# Supplementary material for: An epithelial-mesenchymal plasticity signature identifies two novel LncRNAs with the opposite regulation
Source: Front Cell Dev Biol. 2022 Sep 1;10:885785. doi: 10.3389/fcell.2022.885785 (PMC9474898; doi:10.3389/fcell.2022.885785)
Supplement: Supplementary file 1 [file Table2.xlsx]

## Sheet: Supplementary table 2- Mulitvar
tumor	Overall P-value	beta-age	HR-age	HR-int-age	pval-age	beta-stage-II	HR-stage-II	HR-int-stage-II	pval-stage-II	beta-stage-III	HR-stage-III	HR-int-stage-III	pval-stage-III	beta-stage-IV	HR-stage-IV	HR-int-stage-IV	pval-stage-IV	beta-sex	HR-sex	HR-int-sex	pval-sex	beta-final-score	HR-final-score	HR-int-new-score	pval-final-score
ACC	1.69e-05	0.01079	1.011	(0.98-1)	0.4908	1.366	3.921	(0.43-36)	0.2244	2.733	15.38	(1.6-150)	0.01708	3.287	26.75	(3-240)	0.003264	-0.2107	0.81	(0.34-1.9)	0.6326	0.7895	2.202	(1.4-3.5)	0.001072
BLCA	1.38e-08	0.03372	1.034	(1-1.1)	2.12e-05	14.47	1923000	(0-Inf)	0.9939	14.87	2879000	(0-Inf)	0.9937	15.41	4944000	(0-Inf)	0.9935	-0.1553	0.8562	(0.62-1.2)	0.3487	0.03554	1.036	(0.96-1.1)	0.3822
BRCA	7.35e-20	0.03909	1.04	(1-1.1)	1.32e-08	0.6486	1.913	(1.1-3.3)	0.02025	1.282	3.603	(2-6.4)	1.4e-05	2.562	12.96	(6.4-26)	1.71e-12	-0.9258	0.3962	(0.055-2.9)	0.36	0.2713	1.312	(1.1-1.5)	0.0003097
CHOL	0.5023	0.0221	1.022	(0.98-1.1)	0.3125	1.196	3.308	(0.92-12)	0.06711	-16.51	6.73e-08	(0-Inf)	0.998	1.21	3.353	(0.95-12)	0.06022	0.621	1.861	(0.6-5.7)	0.279	0.4219	1.525	(0.76-3.1)	0.2391
COAD	1.07e-09	0.05131	1.053	(1-1.1)	2.43e-06	0.2649	1.303	(0.49-3.5)	0.597	1.036	2.817	(1.1-7.3)	0.03394	2.028	7.599	(2.8-20)	5.19e-05	-0.05788	0.9438	(0.6-1.5)	0.805	0.4788	1.614	(1.1-2.5)	0.02659
READ	1.07e-09	0.05131	1.053	(1-1.1)	2.43e-06	0.2649	1.303	(0.49-3.5)	0.597	1.036	2.817	(1.1-7.3)	0.03394	2.028	7.599	(2.8-20)	5.19e-05	-0.05788	0.9438	(0.6-1.5)	0.805	0.4788	1.614	(1.1-2.5)	0.02659
DLBC	0.8363	-0.047	0.9541	(0.88-1)	0.2306	-0.08364	0.9198	(0.077-11)	0.9473	1.184	3.268	(0.093-110)	0.5142	1.386	4	(0.34-48)	0.273	0.01765	1.018	(0.19-5.5)	0.9836	-0.2328	0.7923	(0.38-1.6)	0.5332
ESCA	0.0002684	0.0007426	1.001	(0.98-1)	0.952	0.6265	1.871	(0.54-6.5)	0.3265	1.419	4.131	(1.1-15)	0.03098	2.54	12.68	(3.1-52)	0.0004157	0.489	1.631	(0.57-4.7)	0.3658	0.1603	1.174	(0.82-1.7)	0.3856
HNSC	1.08e-05	0.02226	1.023	(1-1)	0.001985	0.6185	1.856	(0.64-5.3)	0.2519	0.8104	2.249	(0.79-6.4)	0.1305	1.309	3.702	(1.4-10)	0.01005	-0.2661	0.7663	(0.56-1.1)	0.1046	0.1577	1.171	(1-1.4)	0.03417
KICH	6.84e-277	0.0525	1.054	(1-1.1)	0.06796	15.69	6546000	(1200000-3.4e+07)	7.25e-77	16.77	19150000	(4200000-8.8e+07)	1.74e-103	19.54	306100000	(5.3e+07-1.8e+09)	9.54e-107	-0.3883	0.6782	(0.16-2.8)	0.5921	-0.0913	0.9127	(0.54-1.6)	0.7369
KIRC	1.57e-24	0.03544	1.036	(1-1.1)	2.26e-06	0.2853	1.33	(0.71-2.5)	0.3685	0.8828	2.418	(1.6-3.6)	2.2e-05	1.89	6.618	(4.5-9.7)	1.07e-21	-0.1049	0.9004	(0.65-1.2)	0.5236	0.1893	1.208	(1-1.4)	0.008921
KIRP	1.73e-08	0.002843	1.003	(0.97-1)	0.8488	-0.1169	0.8897	(0.2-4)	0.8792	1.387	4.004	(1.8-9.1)	0.0008664	2.572	13.09	(5.2-33)	4.32e-08	-0.1229	0.8844	(0.41-1.9)	0.7573	0.3016	1.352	(0.85-2.2)	0.2037
LIHC	7.09e-07	0.005737	1.006	(0.99-1)	0.4515	0.1884	1.207	(0.74-2)	0.4544	0.8763	2.402	(1.6-3.7)	6.47e-05	1.412	4.105	(1.2-14)	0.02129	-0.1878	0.8288	(0.56-1.2)	0.3456	0.1772	1.194	(1.1-1.4)	0.004858
LUAD	9.73e-10	0.01144	1.012	(1-1)	0.1401	0.8617	2.367	(1.6-3.4)	4.61e-06	1.187	3.276	(2.2-4.8)	1.28e-09	1.334	3.795	(2.2-6.7)	3.21e-06	-0.02327	0.977	(0.72-1.3)	0.8795	0.09453	1.099	(0.98-1.2)	0.112
LUSC	0.008055	0.01987	1.02	(1-1)	0.02238	0.1579	1.171	(0.85-1.6)	0.3353	0.4737	1.606	(1.1-2.3)	0.009869	1.14	3.127	(1.3-7.7)	0.01372	0.1908	1.21	(0.88-1.7)	0.2455	0.06332	1.065	(0.92-1.2)	0.3916
MESO	0.003937	0.00924	1.009	(0.98-1)	0.5505	-0.09826	0.9064	(0.36-2.3)	0.8346	-0.08775	0.916	(0.41-2)	0.8295	0.03381	1.034	(0.41-2.6)	0.9433	0.0768	1.08	(0.57-2)	0.8114	0.3807	1.463	(1.2-1.8)	0.0001205
PAAD	0.01119	0.02429	1.025	(1-1)	0.02079	0.8064	2.24	(1-4.9)	0.04285	-0.01535	0.9848	(0.12-8.1)	0.9886	0.4123	1.51	(0.31-7.4)	0.6101	-0.146	0.8641	(0.57-1.3)	0.4948	0.2494	1.283	(1-1.6)	0.0371
SKCM	0.01264	0.01495	1.015	(0.99-1)	0.3228	17.49	39510000	(0-Inf)	0.9977	18.07	70700000	(0-Inf)	0.9976	20.16	568500000	(0-Inf)	0.9973	0.3009	1.351	(0.6-3)	0.4688	-0.04187	0.959	(0.66-1.4)	0.8261
STAD	7.64e-06	0.03431	1.035	(1-1.1)	0.0001684	0.325	1.384	(0.73-2.6)	0.3205	0.7096	2.033	(1.1-3.7)	0.0199	1.467	4.336	(2.2-8.7)	4.14e-05	0.1887	1.208	(0.84-1.7)	0.31	0.09915	1.104	(0.93-1.3)	0.271
THCA	2.9e-05	0.1543	1.167	(1.1-1.2)	8.99e-08	0.2544	1.29	(0.17-9.5)	0.803	0.2441	1.276	(0.25-6.4)	0.7667	0.8573	2.357	(0.43-13)	0.3241	0.3773	1.458	(0.47-4.5)	0.5151	-0.1613	0.8511	(0.61-1.2)	0.3451
UVM	0.0004366	0.04038	1.041	(1-1.1)	0.02813	NA	NA	NA	NA	0.6005	1.823	(0.75-4.4)	0.187	4.404	81.74	(8.2-810)	0.0001694	0.4801	1.616	(0.67-3.9)	0.284	0.3668	1.443	(0.55-3.8)	0.4533
