# Supplementary material for: An epithelial-mesenchymal plasticity signature identifies two novel LncRNAs with the opposite regulation
Source: Front Cell Dev Biol. 2022 Sep 1;10:885785. doi: 10.3389/fcell.2022.885785 (PMC9474898; doi:10.3389/fcell.2022.885785)
Supplement: Supplementary file 2 [file Table3.xlsx]

## Sheet: Sheet1
cell_line_id	disease_abbr		VIM	CDH1	RP11-383H13.1	MIR4435-1HG	AC005932.1	AC108463.1	AP000695.4	LINC00294	LINC00152	RP4-568C11.4	RP11-44F14.2	RP11-44F14.8	RP11-610P16.1	RP11-731D1.4	RP11-483P21.2	AC144450.2	EMT score
HCC33	LUSC	Mesenchymal	3.7	69.5	59.9	0.1	0	0	0.1	55.5	0.2	0.3	8.5	5.7	79.2	13.5	0.1	0	23.6722
G142	unknown	Mesenchymal	1113.2	0	10.4	23.2	1	16.5	2.1	24.4	51.3	0	0	0	2.9	0.8	1.5	0.4	18.419
SUPT11	LCLL	Mesenchymal	217.6	0.8	0	0.2	0	0	0.2	13	2	0	179.9	106.1	8.7	0.9	0.1	0	17.0252
HS940T	SKCM	Mesenchymal	1645.1	2.5	19	31.1	0.6	6.3	4.2	10.9	45.2	0.1	0	0	0	0	1.6	0	16.9002
SNU410	PAAD	Mesenchymal	1131.4	25.5	0	43.8	1.8	14.8	4.2	6.7	36	0.3	0	0	0.4	0.1	0	0	15.329
NCIH920	unknown	Mesenchymal	99.5	114.8	1.2	17.3	0.6	5.6	4	6	64.2	29.5	2.7	1.3	12.7	2.2	0	0	13.228
BHT101	THCA	Mesenchymal	370.5	11	33	10.3	0	5.2	1	24.9	11.3	0.2	0	0	2.4	0.1	0	0	12.89
RH30	SARC	Mesenchymal	740.6	0.2	3.2	16.7	0.6	2.1	3.2	9.9	55.6	0.3	0	0	0.2	0	0.1	0	12.5882
SET2	LCLL	Mesenchymal	28.7	33.7	0	32.9	0	15.7	1.3	6.3	29.9	0.3	0	0	0	0	0	0	12.291
A3KAW	DLBC	Mesenchymal	170.3	0.3	2.7	25.8	0	2.7	0	6.1	50.2	0.4	1	0.2	0	0	0.1	0	12.1282
U266B1	MM	Mesenchymal	172.8	0.1	0.4	20.7	13.1	1.6	1.8	5.5	47.9	5.1	0.2	0	0.6	0	0	0.1	11.329
SAOS2	SARC	Mesenchymal	487	0.4	6.2	16	0.2	6.2	1.6	14.8	28.3	0.1	0	0	13.2	2	0	0	11.296
HLFA	LUSC	Mesenchymal	1350.8	0.2	5.1	24.3	1	4.8	0	7.6	35.4	0	0	0	0	0	0	0	10.907
TYKNU	OV	Mesenchymal	822.4	0.3	0	15.2	2.6	6.9	13.8	10	24	0.1	0	0	0	0	0	0	10.608
J82	BLCA	Mesenchymal	175.1	0.6	0.1	21.8	4.6	5.4	1.1	23.7	20.2	0	0	0	0.8	0	0	0	10.573
SUM149PT	unknown	Mesenchymal	164.8	186.2	6.9	12.8	2.6	0.1	2.8	24.9	20.9	10.9	7.2	1.7	6.3	1.5	0.1	0	10.2992
PK45H	PAAD	Mesenchymal	40.3	6.2	0	28.5	0.7	7.1	2.2	6.3	24.1	0.1	0	0	0.7	0.2	0	0	9.864
COLO680N	ESCA	Mesenchymal	13.7	365.5	0	33.4	1.3	1	0.2	13.3	17.5	29.8	14.2	9	10	2	0.1	0.5	9.8242
HEC50B	CESC	Mesenchymal	472.4	0.3	0	22.7	0.2	16.4	1.2	10.2	15.5	0	0	0	3.4	0.4	0	0	9.776
HS706T	SARC	Mesenchymal	940.3	0.1	7.9	13.3	0.4	7.3	4.8	9.4	22.4	0	0.1	0	0.3	0.1	0.3	0	9.5506
RS5	LUSC	Mesenchymal	644.7	0.3	7.2	19	0.8	3.3	0.6	5.8	30.6	0	0	0	0	0	0.3	0	9.4526
MIAPACA2	PAAD	Mesenchymal	3168.4	0.9	0	21.4	2.3	5	0.3	6.7	32.3	0	0	0	1.3	0.4	0	0	9.394
JK1	LCLL	Mesenchymal	21.4	7.4	0	20.7	0	4.9	0.9	1.2	38.2	0	0	0	0	0	0	0	9.145
KNS60	LGG	Mesenchymal	918.7	1.1	11.8	10	0.8	5.8	8.2	9.5	13.3	0.2	0	0	1.9	0.9	0.7	0.8	9.1214
NCIH929	MM	Mesenchymal	177.5	0.3	0	15.8	14.2	2.5	0	2.9	38.6	0.6	0	0	0.1	0	0	0	8.997
A498	KIRC	Mesenchymal	593	0.1	7.7	9.3	0.2	6.5	12.4	11.5	10	0	0	0	0.9	0.1	0	0.1	8.944
DEOC1	unknown	Mesenchymal	1167.9	0.8	9.8	18.4	0.8	10.1	0.1	8.2	14.5	0.2	0	0	0	0	0	0	8.933
253J	BLCA	Mesenchymal	490.7	35.6	11.4	18.9	0.7	9.9	1.6	2.4	11.5	0.1	0	0	7.4	1	0	0	8.82
BICR10	unknown	Mesenchymal	540.7	0.1	7.9	14	0.8	4.3	3.9	8.6	21.4	0.1	0	0	0.3	0.1	0.4	0.1	8.8118
M059K	LGG	Mesenchymal	800.2	0.2	6	13.9	0.7	4.4	2.5	13.3	18.8	0.1	0	0	2.7	0.6	1.3	0.2	8.7446
LOXIMVI	SKCM	Mesenchymal	509.6	0.1	4.1	13.8	0.4	8.5	6.1	11.2	14.3	0	0.1	0	0.1	0	0.1	0	8.6232
OV56	OV	Mesenchymal	864.9	0.6	4.9	14	0.5	9.8	4	5.3	19	0.1	0	0	2.3	0.3	0.1	0	8.5082
MDAMB231	BRCA	Mesenchymal	501.1	0.1	0	15.9	0.5	2.9	1	5.7	34.9	0.1	0	0	0.5	0.1	0	0.1	8.41
NMCG1	LGG	Mesenchymal	1599	0.8	2.4	15.5	0.8	5.4	2.1	10.4	19.9	0	0	0	0.5	0.2	1.9	0.1	8.0778
RERFLCSQ1	LUSC	Mesenchymal	1038.9	0.5	5.9	11.6	1	7.2	6.1	3.1	20.4	0.6	0.1	0	0.2	0	0.6	0.1	8.0672
HCC1395	BRCA	Mesenchymal	354.6	1	13	5	0.9	3.4	0.6	7.3	24.4	0.5	0	0	4.1	0.4	0	0.1	7.951
KURAMOCHI	OV	Mesenchymal	358.9	6.2	0	15.8	0.1	13.6	0.2	8.4	16	0	0	0	2.7	0.7	0	0.8	7.946
HUCCT1	LIHC	Mesenchymal	106	31.9	0	20.3	0.2	0	2.2	5.7	33.1	14.7	0.3	0.6	0.4	0.1	0	0	7.916
CPCN	unknown	Mesenchymal	14.8	0	45.1	0	0	0	0	3.9	0	0	0	0	1.9	0	0	0	7.876
COLO794	unknown	Mesenchymal	1115.4	0.2	9.5	16.7	0.3	2.9	0.2	7.9	17.3	0.1	0	0	0.1	0	0.1	0	7.8732
TM31	LGG	Mesenchymal	275.7	0.3	12.4	16	0	5.8	1.8	4.9	11.1	0.1	0	0	0.1	0	0.7	0	7.7344
G292	SARC	Mesenchymal	649.6	0.5	3.8	11	1.2	3.9	0.2	6.2	28.6	0	0	0	0.3	0	0	0.1	7.561
RH18	SARC	Mesenchymal	405.6	1	12.8	13.4	0.5	2.3	1.7	3.9	17.1	0	0	0	0.1	0	0.2	0.1	7.5374
8305C	THCA	Mesenchymal	1357	0.1	5.1	11.8	0.5	4.6	9.4	5.7	12	0.1	0	0	0.1	0	0.2	0	7.4534
SW1271	LUSC	Mesenchymal	425.5	0.2	0	17.7	1.8	10.9	2.1	5	14.8	0	0	0	0.5	0	0	0	7.451
HDMYZ	DLBC	Mesenchymal	2048.7	0.2	0.9	14.3	0.3	2	4.3	8.4	20.7	0	0	0	1.7	0.3	0	0	7.411
DEL	DLBC	Mesenchymal	195.6	0.4	0	9.4	0.3	2	2.8	5.6	33.3	0.1	0	0	0	0	0	0	7.368
HCC193	unknown	Mesenchymal	603.9	28	2.3	12.1	0.4	5.9	6.7	10.7	9.9	4.2	1	0.4	3.7	1.5	0.3	0.1	7.3296
HS895T	SKCM	Mesenchymal	465.2	0.1	2.6	15.8	0.8	3.1	0	3.3	27.4	0	0	0	0	0	0.1	0	7.3242
CAKI2	KIRC	Mesenchymal	668.2	0.2	6.3	9.5	0.3	10.7	9.1	2.4	8.7	0	0	0	1	0.2	0	0	7.324
HS698T	COAD	Mesenchymal	643.5	0.7	8.9	11.1	0.3	5.2	2.9	5.3	16.3	0	0	0	0	0	1	0.1	7.315
LOUNH91	LUSC	Mesenchymal	328.4	0.4	0.1	15.9	0.8	5.4	2.4	7.7	18.7	0.1	0	0	0.7	0.3	0	0	7.279
HCC461	unknown	Mesenchymal	1027.2	2.5	0.4	13.7	0.7	2.3	3.8	9.9	20	1.9	0.1	0	1.5	0.3	0	0	7.232
SNU387	LIHC	Mesenchymal	14.8	0.1	3.7	12.4	0.1	10.1	6	3.5	11.9	0	0	0	0.1	0	0.3	0	7.1596
MOLM16	LCLL	Mesenchymal	121.9	0.8	0	14.4	0	10.3	6.5	3	13.5	0.1	0	0	0.1	0	0	0	7.116
HOP92	LUSC	Mesenchymal	1200.4	0.3	0.1	20.2	0.5	3.9	0.7	4.9	20.1	0.9	0	0	0.9	0.2	0.1	0	7.1152
SNU182	LIHC	Mesenchymal	115.6	9.7	2.4	8.7	0.4	7.4	1	18.9	9.2	0	0	0	2.7	0.6	0	0.5	7.073
HMC18	BRCA	Mesenchymal	732.2	0.2	0	17.8	0.3	2.4	0.4	10.2	19.2	0	0	0	0	0	0	0	7.048
HS578T	BRCA	Mesenchymal	681.5	0.4	13	7	0.6	2.2	4.2	4.1	16.7	0	0	0	0	0	0.4	0	7.0438
SW480	COAD	Mesenchymal	90.6	17.3	0	19.4	0.1	0.2	0	2.1	27.8	0.1	0.2	0.1	1.5	0.1	0	0.1	6.964
NCIH838	LUSC	Mesenchymal	101.6	1	8.6	13.9	0.2	2.4	0.1	7.8	12.9	0	0	0	4.4	0.2	0	0	6.897
LXF289	LUSC	Mesenchymal	299.6	0.3	9.4	10.1	0.1	4.1	1.9	7.6	13.7	0.7	0	0	0.9	0.2	0	0	6.877
HS618T	LUSC	Mesenchymal	819.1	0.1	1.9	17.4	0.9	3.9	0.1	4	21	0	0	0	0.1	0	0	0	6.868
RERFLCAD2	LUSC	Mesenchymal	10.1	216	0	14.9	1	1.5	4.9	12.2	16.2	21.1	3.8	1.6	4.9	0.9	0.1	0.5	6.8492
OCIM1	LCLL	Mesenchymal	51	0.2	0	17.2	0	11.7	0.8	5.3	12.4	0	0	0	0	0	0	0	6.841
G61	unknown	Mesenchymal	1160.7	0	5.1	13.3	0.1	5.7	2.2	5.6	15	0.1	0	0	0.1	0	0.5	0	6.831
BFTC909	KIRC	Mesenchymal	660.4	0.3	17.5	10.2	0.7	3.5	1.7	4.1	7.2	0	0	0	0.9	0.2	0.9	0	6.8068
NCIH1385	LUSC	Mesenchymal	0.4	32.3	0.3	26.2	0	0.6	0	2.7	17.3	0	0.2	0.2	0.6	0	0	0	6.751
SNU886	LIHC	Mesenchymal	132.9	3.4	7.4	9.8	0.6	6.7	4.9	4.2	10.5	0	0	0	0.5	0.1	0	0	6.615
RD	SARC	Mesenchymal	380	0.2	8	13.9	0.7	4.6	0.4	5	13.3	0.1	0	0	0.2	0	0.4	0	6.6138
HS939T	SKCM	Mesenchymal	1032.9	0.1	4.6	15.3	0.2	2	0.2	5.7	18.5	0.1	0	0	0.1	0	0.5	0	6.591
MDAMB157	BRCA	Mesenchymal	429.4	0.2	2.9	14.7	0.2	2.4	2.9	3.9	18	0	0	0	1.6	0.1	0	0	6.58
NCIH2030	LUSC	Mesenchymal	287.5	0.3	3.5	12.4	0.1	3.4	3.3	6.7	13.5	0	0.1	0	3.2	0.2	0	2	6.545
SNU1272	KIRC	Mesenchymal	2172.7	0.3	4.9	9	0.3	3.4	3	9.8	14	0	0	0	0.5	0.3	0	0	6.472
K562	LCLL	Mesenchymal	204.1	0.3	0.1	12.2	0	2.6	0.7	6.4	23.7	0	0	0	2	0.1	0	0	6.472
SNU738	LGG	Mesenchymal	141.8	0.2	0.1	15.7	0.1	5.5	1.2	9.4	12.5	0.1	0	0	1	0.1	0	0	6.432
SKMEL24	SKCM	Mesenchymal	681.3	0.2	5.2	12.6	0.2	8.3	0.2	8.8	8.9	0	0	0	0.1	0	0.2	0	6.4144
HOP62	LUSC	Mesenchymal	452.7	2.7	2.8	14.3	0.3	4.8	2.2	4	15.7	0.4	0	0	0.9	0.1	0.5	0.1	6.4
NCIH1339	LUSC	Mesenchymal	240.5	0.7	9.6	8.8	1	3.1	3.5	7.6	9.6	1.6	0.1	0	1.6	0.1	0	0	6.385
MPP89	LUSC	Mesen-Epi	149.3	4.4	3.5	8.1	0.4	6.7	0.9	5.5	19.8	0.1	0	0	0.6	0	0.1	0	6.3512
SW1573	LUSC	Mesen-Epi	245.8	0.5	0	10.2	0.3	9.3	1	3.4	20.7	0	0	0	0.1	0	0	0	6.306
HOP92	LUSC	Mesen-Epi	947.3	0	0.1	14.4	0.3	7	0.3	6.4	15.6	0.8	0	0	0.9	0.4	0	0	6.263
SKMM2	MM	Mesen-Epi	101	0	0.2	6.3	2.4	0.9	1.8	10.8	24.3	0.3	0	0	0	0	0	0	6.254
G111	unknown	Mesen-Epi	888.3	0	0.6	13.4	0.9	6.1	5.7	3.9	11.6	0	0	0	0	0	2.1	0.4	6.2532
JHH2	LIHC	Mesen-Epi	361.9	2.8	5.9	6.5	0.2	4	10.3	3.5	9.2	0	0	0	0	0	0	0	6.174
NCIH2171	LUSC	Mesen-Epi	0.6	49.9	3.4	0.7	0	0.4	0.2	34.4	0.2	0.5	0.1	0.1	8.4	1.5	0	0.1	6.172
RERFLCOK	unknown	Mesen-Epi	702.5	0.9	0	12.3	0.5	4.7	0.5	15.4	9.7	0.1	0	0	0.1	0.1	0.5	0.1	6.109
HS839T	SKCM	Mesen-Epi	1369.1	0.4	7.5	8.7	0.7	3.5	0.6	7.5	13.9	0	0	0	0	0	0.5	0	6.049
HS821T	SARC	Mesen-Epi	427.2	0.4	8.6	10.6	0.2	2.4	0.6	3.8	15.7	0	0	0	0	0	0.4	0	6.0298
HOP62	LUSC	Mesen-Epi	555.4	0.7	2.5	11.8	0.6	4.9	2.4	6.4	12.8	0.1	0	0	0.3	0.2	0.5	0	5.988
SNU1196	LIHC	Mesen-Epi	1.4	75.3	0	19.6	0.1	0.3	0.3	1.4	23.9	10.7	0	0	2	0.4	0	0.4	5.976
42MGBA	LGG	Mesen-Epi	782.6	0.1	5.7	12.1	0.6	4.9	1.4	3.8	12.7	0	0	0	0.3	0	0.5	0	5.971
LXF289	LUSC	Mesen-Epi	128.7	0.1	10.4	8.3	0.1	5.9	1.3	5.9	8	0.5	0	0	0.8	0.1	0	0	5.942
NCIH1299	LUSC	Mesen-Epi	854.5	0.4	0.3	11.8	0.2	6.1	1.7	6.9	13.9	0	0	0	1	0.3	0	0	5.919
HEL9217	LCLL	Mesen-Epi	60	0.1	0	16.9	0	10.4	0	2.9	10.9	0	0	0	0	0	0	0	5.918
JHUEM1	UCEC	Mesen-Epi	4.6	377.4	0	16	0	0.7	0.1	4.5	15	14.2	2.8	0.9	9.3	1.4	0	17.4	5.917
SW982	unknown	Mesen-Epi	721.8	0	5.1	9.4	1.1	4.7	1.5	6.2	13.3	0	0	0	0.3	0	0.6	0.2	5.9122
SNU761	LIHC	Mesen-Epi	1	18.9	0.3	9.5	0.2	3.4	5.6	6.5	14.4	0	0	0	0.5	0.1	0	0.3	5.889
BCP1	DLBC	Mesen-Epi	56.8	0.3	2	16.3	0	3.7	0	3.1	14.3	0.1	0.2	0.1	4.3	0.1	0	0	5.887
C3A	unknown	Mesen-Epi	0.4	61.8	0	20.1	0.2	7.2	0	5.4	6.8	0	0	0	1.8	0.4	0	0	5.879
HCC1937	BRCA	Mesen-Epi	4.8	279.1	0.1	11.7	0.4	0.2	2.4	4.5	18.8	14.6	7.1	2.9	9	2.4	0	0.3	5.821
NCIH1915	LUSC	Mesen-Epi	166.2	0.3	1.3	14	0.6	4.1	1.5	5.7	12.9	0	0	0	0.5	0.1	0.6	0	5.7622
JURLMK1	LCLL	Mesen-Epi	81.7	1.8	0	12.1	0	6.4	0.8	6.1	14.8	0	0	0	0	0	0	0	5.705
F36P	LCLL	Mesen-Epi	50.1	3.3	0	15.9	0	9.5	0.7	1.4	12	0	0	0	0	0	0	0	5.699
CFPAC1	PAAD	Mesen-Epi	204.3	116.6	0.1	16.5	0.2	2.9	4.8	1.4	14.2	9.6	0.4	0.2	3	0.4	0.1	1.1	5.6912
HS675T	COAD	Mesen-Epi	594.4	0.1	2.5	11.1	0.6	4.4	0	3.1	19.1	0	0	0	0	0	0.1	0	5.6792
TE1	ESCA	Mesen-Epi	22.2	111.3	0	12.4	2	5	0.2	3	19.9	11.8	4.2	1.4	1.8	0.9	0	1.1	5.671
639V	BLCA	Mesen-Epi	222.3	0.4	0.1	12.5	3.4	4.9	0.2	8.3	11.5	0	0	0	2.3	0.1	0	0	5.669
HS229T	LUSC	Mesen-Epi	688.4	0.1	2	12.4	1.2	1.9	0.1	4.1	19.1	0	0	0	0.1	0	0.2	0	5.6214
HS578T	BRCA	Mesen-Epi	507.3	0.2	11.5	7.7	0.3	3.9	2	2.3	10	0	0	0	0	0.1	0.7	0	5.6144
HS766T	PAAD	Mesen-Epi	14.4	0.2	0	9.2	0.7	4.5	6.9	5.9	10	0	0	0	0.4	0.2	0	0	5.57
HT1080	SARC	Mesen-Epi	583.9	0.1	0.4	13.8	0.5	2.1	3.2	4.2	13.9	0	0.1	0	1.2	0.1	0.2	0	5.5674
NCO2	LCLL	Mesen-Epi	129.1	35.3	0	12.9	0	16.1	0.1	2.1	6.8	0	0	0	0	0	0	0	5.547
TCCSUP	BLCA	Mesen-Epi	0.7	6.5	19.7	6.5	0.2	1.6	0.7	2.5	4.5	0	0	0	1.2	0.1	0	0	5.525
PC3	PRAD	Mesen-Epi	176.5	15.5	0	6.6	0.5	0.9	14	5.4	6.6	2.8	0.4	0.4	2	0.8	0	0.5	5.517
SKNFI	LGG	Mesen-Epi	79.3	0	0.2	4.5	0	3.7	0.1	25.4	4.6	0	0.1	0	0	0	0	0	5.44
A704	KIRC	Mesen-Epi	204.2	1.5	2.6	11.9	0.2	3.7	3.4	2.5	12.3	0	0	0	0.9	0.1	0	0	5.423
HS834T	SKCM	Mesen-Epi	662.6	0.9	3.2	9	0.5	1.9	0.3	3.3	20.9	0	0	0	0	0	0.2	0	5.4154
TF1	LCLL	Mesen-Epi	85.3	0.2	0	15.3	0.4	11.9	0.2	1.9	7.7	0	0	0	0	0	0	0	5.409
JHOS4	OV	Mesen-Epi	4.3	45.5	0	10.4	0.2	1.7	0.1	3.5	24.8	16.7	4.7	1	3.8	0.3	0	3.2	5.384
SW1573	LUSC	Mesen-Epi	391.7	1.1	0	9.1	0.1	7	0.2	5.2	16.8	0	0	0	0.1	0	0	0	5.377
FTC238	THCA	Mesen-Epi	255.9	0.2	2.3	7.8	0.6	5.9	6.9	4.8	5.3	0	0	0	3.7	0.4	0	0	5.377
NCIH1693	LUSC	Mesen-Epi	8.2	12.2	0.9	14.4	0	0.4	1.3	3	17.6	6.7	0.8	0.2	4.8	0.7	0	0	5.364
SJSA1	SARC	Mesen-Epi	419.7	0.2	1.8	12.5	0.2	5.3	0.1	5.7	12	0	0	0	0	0	0.2	0	5.3494
OVCAR8	OV	Mesen-Epi	209	0.3	1	11.6	0.6	9.4	0.1	3.5	10.9	0	0	0	0.3	0.1	0.1	0	5.2972
LCLC103H	LUSC	Mesen-Epi	434.3	0.3	2.4	9.3	0.2	2.7	3	2.8	15.6	0	0	0	1.3	0.3	0.6	0	5.2892
TYKNU	OV	Mesen-Epi	905.4	0.1	0	5.5	1.2	1.6	11.3	7.3	7.4	0	0	0	0	0	0	0	5.268
HEC251	CESC	Mesen-Epi	23.4	197	0	18.9	0.4	3.6	0.6	3.9	8.7	14.5	4.1	2	7	0.8	0	0	5.238
CAL29	BLCA	Mesen-Epi	2	762.6	0	19.1	0.4	1.9	2.7	4.9	17.9	53.7	12.1	3.9	6	1	0	0	5.235
SET2	LCLL	Mesen-Epi	16.7	29.5	0	12.7	0	5.8	1	1.5	15.7	0	0.1	0	0	0	0	0	5.221
U118MG	LGG	Mesen-Epi	1154.3	0.2	0.7	11.8	4.1	3.1	1.8	7.3	9.2	0	0	0	0.3	0.1	0.5	0	5.183
SW480	COAD	Mesen-Epi	89.7	12.4	0	13.2	0	0.3	0	3.2	19.8	0	0.2	0.1	1.5	0.3	0	0.1	5.174
KMS26	MM	Mesen-Epi	99.9	1.9	0	5	1.9	0	0	5.1	27.3	0.1	0	0	0.7	0	0	0	5.164
MDAMB231	BRCA	Mesen-Epi	208.5	0.3	0	9.8	0.3	2.2	0.6	2.8	21.4	0.1	0	0	0.7	0	0	0	5.143
HEL	LCLL	Mesen-Epi	15.3	0.1	0	15.3	0	7.7	0	2.5	10.2	0	0	0	0	0	0	0	5.126
HUH1	LIHC	Mesen-Epi	96.7	16.5	4.4	10.6	0.1	3.4	0.4	4.2	12.9	0.6	0	0	0	0	0	0	5.121
NCIH1355	LUSC	Mesen-Epi	77.8	0.7	4.4	4.8	0.1	1	2.6	9.5	9.6	0.1	0	0	5.7	0.8	0	1.9	5.113
LOUNH91	LUSC	Mesen-Epi	288.3	0.1	0	10	0.6	3.9	1.4	5.7	14.3	0	0	0	0.3	0.1	0	0	5.068
HS695T	SKCM	Mesen-Epi	510.5	0.1	0.9	10.4	0.1	0.7	0	7.3	16.3	1.2	0	0	1.4	0.5	2.5	0.2	5.048
KMS26	MM	Mesen-Epi	226	0.6	0	4.9	1.9	0	0	5.3	23.5	0	0.1	0	5.3	1.3	0	0	5.047
CMK	LCLL	Mesen-Epi	42.5	0.1	0	13.1	0	9.9	0.4	1.2	10.4	0	0	0	0	0	0	0	5.046
U2OS	SARC	Mesen-Epi	174.4	0.3	1	12.3	0.2	4.2	0.2	5.4	11	0	0	0	1.8	0.1	0.1	0.3	4.9982
SF295	LGG	Mesen-Epi	492.4	0.1	4	7.2	0.2	4.3	1.7	5.2	12	0.1	0	0	0.1	0	0.1	0	4.9902
LOXIMVI	SKCM	Mesen-Epi	542.4	0	5.2	7	0.3	3.6	5.2	4.3	7.3	0	0	0	0.1	0	0.1	0	4.9862
COLO792	SKCM	Mesen-Epi	564.7	0.3	0.2	12.6	0.1	0.1	0.5	7.5	14.6	0.1	0	0	0	0	0	0	4.981
MHHES1	SARC	Mesen-Epi	305	0.6	5.1	6	0	2.3	0.1	15.3	5.7	0.1	0	0	0.3	0	0	0.1	4.98
HCC1438	LUSC	Mesen-Epi	209.8	0.3	3.8	10	0.4	2	1.5	4.8	8.9	0.1	0	0	6.6	0.5	0	0	4.967
KMS34	MM	Mesen-Epi	119.1	0.1	0.1	9.7	0	6.9	0	4.9	12.7	0	0.1	0	1.4	0.3	0	0	4.95
EPLC272H	LUSC	Mesen-Epi	148.4	84.9	3	12.9	0.8	0	2.8	3	11.8	6.1	1	0.5	2.8	0.8	0.4	0	4.9398
SF268	LGG	Mesen-Epi	391.9	0.5	0.1	10.2	1.1	1.1	1.9	6.3	14.6	0.1	0	0	0.1	0	0.3	0	4.9226
CAL33	HNSC	Mesen-Epi	0.4	40.2	0	6.9	0.2	0.2	2	13	3.5	5.4	15.8	6.4	4.4	1.3	0.1	0	4.9152
624MEL	unknown	Mesen-Epi	287.8	1.2	0.3	15.6	0.1	6.9	0	3.3	7.8	0	0	0	0	0	0	0	4.905
SNU449	LIHC	Mesen-Epi	808.2	4.2	1.4	6.3	0.4	3.1	8.5	4.1	7	0.1	0	0	1.9	0.3	0	0	4.884
CASKI	unknown	Mesen-Epi	124.7	111.7	0	6.3	1.7	0.1	0.6	15	17	15.3	0.7	0.2	1.1	0.2	0.1	0.1	4.8492
SKMEL3	SKCM	Mesen-Epi	114.5	0.7	1.5	13	0.4	0	0	4.2	15.6	0.2	0.1	0	0.4	0	0	0	4.849
EKVXV1	STAD	Mesen-Epi	74.6	101.8	0.7	4.2	0.1	1.7	1.4	18.7	6.8	0.1	0	0	1.1	0.1	0	0.1	4.842
A498	KIRC	Mesen-Epi	171.9	0.1	5.2	6.3	0.1	3.6	3.6	4.4	9.2	0	0	0	0.2	0.1	0	0.1	4.841
LCLC103H	LUSC	Mesen-Epi	434.3	0.4	4	7.3	0.3	3.5	3.2	2.7	11	0.3	0	0	1.8	0.3	0.9	0	4.8158
HPBALL	LCLL	Mesen-Epi	70.4	6.3	0	7.1	0	3.3	0	9.4	4	0	0	0	21.6	2	0	0	4.812
HS746T	STAD	Mesen-Epi	359.5	0.3	3.3	5.9	2.9	1.3	6.1	2.9	10.7	0	0	0	1	0.2	0	0	4.81
COLO818	unknown	Mesen-Epi	603.7	0.2	3.9	9.9	0.4	2.1	0.1	5.1	12.4	0	0	0	0.1	0.1	0.2	0	4.8074
GMS10	LGG	Mesen-Epi	237.6	0.3	1.3	9	0.9	4.9	0.8	5.7	10.9	0.1	0	0	1.1	0.2	0.1	0	4.7882
DMS454	LUSC	Mesen-Epi	0.2	256.6	0.3	6.1	0	1.1	0.3	13.9	2.6	50.9	45.4	22.7	5.8	1.1	1.5	0	4.761
HEC1A	CESC	Mesen-Epi	5.2	96.6	0	14.9	0.2	3.1	0.7	2.1	13.9	5.5	0	0	1.4	0.1	0	0	4.761
G44	unknown	Mesen-Epi	821.6	0	4	6.8	0.5	3.2	2.4	5.1	10.6	0	0	0	0	0	0	0	4.718
CAR1	unknown	Mesen-Epi	5.1	57.4	0	13.2	0.2	1.1	0.1	3.8	12.4	5.5	5.5	2.6	2.6	1	0	1.3	4.718
NCIH1623	LUSC	Mesen-Epi	0.6	134.5	12.1	2.8	0	0	0.5	5.5	12.1	23.6	11.6	5.8	2.6	0.5	0	0.7	4.698
CALU1	LUSC	Mesen-Epi	723	0.7	0.6	11	1.3	1.9	1.6	7	9.4	0	0	0	1.3	0	0	0	4.693
SUDHL10	DLBC	Mesen-Epi	0.7	0.2	0	6.7	0.1	0.9	0	5.7	21.1	0	0	0	0	0	0.2	0	4.6894
HS737T	SARC	Mesen-Epi	532.6	0.4	3.1	7.7	0.5	2.9	1.6	4.1	12.9	0	0	0	0.1	0.1	0.3	0	4.6866
KMS34	MM	Mesen-Epi	204.1	0.1	0.1	8	0	4.6	0	5.7	14.1	0	0.1	0	2.1	0.2	0	0	4.68
NUGC2	STAD	Mesen-Epi	1.2	434	0	16.1	0.7	0.6	3.1	9.1	14.7	40.7	2.3	1	2.8	1	0	0	4.679
SNUC2A	COAD	Mesen-Epi	1.4	73.5	0	10.3	0.1	3.6	0.1	7.7	5.8	8	3.5	1.7	9.3	3.4	0.1	2.7	4.6732
HS944T	SKCM	Mesen-Epi	697.5	0.3	2.8	9.6	0.5	2.7	1.5	4	11.1	0.1	0	0	0.8	0.1	0.5	0.1	4.67
HCC1359	LUSC	Mesen-Epi	725.3	0.3	0.7	12.2	1.3	1.7	1.7	3.9	11.6	0	0	0	0.3	0	0	0	4.67
HCC1395	BRCA	Mesen-Epi	242.8	0	7.5	3.3	1.5	0.9	0.4	1.6	18.5	0	0	0	0.6	0.1	0	0	4.667
M059J	unknown	Mesen-Epi	363.8	0	1.2	7.9	1.9	3.2	1.1	8.3	9.7	0	0	0	0.7	0.1	0.2	0.2	4.6614
BT549	BRCA	Mesen-Epi	539.7	0.8	5.6	6	1.5	3.9	0.5	7.3	7.2	0	0	0	2.2	0	0.1	0	4.6572
PATU8988T	PAAD	Mesen-Epi	104.1	0.3	0	8.4	0.6	7.4	0.5	6.4	9.4	0	0	0	0.4	0	0	0	4.643
SKMEL31	SKCM	Mesen-Epi	361.9	0	4.6	8.7	0.3	1.9	0	3.6	13.7	0.1	0	0	0.1	0	0.5	0	4.636
NCIH841	LUSC	Mesen-Epi	145.4	0.3	0	5.3	0	2.2	0	12.6	10.8	0.1	0	0	4.9	0.9	0	0	4.636
HS695T	SKCM	Mesen-Epi	424.4	0.1	0.5	14.4	0.1	0.8	0.1	3.3	12.9	0.7	0.1	0	1	0.2	1.2	0.3	4.5924
ACCMESO1	MESO	Mesen-Epi	94.5	0.3	1.3	9.7	0.3	2.5	1.7	1.6	15.3	0	0	0	0	0	0	0	4.592
HCC1171	LUSC	Mesen-Epi	518.6	0.1	0.4	10.5	0.3	2	0.8	3.4	15.1	0.3	0	0	0.6	0.1	0	0.3	4.587
SK23	unknown	Mesen-Epi	370.8	14.2	2.5	11.8	0.1	2.9	0	4.1	10.6	0	0	0	0	0	0	0	4.563
NCIH2085	LUSC	Mesen-Epi	15.5	235.4	0	8.4	0.2	0.9	0.3	14.4	7.3	3.7	1.7	0.7	2.6	0.4	0	0.2	4.552
NCIH2452	LUSC	Mesen-Epi	579.1	0.1	3	7.7	0.8	3.5	5.1	2.2	8.1	0	0	0	0.1	0.1	0.1	0	4.5512
HEPG2	LIHC	Mesen-Epi	0	17.5	0	17.1	0.2	4.8	0	4.1	4.7	0	0	0	0.6	0.1	0	0	4.524
SF126	LGG	Mesen-Epi	271.4	0.2	5.7	6.2	0.2	1.6	2.8	3.3	10.2	0	0	0	1.3	0.3	0.1	0.3	4.5232
A549	LUSC	Mesen-Epi	202.8	5.1	1.3	4.2	0.2	1.3	3	11.4	10	0	0	0	0	0	0	0	4.511
CALU1	LUSC	Mesen-Epi	534.2	0.6	0.4	9.7	1.3	1.5	1.6	5.5	12	0	0	0	0.6	0.2	0	0	4.504
HUPT3	PAAD	Mesen-Epi	28.7	160	0	11.3	0.6	0.6	1.1	3.4	14.9	9.8	4.3	1.9	2.9	0.5	0.1	0	4.4682
SH4	SKCM	Mesen-Epi	465.1	0.3	9.6	8.5	0.1	0.1	0.2	4.6	7.3	0	0	0	0	0	0	0	4.463
NCIH650	LUSC	Mesen-Epi	193.9	0.1	0	7.5	0.3	0.4	1.2	8.9	13.6	0.1	0	0	0.3	0	0	0	4.458
EOL1	LCLL	Mesen-Epi	184.1	1.6	0	3	0.8	0.7	0.2	16.4	11.3	0.2	0.2	0	0.8	0	0.1	0	4.4552
SKLU1	LUSC	Mesen-Epi	1.6	0.2	5.4	9	0.6	2.3	1.3	2.8	9.1	0	0	0	0.4	0.1	0	0	4.447
HLF	LIHC	Mesen-Epi	483.5	0.2	0.1	6	0.2	1.8	3	7.4	12.4	0	0	0	0.4	0.1	0	0	4.446
HOP62V1	STAD	Mesen-Epi	269.3	1.6	3.4	8.9	0.3	3.9	1.4	3.3	9.4	0.1	0	0	0.2	0	0.4	0	4.4438
MDAMB436	BRCA	Mesen-Epi	91	0.1	2.9	7.1	0.4	2.7	0.6	4.9	12.1	0.1	0	0	1.6	0.3	0.3	0	4.4436
AMO1	MM	Mesen-Epi	149.4	1	0.8	6	11.2	2.1	0.2	3.1	15	0	0.1	0	0	0	0	0	4.442
UMUC3	BLCA	Mesen-Epi	258.9	0.2	1	6.6	0.7	5.5	0.9	4.3	12.6	0	0	0	0	0	0	0	4.428
CAKI1	KIRC	Mesen-Epi	411.2	0.7	3.5	8.9	0.1	0.6	2.1	4.2	10.9	0	0	0	0.3	0	0.6	0	4.4202
TE159T	SARC	Mesen-Epi	821.6	0.7	3.9	8.2	0.4	1.8	0.3	8.7	7.6	0	0	0	0	0	0.3	0.1	4.4186
SCC25	HNSC	Mesen-Epi	122.7	109.9	1.1	6.9	0.4	0.7	6.9	4.9	8.9	5.2	0.4	0.2	1.8	0.5	0.2	0.3	4.4164
HCC1162	unknown	Mesen-Epi	274.7	2	1.7	7.5	0.1	2.9	1.6	5.3	10.6	0.1	0	0	1.4	0.7	0	0.1	4.387
A3KAW	DLBC	Mesen-Epi	28.2	0.1	0.9	11.5	0	1.8	0	2.1	15	0.3	0.2	0.1	0	0	0	0	4.383
HS606T	BRCA	Mesen-Epi	980.1	0.2	6.5	5.9	0.5	1.6	0.8	6.3	8.7	0	0	0	0	0	0	0	4.36
CAL12T	LUSC	Mesen-Epi	0.6	239.3	0	10.5	0.8	0.7	4.4	11.4	15.9	50.9	5	2.2	4.4	0.3	0	0.7	4.352
HS936T	SKCM	Mesen-Epi	159.4	1.3	3.2	13.6	0.1	3.1	0.1	2.9	6.9	0.2	0.1	0	0.2	0	0	0	4.352
ESS1	UCEC	Mesen-Epi	376.8	10.4	1.6	7.9	0.3	5	0	4.9	10.3	0.1	0	0	1.7	0	0	0.5	4.351
A172	LGG	Mesen-Epi	471.6	0.1	1.2	7.9	0.3	2.3	2.6	5.4	10.4	0	0	0	0	0	0.6	0	4.3492
RKN	SARC	Mesen-Epi	467.8	0.1	0.1	8.3	0.4	0.9	4.1	1.6	14.8	0	0	0	0	0	0.1	0	4.3482
A673	SARC	Mesen-Epi	272	0	4.3	3.2	0	2.3	0.1	16.3	4	0.1	0	0	0.1	0	0	0.1	4.339
A101D	SKCM	Mesen-Epi	445	0.2	1.9	10	0.3	2.5	0.5	5	10.1	0.1	0	0	0.4	0	0.3	0	4.3276
A253	HNSC	Mesen-Epi	8.3	69.7	0.1	4.6	0.2	0.4	0	21.5	4.5	5.8	1.2	0.5	2.2	0.4	0.2	0	4.3264
IGR37	SKCM	Mesen-Epi	190.7	8.8	3.4	11.6	0.4	5.1	0.5	2.5	6.1	0	0	0	0	0	0	0	4.311
SW1990	PAAD	Mesen-Epi	254.9	4.7	0.2	10.4	0.7	2.2	0.4	2.6	14.8	1	0.1	0.1	0.3	0	0	0.1	4.31
DANG	PAAD	Mesen-Epi	24.5	55.5	0	13.7	0.4	0.5	0.5	3.7	12.6	17.3	7.5	2.9	1.9	0.3	2.2	1.7	4.2864
COLO857	unknown	Mesen-Epi	305.7	0	1.6	13.6	0	2.1	0	4.9	7.6	0	0	0	0	0	0	0	4.285
KNS81	LGG	Mesen-Epi	350	0.5	0	6.4	0.2	7.8	0.2	7.5	7.7	0	0	0	0.5	0.2	0.6	0	4.2802
HEC151	CESC	Mesen-Epi	1.7	68.3	0	9.9	0.8	0.3	0.1	2.6	14.1	3	5.2	2	3.3	0.5	0	1.1	4.276
SUM229PE	unknown	Mesen-Epi	29.2	61.3	3.5	5.5	1.1	0	0.3	10.2	8.5	2.5	2.6	0.8	2.6	0.4	0.1	0	4.2672
HS729	SARC	Mesen-Epi	247	0.3	1.9	4.1	0.5	1.7	3.2	7.3	10.7	0	0	0	0.4	0	0.2	0	4.2514
SIHA	unknown	Mesen-Epi	0.1	1.1	0.1	6.3	0.2	1.3	0.2	4.4	15.7	0	0	0	5.5	0.7	0.6	0	4.2422
NCIH1793	LUSC	Mesen-Epi	45.5	5.4	2	6.9	0.4	4	1.2	8.9	5.1	0.1	0	0	1.8	0.3	0	0	4.237
U87MG	LGG	Mesen-Epi	791.1	0.1	4	5.8	1.2	4.1	1.9	6.2	5.9	0	0	0	0.2	0	1.2	0	4.2194
PECAPJ34	HNSC	Mesen-Epi	47.9	81.3	0.2	13.4	0.1	0.1	0.8	5.6	7.8	2.6	2.8	1	2.3	0.1	0.1	0	4.2182
WM793	SKCM	Mesen-Epi	343.5	0.1	3.3	10.7	0.5	3.1	0	3.9	7.8	0	0	0	0.1	0	0.7	0	4.2024
SNU324	PAAD	Mesen-Epi	1.3	98.3	0	12.6	1.1	1.4	0.1	1.9	5.7	1.9	11.9	6.3	2.2	0.2	0	1.2	4.199
NCIH1944	LUSC	Mesen-Epi	24.4	23.2	5.6	10.8	0	2.2	0.4	2.4	8.1	4.8	1	0.3	0.9	0.1	0	0	4.196
NCIH322	LUSC	Mesen-Epi	1.9	458	1.5	11.1	2.2	0.1	1.3	4.1	17.1	45.4	7.8	2.5	6.9	1.5	2.4	7.8	4.1858
TYKNUCPR	unknown	Mesen-Epi	377.6	0.3	0	5.5	0.9	2.6	7.3	5.5	5.8	0	0	0	0	0	0	0	4.18
NCIH647	LUSC	Mesen-Epi	230.1	11.4	4.6	7.2	0.2	3	2.9	2.7	7.6	2.6	0.3	0.1	1.3	0.1	0	0.2	4.177
769P	KIRC	Mesen-Epi	533.7	0.1	4.1	6.6	0.2	4.7	5.1	1.7	4.7	0.1	0	0	0	0	0	0	4.176
KMS28BM	MM	Mesen-Epi	131.5	0.4	0.1	0.2	6.7	0	0	5.2	22.9	0.1	0	0	0.4	0	0	0	4.172
NCIH596	LUSC	Mesen-Epi	163.5	31.4	1.7	7.6	0.3	0.7	0.3	8.6	7.6	2.7	2.8	1.4	4	0.9	0	0	4.153
C32TG	unknown	Mesen-Epi	831.8	0	2.4	7.8	0.5	3.9	0	7.4	7.2	0	0	0	0	0.1	0.1	0	4.1482
BEN	LUSC	Mesen-Epi	0.6	259.6	1.8	11.6	0	2.6	0	7	14.1	23.8	0	0	1.4	0.3	0	0	4.143
NCIH2804	unknown	Mesen-Epi	141.4	0.9	2.6	7.9	0.2	1.9	1	1.2	14.5	0	0	0	0	0	0	0	4.141
HEC6	CESC	Mesen-Epi	2	43.7	0	9.4	0.2	4.8	0.5	6.4	5.9	0	0.6	0.3	2.7	0.4	0	0	4.131
RKN	SARC	Mesen-Epi	756.6	0.1	0.3	6.7	0.5	2.7	6.4	3.1	7.5	0	0	0	0.1	0	0.1	0.1	4.1242
JHH6	LIHC	Mesen-Epi	0.2	0.2	1.5	7.1	0.2	3.1	2.5	4	9.8	0	0	0	0.3	0	0.5	0.2	4.123
RPMI7951	SKCM	Mesen-Epi	595.6	0.1	3.8	7.1	0.5	3.7	0.8	2.3	10.6	0	0	0	0	0	0.2	0.1	4.1164
PK59	PAAD	Mesen-Epi	16.8	297.9	0	16.3	0.2	1.5	1.5	4.6	13.3	29.2	2.4	1.4	0.2	0.1	0	0.6	4.112
SW1353	SARC	Mesen-Epi	276.5	0.4	2.2	8.4	0.5	2.9	2.2	3.9	7.9	0.1	0	0	0.5	0	0.5	0	4.099
OSRC2	KIRC	Mesen-Epi	602	3.6	1.7	5.5	0.4	3.6	5	4.6	6.3	0.1	0	0	0.4	0	0	0	4.093
RERFLCMS	LUSC	Mesen-Epi	180.1	2.3	5.1	6.4	0.2	2.6	0.7	3.1	10	0	0	0	0.6	0	0	0.2	4.089
GB1	LGG	Mesen-Epi	888	0.2	0	8	0.4	4	0.1	2.7	14.3	0	0	0	0	0	0.3	0	4.0836
G361	SKCM	Mesen-Epi	341.8	37.7	3	8.9	0.4	0.6	0.1	6.4	9.3	0	0	0	0.1	0	0	0	4.059
GOS3	LGG	Mesen-Epi	404.7	51.9	0.1	9.8	0.2	2.9	0.3	6.5	6.5	0.1	0	0	4.5	0.7	0.2	0.1	4.0584
KG1C	LGG	Mesen-Epi	641.6	0.2	1.6	7.1	1.4	4.3	0.8	5	8.8	0	0	0	0	0	0	0	4.046
CAL62	THCA	Mesen-Epi	310	0.3	0	8.1	1.6	3.9	0.3	6.3	7.8	0.1	0	0	2.6	0.6	0	0.1	4.04
RCM1	COAD	Mesen-Epi	0.8	99.7	0	12.7	0.1	1.1	0.3	2.4	10.1	3.1	2.1	1.4	2.6	0.6	0	1.1	4.038
MOLP8	MM	Mesen-Epi	199.4	1.3	1.7	5.9	0	2.3	0	6.4	9.6	0	0	0	0	0	0	9.3	4.018
G118	unknown	Mesen-Epi	460.5	0.1	2.6	6	0.5	5	0.6	4.2	9	0	0	0	0.6	0.2	0.1	0	4.0172
CAKI2	KIRC	Mesen-Epi	346.6	0.8	3.2	6.6	0.3	5.7	4	1.5	4.8	0	0	0	0.6	0.1	0	0	4.011
NCIH2373	unknown	Mesen-Epi	546.9	0	0.1	5.7	1.3	3.6	3.4	8	5.5	0	0	0	0.4	0.1	0.4	0.1	4.0088
SNU1041	HNSC	Mesen-Epi	34.2	146.6	0.1	13.8	0.9	0.8	0.9	3.1	10.4	19.5	4.4	1.3	5.3	1.6	0.3	1.3	3.9966
MEWO	SKCM	Mesen-Epi	662.1	0.8	1.6	10.6	0.2	2.3	0.9	4.7	7.4	0	0	0	0	0	0	0	3.994
ML1	THCA	Mesen-Epi	127.9	7.7	0.1	10.7	0	6	0.9	1.3	8	0.2	0	0	1.4	0.1	0	0	3.994
OV7	OV	Mesen-Epi	635.2	1	1.9	8.5	0.4	2.7	0.7	2.6	11.3	0	0	0	0.2	0.1	0	0	3.992
VMRCRCZ	KIRC	Mesen-Epi	165.7	0.9	8.1	5.2	0.4	3.9	1	2.4	5.5	0	0	0	0.8	0.1	0	0	3.98
G121	unknown	Mesen-Epi	206	0	3.1	7.3	0.2	2.4	0.4	2.7	12	0	0	0	0	0	0.2	0	3.9794
SF539	LGG	Mesen-Epi	588.8	0	6.6	5.3	0.3	2	1.7	5	5.9	0	0	0	0.1	0	0.1	0	3.9662
SR786	DLBC	Mesen-Epi	57.1	0.3	3.3	7.9	0.1	2.3	0.6	5.6	7.5	0	0	0	0	0	0	0	3.937
NCIH2052	LUSC	Mesen-Epi	547.5	0.1	1.5	7.1	1.4	1.3	0.9	5.9	10.3	0	0	0	0.1	0	0.9	0	3.9368
HDQP1	BRCA	Mesen-Epi	24.3	145.9	0	7.9	0.6	0.1	0.9	7.9	8.1	3.4	3.9	1.2	3.2	0.9	0	0.4	3.913
NCIH1734	LUSC	Mesen-Epi	83.6	70.4	0.6	5.4	0	1.5	0.1	11.8	7.9	5.2	2	0.7	2.6	0.5	0	0.1	3.894
HMY1	unknown	Mesen-Epi	378.2	0	3	7.2	0.5	2.4	0.2	7.4	6.7	0.2	0	0	0	0.1	0	0	3.891
MM1S	MM	Mesen-Epi	33.8	0.1	0.2	10.1	1.1	3.9	0	5.4	5.9	0.1	1.1	0.6	1.3	0.1	0	0	3.885
RKO	COAD	Mesen-Epi	3	0.1	0	9.3	1.6	2	0	3.5	12.2	0	0	0	0.2	0	0	0	3.879
HS683	LGG	Mesen-Epi	459	0	2.7	8	0.8	2.8	1.1	3.1	8.5	0	0	0	0.4	0	0.2	0.1	3.8784
HT1197	BLCA	Mesen-Epi	1.2	262.9	0	8	0.2	0.2	6	9.2	9.4	24.3	2.3	1	0.5	0	0	0	3.872
T173	SARC	Mesen-Epi	514.2	1	5.1	6	0.5	2.9	0.3	3.1	9.1	0	0	0	0	0	0.6	0	3.8622
LMSU	STAD	Mesen-Epi	469.1	0.4	3.9	6.8	0.1	0.8	2.7	4.7	6.6	0.1	0	0	0.8	0.3	0	0	3.86
CORL105	LUSC	Mesen-Epi	1.1	18	0	10.6	0.4	1.1	0.1	3.2	10.9	0	0.1	0	2.8	0.3	0	0	3.854
NUDHL1	DLBC	Mesen-Epi	194.1	0.5	0	6.7	0.3	1.2	0	5.1	14.5	0.1	0	0	0.9	0	0	0	3.851
NCIH28	LUSC	Mesen-Epi	258.5	0.3	0.8	7.6	0.4	7.1	0.4	3.7	6.9	0	0	0	0	0	0	0	3.848
SKHEP1	LIHC	Mesen-Epi	667	0.1	0	7.3	0.5	1.8	0.4	3.1	14.9	0	0	0	0	0	0.1	0	3.8432
SCC9	HNSC	Mesen-Epi	216.7	11.4	8.5	5.3	0.7	1.5	1.1	2.1	7.1	1.2	0.1	0	0.6	0.1	0.5	0	3.841
RCC10RGB	KIRC	Mesen-Epi	437.4	7.7	2.5	3.2	0.1	3.5	5.3	5	5.2	0.1	0	0	0.6	0.1	0	0	3.831
HS616T	DLBC	Mesen-Epi	452.4	1.3	4	6.6	0.2	2.1	1	2.7	10	0	0	0	0	0	0.3	0	3.8286
OVK18	OV	Mesen-Epi	1.5	0.7	0.1	10.2	0	1.7	0	4.7	10.1	0.1	0	0	0.9	0.1	0	0	3.827
OAW42	OV	Mesen-Epi	162.8	100.5	0	11.5	0.1	3.8	0.2	0.9	9.5	0	0	0	1.7	0.4	0	0	3.826
SKMES1	LUSC	Mesen-Epi	178.2	0.5	2.9	6.2	0.2	1.4	1.2	2.7	11.7	0.1	0	0	1.1	0.2	0.1	0	3.8172
SKNFI	LGG	Mesen-Epi	30.1	0.3	0	4.1	0	2.9	0	16.6	3.4	0.1	0.1	0	0	0	0	0	3.816
HCC1319	unknown	Mesen-Epi	691.4	0.2	3.4	4.2	0.4	2.1	1.9	5.5	9	0	0	0	0	0	0	0	3.814
ISTMES1	LUSC	Mesen-Epi	209.4	2.9	0.3	7.5	0.8	7	0.3	3.2	7.7	0	0	0	0.3	0.1	0	0	3.801
HCC1569	BRCA	Mesen-Epi	267.8	50.3	7.3	3.6	0.3	0.3	0	15.1	5.2	20.5	0	0	3.4	1	0	0	3.8
PK45P	unknown	Mesen-Epi	308.9	65.8	0.8	8.7	0.1	2.7	1.2	2.5	10.4	1.6	0	0	1.3	0.2	0	0	3.784
GCT	SARC	Mesen-Epi	521.1	0.2	2.3	8	1.2	1.6	1.7	2.9	8.8	0	0	0	0.4	0	0.3	0	3.7806
LN229	LGG	Mesen-Epi	313.5	0.1	0	9.3	0.2	3.2	0.1	3.5	10.2	0	0	0	0.5	0	1	0	3.764
NCIH2444	LUSC	Mesen-Epi	63.1	58.2	0.9	11.5	0.3	0.5	3	3.2	7.5	7.2	0.2	0.1	1.2	0.8	0.1	0.6	3.7552
NCIH460	LUSC	Mesen-Epi	187.6	0.1	0.2	10.4	0	3.6	0.1	2.2	9.8	0	0	0	0.2	0	0.1	0	3.7462
BC3C	BLCA	Mesen-Epi	22.6	1.2	3.4	6.1	0.3	1.9	1.8	2.3	9.2	0	0	0	1.5	0.2	0.1	0.5	3.7452
L363	MM	Mesen-Epi	40.4	2.5	0.1	7.8	0.7	2.1	0	5.7	10.7	0	0	0	0.2	0	0	0	3.744
NCIH28	LUSC	Mesen-Epi	434.1	0	1.4	6.4	0.2	5.5	0.4	4.7	7.5	0	0	0	0.1	0	0	0	3.736
KARPAS299	DLBC	Mesen-Epi	18.1	0.1	1.6	8.7	0.1	1.7	0.7	1.7	13	3	0	0	0	0	0	0	3.733
LI7	LIHC	Mesen-Epi	1.3	6.9	0.3	6.5	0	4.8	0.1	8.4	6	0	0	0	0.1	0	0	0	3.724
TUHR10TKB	KIRC	Mesen-Epi	798.6	1	3.8	4.5	0.3	3.7	2.7	5.6	4	0	0	0	0.6	0	0.4	0	3.7138
NCIH1092	LUSC	Mesen-Epi	1.9	23.7	1.5	0.1	0	0.1	0	21.9	0.4	0.2	1.1	0.4	3.9	0.3	0.1	0	3.7062
BICR31	HNSC	Mesen-Epi	211.4	70.1	2.3	6	0.6	1	2.7	3.3	8.3	2.5	3.3	1.1	1.3	0.1	0.2	0.4	3.7054
DU145	PRAD	Mesen-Epi	325.1	33.3	0.4	8.1	0.1	3	1.8	3.7	8	0	0.7	0.1	0.2	0.2	0	0.1	3.703
HCC1428	BRCA	Mesen-Epi	0.5	239.3	0	7	0	0.4	0	6.7	5.2	6.1	2.1	0.9	8.1	1.4	1.2	13.7	3.7014
NCIH2405	LUSC	Mesen-Epi	566.7	11.1	1	8.6	0.1	2.5	1.2	5.1	7.1	0.2	0	0	0.1	0	0	0.1	3.696
HS888T	SARC	Mesen-Epi	864.6	0.1	2.4	8.4	1	1.8	0.1	4.3	8.4	0	0	0	0.1	0	0.1	0	3.6942
LN229	LGG	Mesen-Epi	440.5	0	0	8.4	0.3	4.4	0.2	3.4	9.2	0	0	0	0.4	0	1.8	0	3.6936
SUDHL1	DLBC	Mesen-Epi	139.2	0.2	0	8.2	0.4	4	0	8.1	6	1.5	0	0	0	0	0	0	3.693
SKMEL24	SKCM	Mesen-Epi	396.5	9.5	4	6.7	0.2	4	0.1	4.7	5.9	1.4	0.5	0.2	0.3	0	0.2	0	3.6864
C32	SKCM	Mesen-Epi	584.5	0.2	5.9	5.4	0.1	2	0.1	5.6	6.2	0.2	0.2	0.1	0.1	0	0	0	3.68
HEC108	CESC	Mesen-Epi	2.2	265.2	0	8.6	1.6	1.9	0.3	4	6.9	0	0	0	7.1	0.8	0.1	0	3.6602
KYSE70	ESCA	Mesen-Epi	0.2	18.5	6.2	4.4	0.1	2.3	0	7.1	2.1	0	4.3	1.2	1.5	0.4	0	0	3.659
A673	SARC	Mesen-Epi	192.7	0.1	5.5	1.2	0	0.5	0.1	16.6	1.3	0.2	0	0	0.1	0	0	0.1	3.647
SNU216	STAD	Mesen-Epi	9.4	106.7	0	16.3	3.8	0.1	0.2	6.5	6.9	31.4	0	0.1	9.4	1.3	0	0.8	3.642
SKBR3	BRCA	Mesen-Epi	1	0.2	0	2.1	0	0.5	0	17.3	4.6	3.1	0.5	0.2	1.9	0.2	1.6	5	3.6352
SNU387	LIHC	Mesen-Epi	59.4	0.1	1.8	7.1	0.1	5.2	1.7	4.1	4.4	0	0	0	0.3	0	0	0	3.626
HS852T	SKCM	Mesen-Epi	201	0.1	2.6	7.8	0.6	1	0.2	3.1	10.5	0	0	0	0.2	0	0.1	0	3.6222
HS895T	SKCM	Mesen-Epi	450.2	0	1.2	6.2	0.6	1.2	0.1	2.9	14.3	0	0	0	0	0	0	0	3.622
HOS	SARC	Mesen-Epi	124	0.3	0	6.6	0.1	2.5	0.1	6.3	9.4	0.1	0	0	1.9	0.1	0	0	3.609
MDAMB468	BRCA	Mesen-Epi	1.2	40.8	0	6.5	1.1	0.8	0	9.6	5.3	3.3	4.5	1.5	2.5	1.2	0.1	1.1	3.5962
HT1080	SARC	Mesen-Epi	476.3	0.2	0.7	7.2	0.3	1.9	2.8	4.6	6.8	0	0	0	0.6	0	0.2	0	3.5934
KMS28BM	MM	Mesen-Epi	247.9	0.2	0.1	0.1	9.5	0	0.1	6.4	15.7	0	0	0	0.4	0.1	0	0.1	3.591
M07E	LCLL	Mesen-Epi	27.4	0.2	0	10.1	0	4	0.1	0.8	10.2	0	0	0	0	0	0	0	3.572
MELJUSO	SKCM	Mesen-Epi	543.4	0.1	1.2	8.1	0.2	2.5	0.3	3.2	9.7	0	0	0	0.2	0	0	0	3.572
HCC1599	BRCA	Mesen-Epi	9.4	31.4	0	10.7	0.2	0.8	0	4.1	6.7	0.5	0.9	0.5	1.9	0.1	0.2	5.4	3.5654
HS822T	SARC	Mesen-Epi	404.6	1.3	4.2	5	0.5	1.2	1.3	2.9	9.8	0	0	0	0	0	0.2	0	3.5614
HS746T	STAD	Mesen-Epi	504.6	0.3	1.1	4.3	3.7	1.8	4.1	3.7	6.1	0.1	0	0	2	0.6	0	0	3.554
HS69ST	unknown	Mesen-Epi	225	0.1	0.6	8.9	0	0.3	0	3.3	12.3	0.5	0	0	0.3	0.1	0.6	0.1	3.5472
OVKATE	unknown	Mesen-Epi	53	77.6	0	12.8	0.5	0.2	0.5	3.8	9.2	11	1	0.3	1.5	0.4	0	2.6	3.536
SKOV3	OV	Mesen-Epi	206.6	4.5	2.1	3.1	0.1	0.8	3.9	5.1	7.2	0	0	0	3.5	0.1	0	0	3.534
COLO678	COAD	Mesen-Epi	1.2	619.5	0	3.8	0.2	0.1	0.1	17.2	3.2	27.3	12.1	6.1	5.3	1.1	0	3.9	3.525
NCIH2291	LUSC	Mesen-Epi	217.9	109.9	0	11	0.5	0.3	1.6	0.8	10.9	4	0.8	0.3	1.3	0.5	0	0.1	3.525
HS742T	BRCA	Mesen-Epi	378.7	0.2	2.7	4.5	0.1	1.5	1.2	3.8	10.9	0	0	0	0	0.1	0.1	0	3.5222
SNGM	CESC	Mesen-Epi	110	30.1	0	5.9	0.1	2.8	0.6	2.8	10.6	0	0	0	3.4	1.3	0	1.1	3.521
SF268	LGG	Mesen-Epi	201.3	1.7	0	5	0.9	2	1	7.1	9.6	0.4	0	0	0	0	0.2	0	3.5184
HCC2108	LUSC	Mesen-Epi	367	0.3	0.3	7.4	1.2	1.1	2.3	4.6	8	0	0	0	0	0	0	0	3.516
SKMEL3	SKCM	Mesen-Epi	112.1	0.1	1	8.5	0.3	0.1	0.1	3.8	11.4	0	0	0	0.2	0	0	0	3.513
SNU349	KIRC	Mesen-Epi	666.6	1.2	6	3.1	0.4	1.6	3.9	3.5	4.4	0	0	0	0.3	0	0	0	3.51
KYSE150	ESCA	Mesen-Epi	0.3	83.7	0	6.9	0.3	0.5	0	10.5	5.7	5	4.3	2	1.5	0.1	0	0	3.5
HCC1576	unknown	Mesen-Epi	537.1	0.4	1.9	4.6	1.3	1.4	0.5	7.6	8	0	0	0	0.3	0	0	0	3.499
NCIH1581	LUSC	Mesen-Epi	638.3	0.3	0	6.4	0	0.3	0.1	8.3	9.4	0	0	0	1.2	0.3	0	0	3.498
HH	DLBC	Mesen-Epi	60.4	0.1	16.8	0.6	0	0.1	0.2	4.4	0.4	0.1	0	0	0	0	0	0	3.494
G124	unknown	Mesen-Epi	412.5	0	1.1	5.7	0.1	3.1	0.1	5.6	9	0	0	0	0.2	0	0	0.1	3.491
SNU5	STAD	Mesen-Epi	87	0.8	0	6.3	0.2	0.5	0	9	9.2	0	0	0	0	0	0	0	3.488
G96	unknown	Mesen-Epi	678.7	0	4.2	4.7	0.2	1.7	3.2	2.7	6.6	0	0	0	0	0	0	0	3.488
SW527	unknown	Mesen-Epi	208.3	0.6	0	7	0.3	2.4	0	4.3	10.6	0	0	0	1	0.1	0.1	0	3.4752
LP1	MM	Mesen-Epi	153.1	0.1	0.2	3.1	2	0.4	0.2	5.1	15.6	0	0	0	0	0	0	0	3.457
KALS1	LGG	Mesen-Epi	343.3	1.3	1.8	5	0.1	3.6	0.6	5	7.4	0	0	0	1.3	0.2	0.3	0	3.4536
HS863T	SARC	Mesen-Epi	329	0.6	2.6	5.8	0.4	2	0.4	2.4	11	0	0	0	0	0	0.1	0	3.4532
COLO800	SKCM	Mesen-Epi	506.9	0.2	3.4	7.4	0.1	1.1	0	4.2	8	0	0	0	0	0	0	0	3.453
ONCODG1	OV	Mesen-Epi	5.4	50.6	2.5	10.1	0.2	0.6	0.2	5.3	5.5	12.6	2.2	1.1	4.4	0.5	0	2.7	3.449
NCIH196	LUSC	Mesen-Epi	425.1	0.2	5.1	5.1	0.2	2	0.4	3.2	7.5	0	0	0	0.8	0.1	0	0	3.446
SW1417	COAD	Mesen-Epi	3.2	58.2	0	10.9	0.1	1.2	0	4.1	7.8	0.5	0	0	0.9	0	0	0.2	3.446
SNU1066	HNSC	Mesen-Epi	1.2	143.3	0.5	9.1	0.4	0.2	0.1	3.3	10.7	4.5	1.1	0.6	3	0.4	0.2	0.2	3.4454
EKVX	LUSC	Mesen-Epi	44.1	74.8	0.4	2.7	0	1.1	1	14.3	3.7	2.4	0.3	0.2	3.3	0.4	0	0.1	3.438
A2058	SKCM	Mesen-Epi	502.2	0.1	3.3	6.1	0.1	2.6	0	4	7.7	0	0	0	0.5	0	0.2	0	3.4324
DMS53	LUSC	Mesen-Epi	0.3	112.8	1.5	6.5	0	0.1	0	8.5	4.2	15.2	12.5	4.9	4.7	1.1	0.7	0	3.4324
HCC4006	LUSC	Mesen-Epi	18.3	80.4	0	3.9	0.3	0.1	0.1	19.2	5.2	16.4	1.2	0.5	1.3	0.3	0.2	1.5	3.4244
DU4475	BRCA	Mesen-Epi	0.2	49.1	0	4	0.1	0	0	9.5	10.3	0.2	1.9	0.7	0.4	0	0	0.1	3.423
HEP2	unknown	Mesen-Epi	139.5	0.4	0	3.3	0.2	0.5	0	14.1	5	0	0	0	3	0.4	0.1	0.2	3.4192
COV504	unknown	Mesen-Epi	282.6	5.2	0	8	0.2	3	0.7	3	8.3	0.1	0	0	0.8	0.8	1.5	0.4	3.419
COV362	OV	Mesen-Epi	438.5	0.8	0	8.4	0.4	1.4	0.8	2.9	9.4	0	0	0	1.7	0.2	0	0.7	3.416
OVTOKO	OV	Mesen-Epi	359	0.2	0	6.8	0	2.9	2.9	2.5	7.8	0	0	0	0.6	0.1	0	0	3.412
PANC0213	PAAD	Mesen-Epi	15.3	262.9	3.9	8.6	0	0.6	2.3	6.5	3.8	12.7	0.4	0.2	2.4	0.3	0	0.2	3.41
NCIH2052	LUSC	Mesen-Epi	145	0.2	1.8	6.2	0.6	1.8	0.5	4.4	9	0.1	0	0	0.1	0	0.3	0	3.4096
143B	unknown	Mesen-Epi	408.1	0	0.8	7	0.2	3.7	0.1	3.2	8.6	0	0	0	1	0.2	0.1	0.1	3.4072
NCIH1915	LUSC	Mesen-Epi	247.3	0	1	7.9	0.4	2.7	0.7	5.9	5.1	0	0	0	0.1	0	0.4	0	3.4068
UCSD242L	unknown	Mesen-Epi	1254.4	0.4	2.8	7.9	0.1	2.3	0.1	4.4	6	0	0	0	0	0	0	0	3.399
SKMEL2	unknown	Mesen-Epi	375.9	0.9	1.8	8.1	0	1.5	0.5	4.3	7	0	0	0	0.9	0	0.1	0	3.3902
H4	LGG	Mesen-Epi	105.2	0.3	4.5	6.6	0.3	0.9	0.3	3.7	6.6	0.1	0	0	1.4	0.1	0	0	3.381
WM1799	SKCM	Mesen-Epi	802.3	0.6	3.1	7.2	0.1	2.3	0.1	4.4	6.3	0	0	0	0	0	0	0	3.381
OV7	OV	Mesen-Epi	533.4	2	1.9	7.7	0.4	3.4	0.4	2.6	7.2	0	0	0	0.2	0	0	0	3.381
M059K	LGG	Mesen-Epi	257.6	0.2	2.1	5.6	0.3	3.1	0.8	5.9	5.4	0	0	0	0.4	0	0.6	0.1	3.3742
G112	unknown	Mesen-Epi	124.1	0.1	3.7	4	0.1	4	0	6.7	4.8	0	0	0	0.1	0.1	0	0	3.372
NCIH2369	unknown	Mesen-Epi	382.2	0.2	1.8	5.7	0.5	1.5	0.9	5.1	8.2	0	0	0	0.3	0	0	0	3.367
NCIH23	LUSC	Mesen-Epi	287	18.1	0.1	5.9	0.1	2	0.2	4.8	10.6	0.1	0.1	0	1.1	0.1	0	0	3.367
HCC366	LUSC	Mesen-Epi	2.9	0.9	0.1	6.4	0	3.7	0.2	7.8	4.8	0	0	0	0.9	0.4	0	0	3.363
L33	PAAD	Mesen-Epi	21.3	54.3	0.6	9.9	0	1.1	0	1.9	5.2	0.3	6.2	2.6	3.7	0.3	0	0.2	3.361
SUM1315M02	unknown	Mesen-Epi	533	0.1	1	6	0.6	3.5	2.1	4.9	4.2	0	0	0	1.1	0.2	1	0	3.342
COLO829	SKCM	Mesen-Epi	606.7	0.3	3.6	7.8	0.1	1.6	0.1	3.3	6.6	0	0	0	0	0	0	0	3.331
MOLM6	LCLL	Mesen-Epi	65.9	0.2	1.4	5.7	0	2.4	0.2	6.6	7.1	0	0	0	0	0	0.1	0	3.3252
JHUEM3	CESC	Mesen-Epi	270.4	24.1	0.7	9.2	0.2	4.1	1.5	1.8	6.4	4.8	0	0	0.9	0.2	0	0.2	3.322
NCIH1755	LUSC	Mesen-Epi	248.3	6.2	3.3	7.7	0.1	2.7	0.1	2.3	6.9	1.6	0.3	0.1	0.7	0.1	0	0	3.32
T24	BLCA	Mesen-Epi	10.2	0.1	0	5.7	1.1	3.1	2.2	3.8	6.8	0	0	0	0.7	0.2	0.1	1.1	3.3192
AN3CA	CESC	Mesen-Epi	389.1	0.2	0	6.6	0.1	2	0	5.6	9.3	0	0	0	0.2	0	0	0	3.301
SW579	THCA	Mesen-Epi	430.3	0.1	3.2	4.7	0.4	1.8	3	1.2	8	0	0	0	0.1	0	0.1	0.1	3.3002
A172	LGG	Mesen-Epi	321.1	0.1	0.3	6.2	0.3	1	2.9	3.8	8.2	0	0	0	0	0	0.4	0	3.2998
HS683	LGG	Mesen-Epi	295.6	0.3	2.6	6.8	0.4	2.6	0.5	3.4	6.5	0.1	0	0	0.4	0.1	0.1	0.1	3.2962
HCC1171	LUSC	Mesen-Epi	89.4	116.3	0.8	9.4	0.2	0.9	2.6	2.3	8	12.4	0.7	0.3	4.3	0.4	0	1	3.293
PSN1	PAAD	Mesen-Epi	138.7	2.5	0	5.3	0.1	2	0.9	3.1	12.1	0	0	0	0.2	0	0	0	3.291
G140	unknown	Mesen-Epi	463	0	3.3	5.4	0.1	2	0.3	2.5	9.5	0	0	0	0	0	0.3	0	3.2896
SKNMC	LGG	Mesen-Epi	30.7	0.4	0.2	4.8	0	3.3	0.1	9	5.5	0	0	0	0.7	0.1	0	0	3.289
HCC827	LUSC	Mesen-Epi	27.1	233.8	0	7	0.1	0.4	1.1	1.4	10.6	1.1	3.4	1.4	2.5	0.4	0	0	3.258
CAL120	BRCA	Mesen-Epi	260.5	7.6	0	6.1	0.8	1.4	0.1	3	11.8	0	0	0	1.7	0.1	0.1	0	3.2552
OPM2	MM	Mesen-Epi	104.3	0.1	0	4.7	0.3	1.9	0	6.1	10.7	0	0	0	0	0	0	0	3.253
BFTC909	KIRC	Mesen-Epi	604.4	0	5.3	5.6	0.5	3	1.9	1.1	4.1	0	0	0	0.4	0.1	0.4	0	3.2508
HUT102	DLBC	Mesen-Epi	216.2	0.1	2.4	5.3	0	0.6	0.4	5.5	8.6	0	0.2	0.1	0	0	0	0	3.248
COLO783	SKCM	Mesen-Epi	203.7	0.1	2.8	5.4	0.3	3.1	0	7	3.9	0.1	0	0	0.4	0	0	0	3.247
CL11	COAD	Mesen-Epi	2.9	66.1	0	9.3	0.1	0.9	0.1	2.6	12.8	10	0.2	0.1	1.9	0.4	0	0	3.236
NCIH2795	unknown	Mesen-Epi	154.6	7.8	0.8	4.8	0.2	2.3	2.2	5.3	6.5	0	0	0	0.1	0.1	0	0.2	3.23
LU99	LUSC	Mesen-Epi	618.4	0.1	0	7.3	0.1	4	0.2	2.5	8.6	0	0	0	0.2	0.1	0	0	3.225
NCIH1930	LUSC	Mesen-Epi	9.5	1.7	10.7	0	0	0	0	10.2	0.1	0	0	0	0.7	0.3	0	0	3.213
KU812	LCLL	Mesen-Epi	4.8	135.3	0	8.9	0	5.5	0	1.1	6.9	0	0	0	0	0	0	0	3.211
HCC364	unknown	Mesen-Epi	676.4	51.1	0	5.5	0.2	1	1.7	3.5	10	0	0	0	1.3	0.4	0	0.2	3.21
NCIH2722	unknown	Mesen-Epi	266.8	0	1.2	5.2	0.9	1.8	0.9	6	6.9	0	0	0	0	0	0	0	3.204
COV318	OV	Mesen-Epi	152.9	1.7	0	6.5	0.4	3.3	0.1	2.3	9.3	0	0	0	2.3	0.1	0	0.1	3.192
U2932	unknown	Mesen-Epi	0.1	0	0	1.9	0	0.8	0.1	13	9.6	6.4	0	0	0.1	0	0	0	3.178
A431	unknown	Mesen-Epi	1.4	243	0	7.6	0.2	0.9	2	4	7.6	24.9	12.3	5.3	4.3	1	0.1	0.1	3.1732
SUM159PT	unknown	Mesen-Epi	376.3	0.2	1.2	4.5	0.3	2.3	0.9	3.3	9.9	0	0	0	0.3	0	0.2	0	3.1704
NCIH226	LUSC	Mesen-Epi	131.7	0.1	0.3	6.6	0.2	4.9	0.2	2.2	7.7	0.1	0	0	0.7	0	0	0	3.169
S117	THCA	Mesen-Epi	409.8	0.3	1.5	6.7	0.7	2.8	1.1	2.1	7.1	0	0	0	0.4	0.1	0.3	0	3.1666
HCC2157	BRCA	Mesen-Epi	237	0	0.5	6.1	0.3	2	1.6	4.7	5.8	0	0	0	2.1	0.1	0.1	0.1	3.1662
SNU685	CESC	Mesen-Epi	182.1	0.1	4.1	3.9	0.2	1	1.9	2.9	7.2	0	0	0	0.8	0.1	0	0	3.16
8MGBA	LGG	Mesen-Epi	163.8	0.5	3.2	4.9	0.3	1.4	0.7	4.5	5.8	0.4	0.1	0	2.6	0.4	0.1	0	3.1582
KP4	PAAD	Mesen-Epi	174.2	0.6	0.1	6.2	0.6	1.9	1	7.8	4.6	0	0	0	0.1	0	0	0.1	3.157
HS172T	BLCA	Mesen-Epi	239.7	0.1	3.1	5.8	0.3	2.6	0.3	2.7	7.2	0	0	0	0	0	0	0.2	3.153
SCC3	unknown	Mesen-Epi	212.9	0	0.1	6.9	0.2	4.3	0	2.6	8.7	1	0	0	0	0	0	0	3.153
WM115	SKCM	Mesen-Epi	478.7	0.1	3.9	4.8	0.3	2.8	0	4.7	5.3	0	0	0	0.1	0	1.4	0	3.1518
NCIH2228	LUSC	Mesen-Epi	309.4	3.9	0.6	10.3	0.4	1.7	0.9	1.6	5.8	0.7	0.1	0	1.2	0.3	0	0.4	3.145
MDAMB157	BRCA	Mesen-Epi	554.5	0.1	1.2	5.9	1.5	0.3	0.8	1.6	11.7	0	0	0	0.5	0.1	0	0	3.145
SNU475	LIHC	Mesen-Epi	224.9	4.6	4	3.5	0.2	1	0.4	5.1	7.2	0	0	0	1	0.2	0	0	3.125
NCIH847	unknown	Mesen-Epi	270.2	0.3	1.2	0	0.1	0.1	0.5	20.1	0	0	0	0	0	0	0.1	0	3.1232
HCC70	BRCA	Mesen-Epi	5.1	179.8	1.2	9.9	0.1	0.5	0.1	2.3	8.8	14.5	6	2.8	2.3	0.4	0	0	3.12
KMRC2	KIRC	Mesen-Epi	791.7	0.1	2.6	3.6	0	2.3	4.4	2.9	4.4	0	0	0	0	0	0	0	3.115
SKMEL1	SKCM	Mesen-Epi	159.9	28	3.7	4.6	0.1	2.1	0.1	7.4	3.1	0	0	0	0.8	0.1	0	0	3.115
ME180	unknown	Mesen-Epi	0.4	148.7	0	5.2	0.9	0.3	0	8	9.4	14.2	5.9	1.8	2.9	0.5	0.2	0	3.1024
JHOS2	OV	Mesen-Epi	13.5	30.2	2.1	3.9	0.2	0.7	0.6	4.1	10.1	6.5	0.2	0.1	3	1.4	0.1	2.7	3.1022
HCC95	LUSC	Mesen-Epi	1.9	67.8	4.1	8.4	0.8	0.2	0.5	4	4.7	20.6	8.4	3	4.7	0.3	0.1	0	3.1012
MDST8	COAD	Mesen-Epi	401.9	0	1.1	7.5	0.5	1.6	2.3	2	6.2	0.1	0	0	0.2	0	0	0	3.101
KMRC3	KIRC	Mesen-Epi	445.2	13.2	1.9	3.8	0.2	2.6	2	5	5.6	0	0	0	0.1	0.1	0	0.1	3.1
DBTRG05MG	LGG	Mesen-Epi	338.9	0.3	0	7.4	0.1	2.1	1.1	2.9	7.7	0	0	0	0.7	0	0.1	0	3.0902
PECAPJ49	HNSC	Mesen-Epi	48.5	130.6	1.9	7.8	1.5	0.3	2.4	2.6	6.9	8.8	0.8	0.5	1.6	0.7	0	0	3.089
MDAMB435S	BRCA	Mesen-Epi	260	0	1.9	8.5	0.6	1.6	0.2	2.8	5.8	0	0	0	0.7	0	0	0	3.081
HS870T	SARC	Mesen-Epi	349	0.3	1.3	5.9	0.4	1.4	0.4	2.4	10.2	0	0	0	0.2	0	0.1	0	3.0782
FU97	STAD	Mesen-Epi	3	28.1	0	6.1	0	3.8	0.1	4.4	7.1	0	0	0	0.4	0	0	0	3.067
DMS454	LUSC	Mesen-Epi	0.5	147.1	0.2	4.9	0	0.7	0	5.9	1.6	30.2	32.2	14.2	4.6	1	0.9	0	3.0628
786O	KIRC	Mesen-Epi	588.3	0.1	4.5	3.5	0	2.5	1.3	2.5	6.2	0	0	0	0.5	0.1	0.1	0	3.0602
MKN74	STAD	Mesen-Epi	0.2	60.8	0	10	0.1	0	0.1	1.7	12.7	11.3	1.3	0.3	1.8	0.1	0	0.4	3.059
OPM2	MM	Mesen-Epi	265.8	0.2	0	5	0.6	2.1	0.1	5.5	8.9	0	0	0	0.1	0.1	0	0	3.059
SW1710	BLCA	Mesen-Epi	389.6	0.3	4.4	3.2	0.5	4.3	0.7	3.1	4.5	0	0	0	0.6	0.1	0.1	0	3.0542
RPMI7951	SKCM	Mesen-Epi	559	0	2.2	4.9	0.6	1.8	0.8	1.8	9.7	0.1	0	0	0	0	0	0	3.053
T98G	LGG	Mesen-Epi	438.5	0	2.3	6.3	0.2	1.6	0	2.5	8.4	0	0	0	0.5	0.1	0.4	0	3.0478
NCIH2596	unknown	Mesen-Epi	103.6	22.8	0.5	4.1	0.6	2.2	1.2	4.4	8.6	0	0	0	0.3	0.1	0	0	3.047
SCC15	HNSC	Mesen-Epi	106.7	74.4	2.4	5.7	0.3	0.9	2.7	2.6	7.9	6.4	0	0	0.9	0.1	0.3	0.1	3.0436
A4FUK	DLBC	Mesen-Epi	34.2	0.8	0	6	0	2.1	0.6	2.2	10.8	0	0	0	0	0	0	0	3.041
NCIH1155	LUSC	Mesen-Epi	9.6	0.4	0.8	2.9	0	0.2	0	13.9	3.7	0	0.1	0.1	0.1	0	0	0.1	3.04
HCC2885	unknown	Mesen-Epi	123.7	0.2	0.1	7.3	0.8	1.5	0.1	0.9	11.5	0	0	0	0.1	0	0	0	3.03
SNU398	LIHC	Mesen-Epi	312.8	0.2	0	4.3	0	2.1	0	6.2	8.6	0	0	0	1.3	0.1	0	0	3.03
WM88	SKCM	Mesen-Epi	190.9	0.4	1.3	6	0	3.6	0	5.1	5.1	0	0	0	0	0	0	0	3.025
SNU668	STAD	Mesen-Epi	62.7	1.3	0	6.9	0.1	0.1	0	4.1	9.8	0.1	0	0	1.9	0.2	0	0	3.025
SNU626	LGG	Mesen-Epi	126.6	53.1	0	5.6	0.2	4.4	0	5.3	5	0.1	0	0	1.6	0.2	0.7	0	3.0154
LP1	MM	Mesen-Epi	71.6	0.1	0.1	2.4	1.8	0.2	0.1	3.4	15.3	0	0.1	0	0.1	0	0	0	3.009
HS739T	BRCA	Mesen-Epi	441.8	0.3	3.6	4.7	0.2	1.6	1	3.4	6.2	0	0	0	0	0	0.1	0	3.0062
EHEB	LCLL	Mesen-Epi	79.9	0.3	5.6	0.2	0.1	0.3	0.5	6	1.1	0	3.9	1.7	9.5	1.6	0.1	0	3.0022
PC14	LUSC	Mesen-Epi	5.2	99	0.1	15.9	0.7	0.7	1.2	3.2	13.5	50.6	3.3	1.3	3.4	1.4	0.1	0.8	3.0002
HCC1493	unknown	Mesen-Epi	22.1	86.5	0.1	7	0.1	1.4	1.2	1.8	9.9	8.3	2.7	1.1	1.9	0.9	0	0.1	2.996
AMO1	MM	Mesen-Epi	192	0.1	0.7	2.8	13.6	1	0.2	2.7	8.3	0	0	0	0	0	0	0	2.993
HS839T	SKCM	Mesen-Epi	985.9	0.4	2.2	5	0.6	2.1	0.3	3.6	7.5	0	0	0	0	0	0.2	0	2.9914
COV362	OV	Mesen-Epi	357.8	0.5	0	6.4	0.8	0.8	0.6	4	8.4	0	0	0	0.9	0.1	0	0.9	2.99
MHHES1	SARC	Mesen-Epi	153.6	0	2	5.1	0.1	2.4	0.1	7.3	3.7	0	0	0	0.2	0	0	0	2.985
NCIH1299	LUSC	Mesen-Epi	354.4	0	0.3	5.6	0	4.3	0.8	4	4.9	0	0	0	1.5	0.2	0	0	2.984
PFEIFFER	DLBC	Mesen-Epi	0.5	0.1	0	5.5	0	0.9	0.2	3	11.7	0.2	0	0	0.9	0	0	0	2.983
SIGM5	LCLL	Mesen-Epi	269.8	0.5	0.8	5.5	1.1	0	0.1	8.6	5.7	0.1	0.1	0	0	0	0	0	2.983
SU8686	PAAD	Mesen-Epi	24.4	384.5	0	8.1	0.1	0.9	1.1	3	6.9	9.2	3.9	1.8	3.2	1.1	1.5	0	2.983
SNU213	PAAD	Mesen-Epi	39.7	124.3	0	9.4	0.2	0.3	1.6	4	10.4	16.3	0.5	0.2	1	0.3	0	0	2.981
SNU1197	COAD	Mesen-Epi	9.4	118.8	0	11	0.1	2.9	0.7	2.3	8.7	17.2	0.6	0.2	1.5	0.3	0.1	0.2	2.9742
KYSE450	ESCA	Mesen-Epi	1.1	131.2	0.3	4.1	0.1	0.8	0.1	4.5	8.3	3.8	8.1	2.1	1.9	0.2	0.5	0.1	2.973
NCIH226	LUSC	Mesen-Epi	81.2	0.7	1.1	5.7	0.2	4	0.3	2.4	6.5	0	0	0	1.2	0.3	0	0	2.971
BICR22	HNSC	Mesen-Epi	3.7	61.4	0.6	6.6	0.1	0.3	0.5	4.1	6.6	2.4	3.9	1.5	2.2	0.3	0.1	0	2.9652
SKLMS1	SARC	Mesen-Epi	915	0.1	1.2	4.8	0.5	2.5	1.2	4	6.2	0	0	0	0.5	0.1	0.1	0	2.9482
AU565	BRCA	Mesen-Epi	1.1	0.1	0	2.4	0	0.6	0	10.6	3.5	3.9	5.8	1.5	2.8	0.3	1	4.6	2.941
SW1783	LGG	Mesen-Epi	411.1	0.1	3.5	3.3	0.8	1.4	1.7	2.9	6.6	0	0	0	0.4	0.2	0.4	0	2.9408
HCC1011	unknown	Mesen-Epi	383.7	0.2	5	2.6	0.2	1.5	3.6	1.7	4.3	0	0	0	0.3	0.1	0	0	2.932
U266B1	MM	Mesen-Epi	78.6	0.5	0.4	6.6	4.4	0.4	0.1	3.4	9.5	3.8	0	0	0	0	0.1	0.2	2.9272
GCIY	STAD	Mesen-Epi	35.1	22.2	0	1.7	0	1.6	0	14.9	1.2	0.3	0.4	0.1	2.9	0.1	0	0	2.927
IALM	LUSC	Mesen-Epi	239.8	0.2	0	5.4	0.2	1.5	1.2	5.1	6.6	0.1	0	0	1.1	0.3	0	0	2.926
PANC0327	PAAD	Mesen-Epi	40.1	59.1	0	7.8	0.3	0	0.2	2	10	1.4	1.6	0.9	0.9	0.1	0	0	2.921
NCIH1703	LUSC	Mesen-Epi	272.3	0.2	0.3	6.5	0.1	3.2	0	1.9	8.7	0	0	0	0.2	0	0	0	2.918
JHH2	LIHC	Mesen-Epi	202.5	2.2	2.7	3.8	0.1	3.7	2.3	2.7	4.1	0	0	0	0.1	0	0	0	2.917
COLO699	unknown	Mesen-Epi	74.8	0	0.1	8.9	0.1	1.8	0.1	2.3	7.3	0	0	0	0	0	0	0	2.917
G22	unknown	Mesen-Epi	201.4	0.3	1.7	7.8	0.3	1.8	0	2.9	5.5	0	0	0	0.6	0.2	0.1	0.2	2.9082
NCIH522	LUSC	Mesen-Epi	37.1	0.4	0	3.9	0.1	0.4	0	8.5	7.7	0	0	0	1	0.1	0	0	2.908
SNU119	OV	Mesen-Epi	1.7	95.5	0.8	11.2	0.9	0	0.7	5.3	12.7	44.8	1.9	0.6	9.5	0.8	0	0.4	2.907
SF539	LGG	Mesen-Epi	378.4	0.2	5.5	4.3	0.3	1.1	1.1	3.1	4	0	0	0	0.3	0	0	0	2.889
HS281T	BRCA	Mesen-Epi	759.3	0.2	1.3	5.6	0.7	1.3	0.9	2.6	8.2	0	0	0	0	0	0.2	0	2.8884
UACC62	SKCM	Mesen-Epi	675.8	0.2	3.1	5.7	0	1	0	4.1	6	0	0	0	0.5	0	0	0	2.885
G402	KIRC	Mesen-Epi	170.9	0.1	0	6.3	0.5	0.8	0.1	2.7	10.7	0	0	0	0	0	0	0	2.883
HCC1359	LUSC	Mesen-Epi	802.3	0.2	0.7	5.4	1.9	1	1.1	5.4	5.5	0	0	0	0.1	0.1	0	0	2.878
HS294T	SKCM	Mesen-Epi	220.4	0.1	1.3	4.9	0.2	1.6	0.1	7.8	4.3	0	0	0	0.1	0	0.4	0	2.8758
HCC38	BRCA	Mesen-Epi	31.3	62	0.1	7.2	0.1	0.9	0.2	6.1	7.6	15.7	2.3	1	4.8	1	0	0.7	2.873
HT115	COAD	Mesen-Epi	3.9	27.2	0	4.6	0	0.1	0.1	4.7	2.8	17.9	15.6	6.4	11.6	3.1	0	0.9	2.869
5637	BLCA	Mesen-Epi	164.2	55.8	0	5.8	0.4	0.1	4	5.4	8.3	14.8	0.2	0.2	1	0	0.1	0.3	2.8572
T3M10	LUSC	Mesen-Epi	66.5	12.5	0.1	7.8	0.3	0	0.9	3.1	7.9	0.3	0	0	0.4	0.2	0	0	2.857
HCC1143	BRCA	Mesen-Epi	143.3	76.9	1.2	7.5	0.6	0.9	0.2	4.9	6.8	7.8	0.2	0.1	0.6	0.1	0	2.3	2.855
DB	DLBC	Mesen-Epi	0.5	0.1	0	0.2	0	0	0	18.3	1.8	0	0.2	0.1	0.1	0	0.1	0	2.8482
AM38	LGG	Mesen-Epi	457.3	0.1	0	4.7	0.6	1.6	0.1	3.7	10.1	0	0.1	0	0.1	0	0.2	0	2.8444
SNB75	LGG	Mesen-Epi	357.4	0.2	2	5.6	0.4	1.5	0.9	3	6.4	0	0	0	0.2	0	0	0	2.844
G130	unknown	Mesen-Epi	576.9	0.7	3.6	4.6	0.4	0.6	0.5	4	5.2	0	0	0	2	0.2	0	0	2.843
TOV21G	OV	Mesen-Epi	354.8	0.8	0	4.2	0.1	3	0.4	5.6	6.3	0	0	0	1	0.3	0	0	2.843
PF382	LCLL	Mesen-Epi	45.9	0.3	0	2.1	0	0.6	0	11.5	2.1	0.1	0	0	8	1.2	0	0	2.835
CORL95	LUSC	Mesen-Epi	1.8	50.8	0	1.4	0	0	0.1	11.9	1.7	0.1	1.4	0.5	8.2	2.1	0.2	0.1	2.8304
SNU601	STAD	Mesen-Epi	1.2	126.6	0	8.9	0	0.7	0.6	3	6.7	10.3	0	0	7.5	0.6	0	0.2	2.824
RL	DLBC	Mesen-Epi	0.3	0.2	0	5.2	0	0.4	0	5.3	9.5	0	0.1	0	0	0	0.1	0	2.8232
HMCB	SKCM	Mesen-Epi	85.1	0.1	0.6	6.8	0.1	2.7	0	2.6	6.9	0	0	0	0.1	0.1	1.7	0	2.8204
KP3	PAAD	Mesen-Epi	117	67.4	0	7.8	0.1	1.4	0.1	2.7	7.5	0	0.1	0	0.7	0.2	0	0	2.817
SW48	COAD	Mesen-Epi	0.5	49.4	0	2.5	0.1	0.9	0	6.1	2.3	0.4	14.4	3.9	3.7	0.3	0	0	2.804
SNU1105	LGG	Mesen-Epi	255.6	0.1	0.8	5.4	0.4	2	1.3	1.7	8	0	0	0	0.2	0	0.2	0	2.8014
RAJI	DLBC	Mesen-Epi	13	0.2	0	7.5	0	0.6	0	4.9	6.9	0	0	0	0	0	0	0	2.798
HEYA8	OV	Mesen-Epi	768.5	0.2	0	4.6	0.3	1	2.5	1.2	10	0.1	0	0	0	0	0	0	2.796
TE10	ESCA	Mesen-Epi	31.9	100.4	0.1	5.4	0.2	0	0	1	8.6	0.1	4	1.8	6.1	0	0	1.2	2.795
JHH4	LIHC	Mesen-Epi	3	0.1	0.9	4.6	0.1	1.3	2.6	4.1	4.6	0	0	0	1.3	0.2	0	0	2.791
REC1	DLBC	Mesen-Epi	10.6	3.4	0.2	4.2	0.2	1.7	0	6.8	6.8	0.1	0	0	0.2	0	0.2	0	2.7744
T98G	LGG	Mesen-Epi	149.7	0.1	3.3	5.9	0.1	1.1	0.1	1.5	7.3	0	0	0	0.1	0	0	0	2.768
HBL100	unknown	Mesen-Epi	226.6	0.1	0.4	5.3	2	1.6	0.6	3	6.5	0	0.1	0	1.9	0.8	0.1	0	2.7662
NCIH1869	LUSC	Mesen-Epi	12.1	163.5	0	9.4	1.6	0.2	0.7	3	15.3	37	4.2	4.3	1.4	0.4	0	0	2.761
OV90	OV	Mesen-Epi	1.3	47	0.1	6.5	0	1.7	0.3	2.8	7.9	1.4	0.3	0.1	0.8	0.4	0	0	2.744
NCIH1792	LUSC	Mesen-Epi	162.1	1.2	1.4	5.7	0.1	1.5	1.7	1.1	7.1	0	0	0	0.4	0.1	0.1	0	2.7412
SCC9	HNSC	Mesen-Epi	20.2	121.2	1.4	3.6	0.3	0.7	0.3	11.4	2.1	6	0.5	0.1	2.9	0.3	0.3	0	2.7386
GDM1	LCLL	Mesen-Epi	7.2	0.1	2.2	4.7	0	4.2	0.3	3.1	4.3	0	0	0	0	0	0	0	2.737
JMSU1	BLCA	Mesen-Epi	368.3	0.2	0	5.6	0.2	4.5	0.1	3.4	4.9	0	0	0	1.1	0.1	0.2	0	2.7334
SNU840	OV	Mesen-Epi	27.5	34.9	0.9	3.9	0.2	0.5	1.7	5.5	5.9	1.6	0.4	0.2	1.5	0.2	0	0.1	2.732
SUM52PE	unknown	Mesen-Epi	0.3	84.2	0	4.1	0.1	1.6	0	6.3	5.3	15.7	4.6	1.4	9.3	2.2	0.2	2	2.7194
RERFLCAI	LUSC	Mesen-Epi	133.9	0.5	0	6.4	0.2	3.2	0.2	3.3	5.8	0.1	0	0	0.3	0	0	0	2.719
HT144	SKCM	Mesen-Epi	460.5	0.1	1.5	5.7	0.2	1.7	0.2	2.3	7.6	0	0	0	0.1	0	0.2	0	2.7184
DM3	LUSC	Mesen-Epi	454.8	0.4	1.3	6.4	0.3	0.3	0	2.9	8.2	0	0	0	0.1	0	0.3	0	2.7126
SUPM2	DLBC	Mesen-Epi	124.5	0.1	0	5.1	0	2	0.3	4.9	6.8	0.3	0.1	0.1	0.4	0	0	0	2.711
SNU484	unknown	Mesen-Epi	79.9	0.3	0	5.8	0.1	1.6	0	4.4	8	1.4	0.1	0	0	0	0	0	2.707
KU812	LCLL	Mesen-Epi	1.7	162.6	0	6.7	0	3.6	0.2	1.2	7.3	0	0.1	0	0	0	0	0	2.705
KMS12PE	unknown	Mesen-Epi	0.2	0.6	0	4.4	3.2	0.8	1	2.9	8.7	0.4	0.2	0	0.1	0.1	0	0	2.701
ES2	OV	Mesen-Epi	838.5	0.3	0.3	5.7	0.5	0.5	0.3	3.1	9	0	0	0	0.4	0.1	0.1	0	2.7002
SKMEL30	SKCM	Mesen-Epi	545.9	1.8	1.9	6.8	0.1	1	0.1	2	7	0	0	0	0	0	0	0	2.689
MALME3M	SKCM	Mesen-Epi	308.1	53.7	0.3	8.7	0.3	2.5	0.3	1.9	4.8	0.1	0	0	0	0	0	0	2.688
SUDHL10	DLBC	Mesen-Epi	1.8	0.1	0	4.3	0.1	0.3	0	5.4	9.5	0	0	0	0	0	0	0	2.687
NCIH1838	LUSC	Mesen-Epi	2.6	116.7	0	9.3	0.4	0.4	0.9	5.3	7.5	28.7	3.9	1.5	7.4	0.5	0	0.1	2.68
COV413B	unknown	Mesen-Epi	321.8	0.9	0	7.1	0.2	1.2	0.9	2.1	7.3	0	0	0	0.1	0	0	0	2.677
IGROV1	OV	Mesen-Epi	94.4	3.2	0.1	5.3	0	1.3	0.2	2.4	8.9	0	0	0	1.9	0	0	0.5	2.671
HEC1B	CESC	Mesen-Epi	197.4	0.9	0	5.6	0.1	4.8	0.3	1.2	5.7	0	0	0	2	0.3	0	0	2.67
NCIH292	LUSC	Mesen-Epi	0.3	103.7	0.6	4.3	0.9	0.4	1.2	7.1	2.5	2	3.7	1.9	1.3	0.1	0.2	0	2.6684
HEC265	CESC	Mesen-Epi	1.3	84.6	0	6.9	0	1.4	0.8	2.1	6.3	3.6	0	0	4.1	0.6	0	1.4	2.668
HS343T	BRCA	Mesen-Epi	551.3	0.2	1.4	5.9	0.4	0.5	0.8	1.8	8.1	0	0	0	0	0	0.1	0	2.6662
HS600T	SKCM	Mesen-Epi	362	0.4	2.3	4	0.3	0.8	0.9	2.4	8	0	0	0	0	0	0.2	0	2.6554
MOLP2	MM	Mesen-Epi	37.4	0.3	0	2.6	0.7	1.3	0	4.7	10.8	1.2	0	0.1	0.3	0	0.1	0	2.6532
JHOC5	OV	Mesen-Epi	128.3	1.1	0	5.1	0	2.6	1.5	1.8	6	0	0	0	2.3	0.6	0	0	2.646
NCIH2452	LUSC	Mesen-Epi	272.2	0	1.6	5	0.4	1.9	2.9	1.9	3.9	0	0	0	0	0	0.1	0	2.6402
VMRCLCD	unknown	Mesen-Epi	0.5	26.8	0.2	3.9	0	0.7	0	2.1	3	0	15	7	1.8	0.4	0.1	0	2.6392
NCIH446	LUSC	Mesen-Epi	32	0.1	0	1.6	0	0.8	0	15.9	0.4	0	0	0	0	0	0	0	2.638
ST486	DLBC	Mesen-Epi	36.8	0.7	0	5	0	8.6	0	3.7	0.6	0.1	0	0	0.1	0	0	0	2.637
G122	unknown	Mesen-Epi	141.3	0	2.4	2.7	0	3	0	5.9	4.4	0	0	0	0	0	0	0	2.637
SNU8	OV	Mesen-Epi	98	113.3	0.2	6.4	0.1	0.9	1.3	2.9	8	7.8	0.1	0	1.5	0.3	0.3	2	2.6326
HT	DLBC	Mesen-Epi	3.9	0.1	0	5.2	0	2.8	0	3.5	6.6	0	0	0	1.2	0.2	0	0	2.632
P31FUJ	LCLL	Mesen-Epi	53.5	0.2	0	5.4	1.8	2.9	0	5.1	4.3	0.1	0	0	0.1	0	0	0	2.627
NCIH650	LUSC	Mesen-Epi	134.5	0.1	0	4	0.3	0.3	0.3	8.4	5.3	0	0	0	0.7	0	0	0	2.627
BEN	LUSC	Mesen-Epi	0.3	180.4	1.6	6.9	0	1.3	0	4.5	13.4	26.7	0	0	1.4	0.3	0	0	2.625
KLE	CESC	Mesen-Epi	110.7	54.2	0.1	4.6	0.3	1.9	0.3	2.1	7.9	0	0.1	0	2.6	0.9	0	0.5	2.622
CAL78	SARC	Mesen-Epi	166.9	0.3	2.2	3.3	0.1	0.6	1	4.6	6.1	0	0	0	0.5	0.2	0.6	0	2.6192
HS675T	COAD	Mesen-Epi	167.4	0.1	1	3.6	0.1	1.4	0	2.4	10.5	0	0	0	0	0	0	0	2.617
PANC0504	PAAD	Mesen-Epi	7	255.8	0	9.1	0	0.9	0.7	4.2	8	27.1	3	0.8	6.6	2	0.1	0	2.6132
BICR22	HNSC	Mesen-Epi	3.6	167.3	0.4	5.1	0.2	0.3	0.6	4.3	5.2	5.8	5.7	2.8	2.6	0.7	0.1	0	2.6122
PK8	unknown	Mesen-Epi	0.7	172.4	0.1	7.3	1	0.3	0.9	2.2	7.7	6.2	1	0.4	1.9	0.5	0	0.3	2.612
ACHN	KIRC	Mesen-Epi	291.2	16.6	0	5.9	0.1	2.2	1.3	2.2	5.8	0	0.1	0	1.1	0.1	0.1	0	2.6082
CFPAC1	PAAD	Mesen-Epi	114.5	74.5	0	6.1	0.1	0.8	2.3	0.7	8.3	3.3	0.5	0.3	0.6	0.1	0	0.8	2.604
KMRC1	KIRC	Mesen-Epi	864.2	0.1	2.8	3.9	0.2	0.7	1.3	2.1	7	0	0	0	0	0	0	0	2.601
PANC0203	PAAD	Mesen-Epi	12.1	166.4	0	12.9	0.4	0	1.1	2.6	7.8	25.5	0.7	0.3	4.1	0.5	0	0	2.597
OVTOKO	OV	Mesen-Epi	256.9	0	0	4.3	0	4	1.8	2.2	4.8	0	0	0	0.8	0.4	0	0	2.591
NCIH1435	LUSC	Mesen-Epi	1.5	196	8	7.5	0.1	0.5	1	2.6	6.6	43.1	7.8	4.7	2.6	1.1	0	0	2.59
EFM192A	BRCA	Mesen-Epi	0.1	203.6	0	5.5	0	0.1	0	5.1	7	8.5	1.4	0.6	1.7	0.2	3.9	7.2	2.5878
G59	unknown	Mesen-Epi	490.8	0	0.2	4.9	0.2	1.9	0.5	4.4	6	0	0	0	0.5	0	0.1	0	2.5862
A375	SKCM	Mesen-Epi	362.5	0.2	1.1	3.7	0.3	1.6	0	5.2	6	0.1	0	0	1.4	0	0.6	0	2.5832
IGR1	SKCM	Mesen-Epi	143.6	0.4	1.5	6.5	0	2.1	0.4	2.6	4.7	0	0	0	0	0	0	0	2.581
SNU475	LIHC	Mesen-Epi	195	0.3	3.1	3.8	0.1	0.7	0.2	2	8.2	0	0	0	0.3	0	0	0	2.579
KMS27	MM	Mesen-Epi	57.2	6.7	1.7	3.1	0.5	2.3	0	5.7	5	0	0.2	0	0.1	0	0.1	0	2.5772
NCIH1568	LUSC	Mesen-Epi	1.1	105.2	0	1.2	0.2	0.5	0.2	17.3	1.3	12.3	0.8	0.3	2.8	0.3	0	1.3	2.574
NCIH2461	unknown	Mesen-Epi	141.2	0.1	2.8	5	0.1	1.1	0.9	2.6	5.1	0	0	0	0.1	0	0	0	2.573
U2OS	SARC	Mesen-Epi	123.4	0.1	0.3	5.9	0.1	0.8	0.3	3.3	7.5	0	0	0	0.2	0.1	0.1	0	2.5722
DMS273	LUSC	Mesen-Epi	116.7	0.2	1.1	3.9	0	0.9	0	3.4	8.6	0	0.1	0	1	0.2	0	0	2.567
HCC1954	BRCA	Mesen-Epi	7.7	200.2	0	4.9	0.3	0.2	0.2	4.2	6.6	1.3	3.9	1.9	0.8	0.2	0.5	0.2	2.566
PANC1	PAAD	Mesen-Epi	550.3	13.2	0	6.1	0.4	1.8	0.9	3.7	4.9	0	0	0	0	0	0	0.7	2.563
786O	KIRC	Mesen-Epi	418.1	0	3.6	2.7	0.1	2	1.4	2	5.2	0	0	0	0.8	0	0	0	2.557
COLO201	COAD	Mesen-Epi	0.3	122.3	0	7.9	0.1	0.4	0.4	5.9	6	13	2.2	0.6	0.7	0	0	2.3	2.557
CHP212	LGG	Mesen-Epi	387.9	0.1	1.3	5.2	0.1	1.2	0	2.9	7.3	0	0	0	0.3	0	0.7	0	2.5554
SKMM2	MM	Mesen-Epi	45	0.1	0.1	3.2	0.7	0.4	0.7	4.5	9.2	0.1	0	0	0	0	0	0	2.552
OVMANA	OV	Mesen-Epi	95.6	38.7	0	9.8	0.1	0.4	0.3	2.4	4.4	0.1	0	0	0.9	0	0	0	2.55
KMM1	MM	Mesen-Epi	154.7	12.3	0.6	3.2	0	1.4	0	10.3	2.5	0.1	0	0	0	0	0	0	2.548
SNU1079	LIHC	Mesen-Epi	149.3	0.4	0.3	6.1	0.2	3.6	0.9	1.7	4.2	0	0	0	1.2	0.1	0	0	2.548
KMRC20	KIRC	Mesen-Epi	173	0.2	2.4	4	0.3	3.6	0.7	2.1	4.2	0	0	0	0.4	0.1	0	0	2.545
CAKI1	KIRC	Mesen-Epi	311.3	0.1	3.8	2.7	0.1	0.5	2.7	3.2	3.6	0	0	0	0.2	0.1	0.2	0	2.5434
EBC1	LUSC	Mesen-Epi	74	201.1	0	9.4	0.2	0.2	0.5	1.2	8.4	24.4	5.8	3.2	7	1.2	0	0.3	2.541
SNU423	LIHC	Mesen-Epi	383	0.2	0.6	4.5	1	1.3	1.6	2.6	6.1	0	0	0	0.5	0.2	0.1	0.2	2.5382
RL952	CESC	Mesen-Epi	0.5	60.7	0	7.9	0.4	0.2	0.1	4.4	3.6	5.4	3.3	2.3	2.3	0.7	0	0	2.532
G402	KIRC	Mesen-Epi	267.5	0.2	0	5.6	0.5	1.4	0.1	3.2	7.6	0.1	0	0	0	0	0	0	2.53
BHY	HNSC	Mesen-Epi	5.5	85.4	0.1	5	0.9	0.4	0.1	7.9	2.1	3.4	2.9	1.6	2.6	0.4	0.1	0.1	2.5182
TE9	ESCA	Mesen-Epi	3.8	123.2	0.9	5.5	0.6	0.8	0.7	5.3	4.7	23.4	11.1	5.6	3.1	0.4	0	0.8	2.518
NCIH1651	LUSC	Mesen-Epi	158.7	7.2	2.6	2.6	0	0.2	0.2	8.9	2.4	0	0	0	1.2	0.2	0	0	2.516
HCC827	LUSC	Mesen-Epi	9.8	172.7	0	5.3	0	0.1	0.4	1.2	7.7	0.9	4	2.3	2.6	0.5	0	0	2.511
LS513	COAD	Mesen-Epi	0.5	180.3	0	3.3	0	0.2	0	4	4.2	16.9	13.9	6	8.9	0.7	0	3.6	2.501
NCIH929	MM	Mesen-Epi	111.1	0.1	0	3.7	3.9	0.6	0	1.9	10.3	0	0	0	0.2	0	0	0	2.496
FTC133	THCA	Mesen-Epi	640.8	2.7	3.1	4.1	1.2	1.4	1	1.6	4.6	0.1	0	0	1.3	0.3	0	0	2.496
OE33	ESCA	Mesen-Epi	1.1	79	0	7.5	0.1	0.8	0.4	1.6	6	15.7	10.9	4.8	2	0.4	0.1	0.3	2.4882
G28T	unknown	Mesen-Epi	435.2	0	0.1	4.6	0.6	2.2	0.3	3.9	6.2	0	0	0	0	0	0.1	0	2.4822
NCIH1623	LUSC	Mesen-Epi	0.2	60.5	6.1	1.5	0	0	0.1	4	6	15.5	7.2	3.4	2.1	0.6	0	0.1	2.481
HS819T	SARC	Mesen-Epi	459.9	0.9	3.2	3.7	0.3	1.5	0.4	2.5	5.7	0	0	0	0	0	0.2	0	2.4794
BFTC905	BLCA	Mesen-Epi	1.7	178.7	0	7.8	0.2	0.8	1	2.4	9.8	15	0.1	0	1.3	0.5	0.8	0	2.4746
59M	OV	Mesen-Epi	559.2	0.1	4.2	4.2	0.1	0.4	1.1	2.1	4.5	0	0	0	0.2	0	0.5	0	2.474
COLO800	SKCM	Mesen-Epi	529.8	0	4.4	4.3	0.1	0.7	0	3.7	3.8	0	0	0	0	0	0.1	0	2.4732
KPNSI9S	LGG	Mesen-Epi	83.1	0.1	3.2	4.6	0.1	1.6	0.1	2.6	4.9	0	0	0	0	0	0	0	2.468
PK45H	PAAD	Mesen-Epi	15.9	0.8	0	6.2	0.3	1.7	0.7	2.7	5.5	0	0	0	0.5	0.1	0	0	2.465
CJM	SKCM	Mesen-Epi	4	120.7	0	3.6	1.8	0.2	2.5	5.3	2.3	3.2	2.2	0.9	3.5	0.7	0.9	0.2	2.4598
KMS21BM	MM	Mesen-Epi	74.2	0.1	0	4.3	6.7	2.2	0.1	2.7	5.3	0.1	0	0	0	0	0	0	2.458
SH10TC	STAD	Mesen-Epi	321.7	0.2	0	3.8	0.2	2.5	0.5	2.4	8.2	0	0	0	0	0	0.1	0	2.4552
COLO853	unknown	Mesen-Epi	149.7	2	0.3	9	0	1	0	2.3	4.5	0	0	0	0	0	0	0	2.455
NCIH661	LUSC	Mesen-Epi	242.5	0.4	0	4.4	0.1	2.5	0	3.9	6.6	0.1	0	0	0.2	0	0	0	2.452
NCIH2023	LUSC	Mesen-Epi	61.3	28	3.1	4.6	0.1	2.7	0.4	1.5	3.7	0	0.1	0	1.2	0.1	0	0	2.447
PANC0403	PAAD	Mesen-Epi	0.9	85.7	0	8.2	0.3	0.5	0.8	1.5	6.2	7	3.2	1.1	1.4	0.1	0	0	2.446
HCC4011	unknown	Mesen-Epi	63	122.8	0	5.5	0.2	1.1	0.6	0.6	9.9	6.2	1.1	0.4	2.3	0.7	0	0.3	2.444
EFO27	OV	Mesen-Epi	163.3	11.8	0	5.1	0	1.6	1.7	2.6	4.7	0.1	0.3	0.1	1.8	0.3	0	0	2.444
L363	MM	Mesen-Epi	213.5	2.7	0	4	3.8	1.7	0	5.5	4.4	0	0.1	0	0.1	0	0	0	2.436
LN18	LGG	Mesen-Epi	124.3	3.3	1.4	3.9	0.3	1	0.1	2	7.8	0.1	0	0	2.3	0.2	0	0	2.435
G141	unknown	Mesen-Epi	455.7	0.1	1.5	4.4	0.2	2.1	0.5	2.1	6	0	0	0	0.4	0.2	0.1	0	2.4332
T84	COAD	Mesen-Epi	0.7	327.7	0	8.8	0	0.5	0.1	5	6.8	25.5	5.2	2.3	4.2	0.6	0	1.1	2.43
BICR78	unknown	Mesen-Epi	0.1	41.5	0	3	0.3	0	0.7	5.1	4.9	1.4	5.3	2.3	2.2	0.5	0.1	0	2.4252
NCIH196	LUSC	Mesen-Epi	294.1	0.1	4.7	3.3	0	0.8	0.5	2.9	4	0	0	0	0.5	0.1	0	0	2.424
KIJK	DLBC	Mesen-Epi	43.1	0.1	0.1	4	0	1.6	0.1	1.4	10.4	0	0	0	0	0	0	0	2.423
NCIH322T	unknown	Mesen-Epi	4.7	98.8	0.5	4.6	1.4	0	0.7	2.1	7.8	21.9	8.8	2.8	4.6	1.4	0.2	7	2.4224
NCIH1651	LUSC	Mesen-Epi	97.5	12.4	2.9	2.4	0	0.4	0.2	8.2	1.9	0	0	0	1.4	0.3	0	0	2.419
PFEIFFER	DLBC	Mesen-Epi	0	0	0	4.2	0	0.7	0.1	2.1	10.5	0.4	0	0	0.4	0	0	0	2.417
HS840T	HNSC	Mesen-Epi	453.2	0.1	1.1	5.6	0.5	1.2	0	1.9	7.1	0	0	0	0	0	0	0	2.415
MCAS	OV	Mesen-Epi	0.2	114.6	0	6.6	0.2	1.9	0.1	0.8	4.8	1.1	0.7	0.2	1.1	0.2	0	7.6	2.414
8505C	THCA	Mesen-Epi	279	0.1	0	5	0.5	2.2	1.5	2.6	4.8	0	0	0	0.3	0.1	0	0	2.407
NCIH1963	LUSC	Mesen-Epi	0.4	28	1.8	0.1	0.1	0.1	0.1	11.6	0	0	0	0	6.4	0.9	0	0	2.405
SW780	BLCA	Mesen-Epi	2.9	116.6	0	7.2	0.6	0.1	5.4	6.1	2.8	23	0.4	0.1	2.2	0.2	0	0	2.394
NCIH1563	LUSC	Mesen-Epi	108	0.4	0.6	2.1	0.1	0.3	0.5	7.4	5.6	0	0	0	1	0.2	0	0	2.393
SW837	COAD	Mesen-Epi	33.3	139.2	0.4	5.6	0	1	0.5	2.7	6.3	6.6	4.5	1.3	1	0.3	0	0.1	2.388
YD8	HNSC	Mesen-Epi	104.6	1.8	3.4	3.6	0.2	0.8	0.9	2.1	5.3	0	0	0	0.1	0	0.2	0.1	2.3824
HS688AT	SKCM	Mesen-Epi	1027.7	0.2	1.8	4.9	0.3	0.9	0.1	2.9	6	0	0	0	0	0	0.1	0	2.3822
SCC4	HNSC	Mesen-Epi	37.9	41.9	0.7	5.9	0.2	0.6	0.5	2.7	6.4	3.3	0.4	0.3	1.3	0.4	0.5	0	2.382
ISTMES2	LUSC	Mesen-Epi	107.5	27.4	0.5	5.1	0.4	0.8	0.9	1.8	7	0	0	0	0.9	0.1	0	0	2.382
U937	DLBC	Mesen-Epi	43	0.1	0	5.8	3.1	0.9	0	3.6	5.3	0.2	0	0	0.1	0	0.1	0	2.3812
KYSE180	ESCA	Mesen-Epi	0.3	65.1	0.2	5	0.4	1.2	0	5.3	4	4	2.4	1.1	2.1	0.4	0.3	0	2.3766
769P	KIRC	Mesen-Epi	253.8	0	0.8	4.3	0.1	5	1.4	1.6	2.6	0	0	0	0.3	0	0	0	2.375
TE15	ESCA	Mesen-Epi	1.8	142	0	5.7	0.9	0.6	0.4	1.9	5.6	13.8	8.8	3.2	5.7	0.8	0.3	0	2.3726
MOLP2	MM	Mesen-Epi	46	0.1	0	2.9	0.2	0.9	0	3	10.9	1.1	0	0	0.1	0	0.1	0	2.3712
HCC2279	LUSC	Mesen-Epi	144.3	1.6	0	5.3	0.3	2.5	1.3	1.9	4.6	0.1	0	0	0.7	0.4	0	0.2	2.368
NCIH146	LUSC	Mesen-Epi	0.4	29.6	4.2	0.1	0	0	0.1	11.6	0.1	0	0.2	0.1	0.1	0	0	0	2.364
HT1376	BLCA	Mesen-Epi	0.8	95.8	0	2.9	0.3	0.7	0	16.8	4.2	28.4	0.6	0.4	3.6	1	0	0	2.362
HUH1	LIHC	Mesen-Epi	78.2	8.8	1.6	5.2	0.1	1.3	0.1	2.1	6.2	0	0	0	0.1	0	0	0	2.362
SUIT2	PAAD	Mesen-Epi	175.7	9.7	0	5.2	0	1.8	0.4	3.8	5.4	0.1	0	0	0.1	0	0	0	2.361
SKMEL31	SKCM	Mesen-Epi	194	0.2	3.1	4.2	0.1	1.1	0	2.5	5.5	0.1	0	0	0	0	0.1	0	2.3582
MEG01	LCLL	Mesen-Epi	48.9	1.6	0	6.6	0	2.9	0.1	1.5	5.4	0	0	0	0	0	0	0	2.356
G361	SKCM	Mesen-Epi	178.5	9.6	1.2	5.6	0.6	1.5	0.3	2	5.4	0	0	0	0.2	0.1	0	0	2.35
NCIH2087	LUSC	Mesen-Epi	3.2	43.1	0	7.4	0	0.4	0.3	1.1	4.6	11.7	9.3	4	3.6	1	0	0.3	2.347
NCIH2286	LUSC	Mesen-Epi	163.2	0.1	0.1	3.8	0.2	2.1	0.7	5.9	3.6	0	0	0	0.1	0	0	0	2.346
LN18	LGG	Mesen-Epi	112.8	0.7	2.2	3.7	0.6	1.4	0	1.7	6	0	0	0	2.6	0.3	0	0	2.345
HCC1833	LUSC	Mesen-Epi	0.5	52.6	0	0.6	0	0.1	0	9.6	0.5	0.1	10.7	5.5	0.4	0	0	0	2.343
WM983B	SKCM	Mesen-Epi	339.1	0.4	2.5	5.5	0	1	0.1	2.1	5.1	0.2	0	0	0	0	0	0	2.341
KMS20	MM	Mesen-Epi	48	0.5	0.7	3.4	1.1	1.4	0	6.4	4.4	0.9	0	0	0.2	0.1	0.1	0	2.3402
SKNAS	LGG	Mesen-Epi	257.5	0	2	2.9	0.4	2.3	0.2	5.4	3.2	0	0	0	0.1	0	0	0	2.34
EFO21	OV	Mesen-Epi	17.3	1.1	0	5.7	0.1	5	0.1	0.9	4	0	0	0	0.2	0	0	1.2	2.336
A2058	SKCM	Mesen-Epi	366.7	0.1	1.2	4.7	0.1	1.6	0.1	3.1	5.5	0	0	0	0.4	0	0	0	2.335
LXFL529	unknown	Mesen-Epi	182.4	0.1	2.1	4.6	0.2	1.3	0	3.9	4.2	0	0	0	0.1	0	0	0	2.331
DETROIT562	HNSC	Mesen-Epi	0.5	36.2	0	4.3	0.7	0.3	0.3	4	5.3	2	4.6	1.7	0.9	0.3	0.1	0.1	2.3302
MV411	LCLL	Mesen-Epi	95.5	0.2	0	4.9	0.6	0.8	0	8	2.4	0	0.1	0	0	0	0.1	0	2.3292
NCIH2171	LUSC	Mesen-Epi	0.3	21.8	1.2	0.1	0	0	0	13.7	0.1	0	0	0	2.7	0.4	0	0	2.324
SBC5	LUSC	Mesen-Epi	70.7	0.5	0	4.6	0	1.9	0	3.1	6.6	0	0	0	0.9	0	0	0	2.321
SKUT1	SARC	Mesen-Epi	669	0.2	0	4.6	0.8	1.7	0.2	4.6	5	0.1	0	0	0	0	0	0	2.32
HCC4006	LUSC	Mesen-Epi	11.8	52.5	0	2	0.1	0	1	12.5	3.1	8.8	0.6	0.1	0.7	0.2	0	0.5	2.318
UACC893	BRCA	Mesen-Epi	0.6	169.1	0	2.1	0.1	0.1	0	5.7	3	9.2	9.6	3.2	4.1	0.2	5.7	7.1	2.3144
BT549	BRCA	Mesen-Epi	149.4	10.5	4.9	2.7	0.2	2.3	0.2	2.4	2.8	0	0	0	0.3	0.2	0	0	2.314
JL1	LUSC	Mesen-Epi	80.3	0.3	1.8	5.6	0.2	2	0.1	1.4	4.9	0	0	0	0.2	0.1	0.2	0	2.3124
YAPC	PAAD	Mesen-Epi	7.2	114.5	0	6.7	0.1	0.1	0.6	2.1	8.6	12.6	3.8	2.8	0.6	0.1	1.1	0	2.3072
HCC15	LUSC	Mesen-Epi	229.1	15.8	0	5.6	0	4.2	0.1	1.9	4	1.1	0.3	0.2	0.6	0.1	0	0.5	2.307
NCIH1341	LUSC	Mesen-Epi	17.4	0.2	0	2	0	0.6	0	9.3	3.7	0.1	0	0	2	0.3	0	0	2.306
KYSE70	ESCA	Mesen-Epi	0.5	26.9	3.8	2.8	0.1	0.9	0	5	1.1	0	2.8	1	1.3	0.3	0	0	2.298
NCIH1573	LUSC	Mesen-Epi	0.3	216.9	2.1	6	0.1	0.9	0.4	5.1	4.8	47.2	5.8	2.8	18	1.7	0.1	6.3	2.2962
OVISE	OV	Mesen-Epi	7.6	129.3	0	4.8	0	0.8	2.5	4.5	1.8	1.3	0	0	2.4	0.5	0	0.1	2.292
KMBC2	BLCA	Mesen-Epi	0.6	303.5	0.1	6.9	0.1	0.1	0.9	3.5	2.9	29.1	15.7	7.6	6.3	1.5	0	0.1	2.292
CL14	COAD	Mesen-Epi	1.4	302.6	0	7	0.1	1.2	0	5.1	6.6	15.8	1.2	0.5	2.7	0.4	0	0	2.289
NCIH441	LUSC	Mesen-Epi	1	171.7	0	7.2	0.3	0.3	0.4	2.1	4.5	17.7	6.1	4	6.3	3.2	0	0	2.288
MDST8	COAD	Mesen-Epi	413.7	0	0.8	5.2	0.4	0.9	1.7	2.9	3.7	0	0	0	0.1	0	0	0	2.283
LAMA84	LCLL	Mesen-Epi	9.1	0	0	8	0	1.6	0.6	1.1	4.4	0	0	0	0	0	0	0	2.28
KMS27	MM	Mesen-Epi	31.7	2.1	1.2	3.6	0.3	1.3	0	3.8	6.1	0	0	0	0	0	0	0	2.27
SNU869	LIHC	Mesen-Epi	31.7	112.8	0	5.2	0.1	0.3	1	2.6	7.1	15	4.3	2.3	4.1	0.9	0	1.9	2.264
HEL	LCLL	Mesen-Epi	44.3	0	0	6.2	0	3.1	0	2.2	4.3	0	0	0	0	0	0	0	2.262
MKN1	STAD	Mesen-Epi	48.6	1.6	0.1	4.3	0.1	2.9	0.3	2.8	4.9	0.1	0	0	1	0.2	0	0	2.255
CCFSTTG1	LGG	Mesen-Epi	340.4	0.2	2.9	5.1	0.2	0.9	0.1	2.1	4.3	0	0	0	0	0	0.1	0.1	2.2532
HUPT3	PAAD	Mesen-Epi	0.5	79.8	0	5.8	0.1	0.3	0.8	2.2	6	5	3.2	1.3	1.6	0.3	0	0	2.25
PK1	PAAD	Mesen-Epi	2.7	91.9	0	7.1	0.3	0.3	0.6	2.2	9.3	16	3.9	1	0.7	0	0	0	2.246
KPL1	BRCA	Mesen-Epi	0.9	183.8	0	6.9	0	0.3	0.1	2	6	9.7	0.6	0.1	3.3	0.8	1.7	6.7	2.2434
HCC1954	BRCA	Mesen-Epi	6.9	152.3	0.1	4.2	0.3	0.3	0.2	3.7	5.4	3.4	4.6	2	1.3	0.3	0.7	0.3	2.2434
YAPC	PAAD	Mesen-Epi	7	120.1	0	7.4	0	0	0.1	2.8	6.3	11.7	4.7	3.6	1	0	1.1	0	2.2432
NCIH2106	LUSC	Mesen-Epi	0.2	24.3	5.3	0	0	0	0	6.8	0	0.1	2.9	1.5	3.6	0.2	0	0	2.243
JHOM1	OV	Mesen-Epi	108.8	0.2	0.7	2	0.2	0.7	2.4	5	4	0.1	0	0	0.6	0.1	0	0	2.242
NCIH2198	unknown	Mesen-Epi	10.6	39	0	3.3	0.3	0.3	0.4	9.7	1.4	5.3	0.4	0.1	4	1.1	0	0	2.24
KP3	PAAD	Mesen-Epi	64.2	42.5	0	5.9	0.1	1.3	0	2.7	5.5	0	0	0	0.9	0.1	0	0	2.239
NCIH2023	LUSC	Mesen-Epi	77.2	10.9	2.7	4	0	3.1	0.3	1.4	3.5	0	0	0	0.4	0.1	0	0	2.235
CAL27	HNSC	Mesen-Epi	0.1	66.4	0.1	4.5	0.6	0.1	0	3.6	4.4	5.3	7.6	3.6	1.5	0.5	0.1	0	2.2342
COLO783	SKCM	Mesen-Epi	129	0.1	1.5	4	0.1	2.6	0	4.4	2.9	0	0	0	0	0	0	0	2.229
RH41	SARC	Mesen-Epi	74.1	0.2	2.1	3.5	0.6	2	0.1	3.8	3.6	0.1	0	0	0	0	0.4	0.2	2.2238
IGR37	SKCM	Mesen-Epi	134.9	4.6	1.4	6.5	0.4	2.5	0.2	1.5	2.9	0	0	0	0	0	0	0	2.223
U937	DLBC	Mesen-Epi	27.1	0.1	0	4.5	5.3	2.1	0	3	3.8	0.1	0	0	0	0	0.2	0	2.2194
KU1919	BLCA	Mesen-Epi	1.8	74.7	0.5	5	0.4	0.4	1.2	1.1	8	5	0.6	0.2	1.1	0.2	0.1	0.3	2.2172
DETROIT562	HNSC	Mesen-Epi	0.2	44.8	0.1	2.5	0.6	0.5	0.2	5.3	3.8	2.4	7.3	2.4	1	0.2	0	0.1	2.217
HS255T	COAD	Mesen-Epi	332.8	0.1	2	4.8	0.3	0.5	0.3	2.4	5.3	0	0	0	0	0	0.1	0	2.2162
UACC257	SKCM	Mesen-Epi	234	34.1	2.2	5.3	0	1.5	0.1	1.3	4.9	0	0	0	0.1	0	0	0	2.216
HCC1599	BRCA	Mesen-Epi	13.4	50.4	0	4.8	0.1	0.5	0	7.5	2.1	1.1	0.4	0.2	0.6	0.1	0.2	1.8	2.2154
EPLC272H	LUSC	Mesen-Epi	32.2	67.4	0.5	5.7	0.6	0	0.4	1.4	6.5	2.6	1.2	0.4	2.4	0.4	0.1	0.1	2.2112
TO175T	DLBC	Mesen-Epi	326.6	0.5	2.6	3.6	0.1	1.5	0.4	2.4	4.7	0	0	0	0	0	0.1	0	2.2112
UMUC3	BLCA	Mesen-Epi	242.5	0	0.3	3	0.2	2.7	0.5	3	6	0	0	0	0	0	0	0	2.21
HCC366	LUSC	Mesen-Epi	1.8	3.1	0.1	4.5	0	1.6	0.2	4	4.2	0	0.1	0	1.7	0.4	0	0	2.206
SKMEL28	SKCM	Mesen-Epi	266.5	3.4	1.8	5.1	0.1	1.8	0.1	0.7	5.8	0	0	0	0.1	0	0	0	2.206
PATU8988T	PAAD	Mesen-Epi	25.7	0.1	0	4.4	0.5	2.5	0.4	2.6	5	0	0	0	0.7	0.1	0	0	2.203
HUH7	LIHC	Mesen-Epi	106	14.9	0	5.2	0	2.6	0	1.3	6.2	0	0	0	0.3	0.2	0	0	2.188
MELHO	SKCM	Mesen-Epi	223.1	32.5	1.2	7.4	0.1	1.3	0.6	1.2	3.1	0	0	0	0	0	0	0	2.188
NCIH1876	LUSC	Mesen-Epi	9.1	89.4	0.9	0.2	0	0.1	0.1	10.3	0.1	1.7	0	0.2	9.2	0.7	0	0	2.182
CL40	COAD	Mesen-Epi	1.3	300.8	0	4.1	0	0.2	0.2	3.9	4.3	30.8	8.7	3.6	7.8	11.3	0	4.3	2.181
SNU398	LIHC	Mesen-Epi	271.8	0.1	0	2.5	0.1	1.9	0	5	5.8	0	0	0	0.8	0.1	0	0	2.174
KMS21BM	MM	Mesen-Epi	112.6	0.1	0	3.4	7.3	1.5	0.1	2	5.4	0	0	0	0	0	0	0	2.174
PATU8902	PAAD	Mesen-Epi	1.2	56.1	0	6.7	0.1	0.1	0.2	0.5	7.8	2.3	0	0	1.8	0.2	0	0.5	2.173
MDAMB468	BRCA	Mesen-Epi	2	18.5	0	4.5	0.6	0.6	0	5.4	3.7	2.4	2.2	0.5	1.2	0.5	0	0.4	2.171
OVMANA	OV	Mesen-Epi	67.9	67.9	0	7.7	0	0.6	0.2	1.3	5.1	0	0	0	0.5	0.2	0	0	2.17
CAPAN2	PAAD	Mesen-Epi	3.3	187.3	0	8.3	0.2	0.5	0.6	1.2	6.9	20.1	4.8	1.2	4.1	0.8	0	1.7	2.168
TE11	ESCA	Mesen-Epi	10.6	101.2	2.2	5.3	0.3	0.4	1.9	2.1	4.9	13.4	1.4	0.5	3.2	0.5	0	0.1	2.168
SKMES1	LUSC	Mesen-Epi	118.8	0	1.8	2.3	0.1	1.5	1.1	2	5.8	0	0	0	0.9	0.1	0	0	2.167
SNU466	LGG	Mesen-Epi	763.7	0.2	0.3	4.1	0.5	0.7	0	4	6.2	0	0	0	0	0	0	0	2.164
G120	unknown	Mesen-Epi	420.4	0	0	4.1	0.3	1.1	0.3	2.6	7.2	0	0	0	0.1	0	0.2	0	2.1634
HS936T	SKCM	Mesen-Epi	111.3	0.2	2.1	6	0	0.8	0	2.1	3.9	0	0	0	0.1	0	0	0	2.163
JL1	LUSC	Mesen-Epi	201.6	0.1	1.4	4.7	0.5	1.9	0.6	2.4	3.3	0	0	0	0.5	0.1	0.2	0	2.1614
RKOE6	unknown	Mesen-Epi	0.4	0	0	5.6	1.8	1.2	0	2.6	5	0	0	0	0.2	0.1	0	0	2.16
SNU899	HNSC	Mesen-Epi	1.7	167.4	0	5.8	0.5	0.1	0.3	2.9	6	5.1	0	0	2.8	0.4	1	1.3	2.159
OC314	OV	Mesen-Epi	70.7	1.3	0.8	2.9	0.2	1.2	0.3	3.8	4.4	0	0.6	0.2	3.1	0.2	0	0	2.154
SJCRH30	unknown	Mesen-Epi	174.1	0.1	2.1	2.1	0.4	0.6	0.1	3.7	6.4	0	0	0	0.3	0	0.1	0	2.1532
CCK81	COAD	Mesen-Epi	1.2	251.8	0	0.3	0	0	0.1	3.1	0.2	7.5	15.6	8.7	10.2	1.8	0	1.6	2.148
MJ	DLBC	Mesen-Epi	785.7	0.6	2	3.6	0.1	0.7	0.1	2.6	3.9	0.1	4.3	1.5	0	0	0	0	2.146
JJN3	MM	Mesen-Epi	84	0.3	0	3.5	1.1	0.3	0	4.2	7.1	0.1	0	0	0	0	0	0.1	2.146
NCIH2081	LUSC	Mesen-Epi	4.4	24.1	0.9	1.8	0	0.3	0	7.3	0.2	0.1	6.9	2.6	2.6	0.1	0	0.1	2.143
SW620	COAD	Mesen-Epi	41.5	8.7	0	4.5	0	0.7	0	4.1	4.3	0	0	0	2.3	0.1	0.1	2.1	2.1422
HCC1143	BRCA	Mesen-Epi	81.3	38.3	1.4	5.4	0.1	0.4	0.2	2.5	7.1	6.9	0.2	0.1	0.1	0	0	1.2	2.135
MKN74	STAD	Mesen-Epi	0.1	51.7	0	6.2	0.3	0.1	0	0.9	8.5	4	0.9	0.3	0.9	0.1	0	0.4	2.13
NCIH596	LUSC	Mesen-Epi	79.9	4.7	2.7	1.5	0.3	0.4	0.1	6.1	1.8	0.1	1.8	1.4	1.8	0.4	0	0	2.129
SNU1	STAD	Mesen-Epi	0.1	0.1	0	3.6	0.1	3	0	4.6	3.7	0	0	0	0	0	0	0	2.121
HCC202	BRCA	Mesen-Epi	0.9	164.4	0	2.9	0	0	0.1	4.8	5.7	14.6	3.6	1.2	5.3	1.2	0.6	8.4	2.1102
HT55	COAD	Mesen-Epi	2.7	241.2	0	8.6	0	0.2	0	3.4	11.4	31.8	2.2	1.2	3.3	0.2	0.5	0.9	2.11
HCC60	unknown	Mesen-Epi	127.4	0.5	0.4	2.5	0	0.9	0.1	2.5	8.6	0	0	0	0.7	0.1	0	0	2.109
SNU423	LIHC	Mesen-Epi	249.7	0.1	0.8	3.6	0.7	1.7	1.7	1.7	4.2	0	0	0	0.5	0	0.2	0.1	2.1084
KLM1	unknown	Mesen-Epi	2	91.7	0.4	4	0.5	0.1	0.3	2.4	7	10.4	7.2	2.4	1	0.4	0.4	1	2.1008
NCIH2172	LUSC	Mesen-Epi	45	1.5	1.8	3	0	0.5	0.2	3.8	4.4	0	0	0	2	0.4	0	0	2.099
HS940T	SKCM	Mesen-Epi	237.4	0	2.8	3.5	0	0.5	0.1	1.3	6.5	0	0	0	0	0	0	0	2.094
NCIH1694	LUSC	Mesen-Epi	0.2	0.2	0	0	0	0	0	14.9	0	0.1	0	0	0.1	0.1	0	0	2.093
GAMG	LGG	Mesen-Epi	226.5	0.1	1.1	4.9	0.6	0.9	1.3	2.4	3.1	0	0	0	0.2	0	0.1	0	2.0812
KCL22	LCLL	Mesen-Epi	33.4	0.1	2.8	2.1	0.2	0.8	0.2	4.3	4.2	0	0	0	0	0	0	0	2.081
PECAPJ15	HNSC	Mesen-Epi	6	103.7	0	6	0.7	0.3	0.2	5.6	8.1	24.3	4.4	2.1	1.6	0.1	0	0.1	2.078
OCILY3	DLBC	Mesen-Epi	36.4	1.7	0	2.5	0	0.5	0.1	3.1	7.7	0.5	0.6	0.2	2.5	0.1	0	0	2.075
ASPC1	PAAD	Mesen-Epi	204.3	27.6	0	3.3	0.1	1.2	0.5	7.2	2.1	0	0	0	0.3	0	0	0	2.075
COLO792	SKCM	Mesen-Epi	328.3	0	0.3	4.3	0.2	0.3	0.3	4.9	4.4	0	0	0	0.1	0	0	0	2.071
KYO1	LCLL	Mesen-Epi	14.6	0.1	0	4.8	0	0.5	0.1	0.7	8.9	0	0	0	0	0	0	0	2.069
BCPAP	THCA	Mesen-Epi	204.3	0.1	0	2.3	1.1	1.5	2	3.7	3.7	0.1	0	0	0.7	0.2	0.4	0	2.0688
BICR31	HNSC	Mesen-Epi	32.2	113.7	1	4.8	0.2	0.4	0.3	2.9	5.6	10.5	4.6	1.4	2.2	0.2	0.1	0.1	2.0672
HCC2279	LUSC	Mesen-Epi	108.7	0.4	0	4.8	0.4	2.4	1.3	1.8	3.2	0	0	0	0.4	0.2	0	0.3	2.067
HSC3	HNSC	Mesen-Epi	78	26.6	0.3	4.3	0.6	0.1	0.2	1.9	7.7	2.3	0.8	0.3	0.9	0.3	0.1	0.1	2.0662
NCIH1930	LUSC	Mesen-Epi	9.2	1.8	6.1	0.1	0	0	0	7.4	0.1	0	0	0	0.3	0.1	0	0	2.064
NCIH727	LUSC	Mesen-Epi	1.1	166.6	0.1	8.5	0	1.7	2.3	7.7	6.3	46.4	5.2	2.2	0	0	1.4	2.9	2.0628
DAOY	LGG	Mesen-Epi	336.6	0.1	1.9	3.9	0	1.6	1.3	1.6	3.3	0	0	0	0.3	0.1	0.1	0.2	2.0622
CALU3	LUSC	Mesen-Epi	56.1	92.7	0	5.8	0	0.8	0.6	1.4	5.5	2.4	1.1	0.5	1.3	0.1	0	0	2.059
CORL23	LUSC	Mesen-Epi	0.3	48.9	0	5.8	0.2	0.4	0.2	1.1	6.9	4.5	0.5	0.2	2.1	0.5	0.1	1.4	2.0542
SUPT1	DLBC	Mesen-Epi	52.7	0.4	0	2.3	0	0.4	0.1	7.2	4.6	0	0	0	0.4	0	0	0	2.054
HCC12	unknown	Mesen-Epi	35.5	0.5	1.1	1.9	0	0.6	0	8.1	2.8	0	0	0	0	0	0	0.1	2.053
IGROV1	OV	Mesen-Epi	92.6	2	0	4	0	1.2	0.1	2	6.7	0.1	0	0	1.3	0.1	0	0.4	2.045
SKMEL5	SKCM	Mesen-Epi	168.7	5.9	1.7	4.8	0.1	0.2	0.2	2.4	4.8	0	0	0	0.3	0	0	0	2.044
NCIH1734	LUSC	Mesen-Epi	66.2	27.2	0.6	2.5	0	1.4	0.1	5.3	4	0.1	0.2	0.1	0.8	0.3	0	0.1	2.042
HCC2935	LUSC	Mesen-Epi	1.4	204.8	0.1	3.5	0.2	0.5	0	3.8	4.3	10.4	6.8	2.8	3.6	0.9	3.7	1.2	2.0414
COLO741	COAD	Mesen-Epi	106.6	0.2	1.4	4.8	0.2	1.5	0	2.5	3.8	0	0	0	0.1	0	0	0	2.031
GI1	LGG	Mesen-Epi	125.6	0.2	3.2	2.1	0.2	1.2	0.7	3	3.4	0	0	0	0.1	0.1	0	0	2.026
DV90	LUSC	Mesen-Epi	0.4	110.5	0	3.2	0	0.5	0	4.3	3.4	6.2	7	2.6	2.7	0.6	0	1.4	2.023
L1236	DLBC	Mesen-Epi	113.5	1.2	0.2	3.2	0.1	0.8	0.1	2.1	7	0	0	0	2.6	0.1	0	0	2.023
NCIH2009	LUSC	Mesen-Epi	23.1	148.6	0	7.5	0.2	0.4	0.2	1.3	5	7.1	2.8	0.8	1.9	0.2	0	0	2.018
ECGI10	ESCA	Mesen-Epi	9.1	172.6	6.6	6.6	0.6	0.7	3.1	4.2	3.2	45.5	5.8	1.5	1.7	0.7	0	0.1	2.018
SNU201	LGG	Mesen-Epi	892.2	0.1	1.5	3.8	0.2	2.2	0.3	2.1	3.8	0	0	0	0.3	0	0.2	0	2.0174
HCC1195	LUSC	Mesen-Epi	38.7	234.4	0	10.7	0.2	0	0.3	3.1	23.1	96.4	5.6	1.6	14.3	4	1	6.4	2.017
SNU1033	COAD	Mesen-Epi	1	95.9	0	9.6	0.1	0.2	0.1	1.7	9.3	27.3	2.8	1.3	2.5	0.3	0	1.4	2.006
NCIH1581	LUSC	Mesen-Epi	484.2	0.1	0	2.3	0	0.4	0	9	2.1	0	0	0	1.1	0	0	0	2.004
CORL24	LUSC	Mesen-Epi	40.1	6.8	6.3	0	0	0.1	0	5.9	0	0	0.1	0.1	2	0.3	0	0	1.997
ME1	LCLL	Mesen-Epi	125.9	0	0	5.2	1.2	0.4	0	3.3	4.8	0.1	0	0	0	0	0	0	1.993
G84	unknown	Mesen-Epi	154.9	0	1	3.6	0.1	1.2	1.3	1.3	5	0	0	0	0.1	0.1	1	0	1.989
SNU182	LIHC	Mesen-Epi	39.5	6.3	0.5	2	0.1	1.6	0.2	7.2	2	0	0	0	0.7	0.1	0	0.2	1.988
EJM	MM	Mesen-Epi	30.9	0.6	1.7	3.2	0.7	0.6	0	2.2	6.8	1.8	0	0	0	0	0	0	1.986
NCIH522	LUSC	Mesen-Epi	27.9	0.3	0	2.6	0.1	0.1	0	6.3	4.6	0	0	0	1.4	0.1	0	0	1.981
SNU1214	HNSC	Mesen-Epi	0.7	51.9	1.6	2.2	0.3	0.2	0.1	7	3.5	8.4	0.7	0.2	3.6	0.8	0.2	0	1.9794
NCIH2110	LUSC	Mesen-Epi	0.4	100.7	1.4	6.6	0.1	0.7	0.8	6.6	4.8	36.9	7.8	3.4	1.8	0.3	0.1	2.7	1.9752
NCIH1975	LUSC	Mesen-Epi	181.5	22.5	0.2	5.2	0.3	0.3	1	1.6	5	3.8	1.5	0.4	1.6	0.5	0	0.1	1.974
928MEL	unknown	Mesen-Epi	71	9.6	1.1	5.3	0.1	1.7	0	1.1	4.5	0	0	0	0	0	0	0	1.971
TUHR14TKB	KIRC	Mesen-Epi	147.6	128.8	1.7	1.9	0.5	1.6	0.7	5.4	1.6	0	0	0	0.6	0.1	0	0.1	1.97
K029AX	SKCM	Mesen-Epi	71.3	9	0.5	6.1	0	2.8	0	0.9	3.3	0	0	0	0	0	0	0	1.97
REC1	DLBC	Mesen-Epi	4.5	0.8	0.2	1.8	0.1	0.7	0	6.8	4.5	0	0	0	0	0.2	0.4	0	1.9668
CORL47	LUSC	Mesen-Epi	0	26.4	0.9	0	0	0	0.1	11.2	0.4	2.6	0.2	0.1	4	0.9	0	0.1	1.966
HS255T	COAD	Mesen-Epi	292.4	0.2	2.6	2.4	0.1	0.5	0	3.2	5	0	0	0	0.1	0	0	0	1.961
GRM	unknown	Mesen-Epi	134.6	0.2	0	4.3	0	2.1	0.6	1.6	5	0	0	0	0	0	0	0.2	1.956
HCT15	COAD	Mesen-Epi	0.8	175.6	0	3	0.2	0.9	0	3.8	3.6	1.7	1.8	1.1	2.3	0.6	0	3.1	1.955
SNU478	LIHC	Mesen-Epi	0.9	5	0.4	4.7	0.2	0.7	1.3	2.2	5.6	6.9	0	0	1.3	0.2	0.1	0.9	1.9512
HS294T	SKCM	Mesen-Epi	281.5	0.1	1.1	3.4	0.1	0.9	0.7	3.7	3.5	0.1	0	0	0.3	0	0.4	0	1.9508
KASUMI6	LCLL	Epi-Mesen	42.9	0.1	0.6	3.3	0.1	1.4	0.9	3.5	3.7	0	0	0	0	0	0.1	0	1.9502
FU97	STAD	Epi-Mesen	1.3	18.6	0	4.6	0	2.3	0	3.1	3.7	0	0	0	0	0	0	0	1.95
SKMEL30	SKCM	Epi-Mesen	338.9	14.6	1.4	4.8	0	0.6	0.1	2.5	4.2	0	0	0	0	0	0	0	1.949
CAS1	LGG	Epi-Mesen	344.8	0.1	2.3	3.5	0.1	1.4	0.3	1.7	4.1	0	0	0	0.2	0	0	0	1.949
NCIH1395	LUSC	Epi-Mesen	0.4	47.6	0	1.8	0	0	0	3.5	4.3	4.7	11.1	4	0.7	0.2	0.2	1.3	1.9474
NCIH2196	LUSC	Epi-Mesen	1	45.2	0	1.7	0.2	0.6	0.2	8.3	0.5	4.6	1.1	0.5	7	0.9	0.1	0	1.9472
NH6	LGG	Epi-Mesen	83.7	0.2	0.8	0.7	0.1	0.2	0.1	11.4	0.3	0	0	0	0.3	0	0	0	1.941
WM115	SKCM	Epi-Mesen	263	0.1	2.3	3.1	0.2	2	0	2.3	3.5	0	0	0	0.1	0.1	0.5	0	1.94
OV56	OV	Epi-Mesen	291.4	1.5	0.9	3.4	0	2	0.9	0.9	5.1	0	0	0	0.3	0.1	0	0	1.938
MSTO211H	LUSC	Epi-Mesen	192.6	0.1	0.4	4.6	0.2	0.9	0.2	1.5	5.8	0	0	0	0.5	0	0.1	0	1.9342
BICR16	HNSC	Epi-Mesen	81.9	63.3	1.9	3.1	0.3	0.2	0.7	3	5.6	6.2	0.3	0.1	1.8	0.2	0.1	0	1.9292
105KC	unknown	Epi-Mesen	474.1	0.1	1.3	3.4	0.6	2.6	0.7	1.9	2.9	0	0	0	0.1	0	0.1	0	1.9272
NCIH2110	LUSC	Epi-Mesen	0.1	76.1	1.3	6.9	0.1	1.2	0.6	3.5	6.9	40	11.6	3.8	1.2	0.5	0.3	3	1.9256
SKMEL28	SKCM	Epi-Mesen	315.7	0.3	2	4.4	0.1	0.9	0	1.1	5	0	0	0	0	0	0	0	1.925
HCC1937	BRCA	Epi-Mesen	0.8	115.6	0	4.7	0.3	0.1	0.1	1.1	6.3	10.5	3.3	1.2	7	1	0	0.3	1.922
NCIN87	STAD	Epi-Mesen	1.6	102.8	0	8.4	0	0.1	0.5	1.5	6.5	24.8	3.3	2.1	6	0.9	0	1.3	1.921
PANC0813	PAAD	Epi-Mesen	1.1	89.2	0	4.8	0	0.1	0	1.6	5.7	3	3.2	1.4	0.6	0.1	0	2.3	1.914
PLCPRF5	LIHC	Epi-Mesen	18	11.7	0	4.1	0	1	0.3	4.3	3.4	0	0.1	0	0.6	0.1	0	0	1.913
OVCAR8	OV	Epi-Mesen	111.4	0	0.5	3.7	0.2	4.9	0	1	2.9	0	0	0	0.1	0	0	0	1.905
HEP3B217	LIHC	Epi-Mesen	96.2	30.6	0	5.6	0	0.7	0	2.2	5	0	0	0	0	0	0	0	1.903
MOLP8	MM	Epi-Mesen	146.2	0.4	0.7	2.9	0.1	1.2	0.1	3.1	4.6	0	0.1	0	0.1	0	0	2.5	1.895
NCIH345	unknown	Epi-Mesen	0.3	51.6	0.1	0.1	0	0.1	0.2	13	0	4.6	0.6	0.3	2.5	0.3	0	0.1	1.891
NCIH1648	LUSC	Epi-Mesen	0.5	106.4	0	7.6	0.7	0.6	1.6	1.2	2.3	9.6	1.3	0.7	3.1	0.7	0	0	1.891
UMC11	unknown	Epi-Mesen	0	19.9	0.1	5.8	0	0.2	0	1.9	3.2	1.1	4	2.1	0.6	0.1	0	0	1.89
FUOV1	OV	Epi-Mesen	56.8	0.8	0	3.7	0	3.9	0	2.3	2.9	0	0	0	0.6	0.1	0	0.1	1.885
YD10B	HNSC	Epi-Mesen	19.5	17.1	1.8	3.9	0	0.4	0.7	3.5	2.8	2.3	0.4	0	0.8	0	0	0.2	1.881
A204	SARC	Epi-Mesen	1670	0.5	0	3.5	0.2	0.7	0	2.1	5.7	0.1	0	0	3	0.4	0	0	1.876
EFM19	BRCA	Epi-Mesen	1	193	0	2	0.4	0.4	0	3.4	4.2	15.5	11	8	0.9	0.4	4.2	3.8	1.8614
MKN7	STAD	Epi-Mesen	0.7	161.4	0	3.3	0.5	0.5	1.6	3.3	6.4	12.6	2.1	0.4	2.1	0.6	0	0	1.855
KYSE30	ESCA	Epi-Mesen	1	165.6	0	6.5	0.1	0.5	0	10.1	2.3	32.6	6.9	3.5	2.6	0.5	0	0.1	1.849
HS38T	unknown	Epi-Mesen	554.4	0.1	1.2	3.4	0.6	1	0	2.9	4.2	0	0	0	0.1	0	0	0	1.846
SQ1	LUSC	Epi-Mesen	1.1	222.4	0	7.4	0.3	0.2	0.1	0.8	6.5	15.8	2.6	1.1	4.1	0.9	0	0.4	1.845
RPMI8226	MM	Epi-Mesen	17.5	2.4	0	6.2	0	1.3	0.4	0.9	3.7	0	0	0	0.3	0	0	0.4	1.842
COLO679	SKCM	Epi-Mesen	120.4	0.3	1	4.6	0	1.2	0	3.1	2.9	0	0	0	0	0	0	0	1.841
NCIH1568	LUSC	Epi-Mesen	0.3	66.5	0	0.5	0	0.8	0	11.4	0.7	4.1	0.4	0.1	1.2	0.3	0	1.2	1.84
HCC2270	unknown	Epi-Mesen	4	78.8	0	4.7	0.2	0.5	0.5	0.8	5.2	4.5	3.9	2	1.1	0.4	0	0.1	1.839
253JBV	BLCA	Epi-Mesen	160.4	11.1	2.2	4.1	0.1	1.2	0.6	1.1	2.9	0	0	0	0.5	0	0	0	1.828
HELA	unknown	Epi-Mesen	84.5	0.2	0.1	2.4	0	0.5	0.7	6	2.6	0	0	0	1	0	0	0.1	1.826
HUPT4	PAAD	Epi-Mesen	0.9	183.4	0.5	3.7	0	0.5	1.4	2.1	4.6	6.4	2.7	1.2	0.9	0.3	0	0.2	1.823
C32	SKCM	Epi-Mesen	408	0	2.2	3.3	0	1.1	0	2.2	3.8	0	0	0	0.1	0	0	0	1.82
G401	KIRC	Epi-Mesen	97.1	2.7	0	3	0.2	3.4	0	2.5	3.1	0.1	0	0	1.3	0.3	0.1	0	1.8172
PA1	unknown	Epi-Mesen	237.4	0.6	0.6	2.2	0	1.7	0	4.3	3.4	0	0	0	1.4	0.1	0	0	1.815
SKNAS	LGG	Epi-Mesen	190.2	0.1	1.7	2.8	0.3	1.8	0.1	3.5	2.5	0	0	0	0	0	0	0	1.814
SNUC5	COAD	Epi-Mesen	1.5	27.8	0	2.8	0	3.3	0	1.9	2.8	0.2	1.4	1	2.1	0.2	0	0.2	1.801
HS766T	PAAD	Epi-Mesen	1.6	1	0	2.8	0.2	1.7	1.9	1.9	3.2	0	0	0	1	0.1	0	0.1	1.8
P12ICHIKAWA	LCLL	Epi-Mesen	45.1	0.4	0	0.7	0	0.6	0	9.8	0.2	0.1	0	0	3.4	0.1	0	0	1.798
KMM1	MM	Epi-Mesen	74.9	9.9	0.4	2.4	0	0.8	0	7.4	1.7	0.1	0	0	0	0	0	0	1.796
LCLC97TM1	LUSC	Epi-Mesen	3.1	87.1	0	4.1	0	0	0.9	0.8	6.6	6.8	3.4	1.4	1.6	0.6	0	0.2	1.796
EJM	MM	Epi-Mesen	24.5	0.7	1.8	1.9	0.7	0.5	0	2.6	5.9	1	0.1	0	0.2	0	0.1	0.1	1.7932
JHUEM2	CESC	Epi-Mesen	842	0.1	0	2.8	0.1	1.5	0	5.7	2.6	0	0	0	0.1	0	0	0	1.793
SKNDZ	LGG	Epi-Mesen	15.9	0	1.7	0.4	0.1	0.1	0	9.7	0.2	0	0	0	0.7	0.2	0	0	1.791
KYSE410	ESCA	Epi-Mesen	2.4	90.7	0.3	4.3	0.3	1.1	3.5	1.7	4.6	15.9	2	1.2	0.7	0.1	0	0	1.79
MDAMB435	unknown	Epi-Mesen	302.9	0	1.2	4.4	0.2	0.4	0.1	2.6	3.7	0	0	0	0	0	0	0	1.788
KURAMOCHI	OV	Epi-Mesen	110.8	6.6	0	3.2	0.1	2.3	0.1	3.6	2.2	0.1	0	0	1.7	0.4	0	0.6	1.785
NCIH1793	LUSC	Epi-Mesen	31.4	6.5	1.5	3.7	0	1	0.3	1.9	3.5	0.1	0	0	0.9	0.2	0	0	1.784
NCIH1435	LUSC	Epi-Mesen	0.2	53.8	1.3	6.1	0	0.6	0.1	2	3.3	8.8	2.7	0.9	1.4	0.3	0	0	1.783
TE125T	SARC	Epi-Mesen	139.5	1.1	3	2.9	0	0.5	0.3	1.3	4.3	0.1	0	0	0	0	0	0	1.783
BJAB	unknown	Epi-Mesen	0.2	0.2	0	2.9	0	0.6	0	3.9	5.1	0	0	0	0.7	0	0	0	1.776
SNU489	LGG	Epi-Mesen	200.1	0.1	1.5	3.2	0.5	0.8	0.6	2.4	3.2	0	0	0	0.5	0.1	0.2	0	1.7744
KYSE150	ESCA	Epi-Mesen	0.1	48.1	0	3.4	0.3	0.7	0	5.2	2.5	2.7	2.7	1.2	0.3	0.1	0	0.1	1.774
KHM1B	MM	Epi-Mesen	67.9	0.1	0.4	3.2	4.5	0.6	0.4	1.5	4.8	0.8	0	0	0	0	0	0	1.774
KYSE510	ESCA	Epi-Mesen	0.3	89.4	0.1	1.9	0.2	0.2	0.1	5.6	1.5	5.7	5.6	2.7	4.2	0.5	0.1	0.4	1.7702
CORL47	LUSC	Epi-Mesen	0.5	15.1	1	0	0	0	0	8.8	0.3	0.7	0.1	0.1	5.1	0.9	0	0	1.766
JHH4	LIHC	Epi-Mesen	1.8	0	0.2	3.7	0.1	0.5	0.8	2.1	4.5	0	0	0	1	0.1	0	0	1.765
PECAPJ15	HNSC	Epi-Mesen	0.9	126	0	5.6	0.4	0.4	0.2	4.3	5.4	15.9	2.1	1.5	1.6	0.2	0	0.1	1.763
NUGC3	STAD	Epi-Mesen	0.1	22.4	0	6.4	0.1	0.4	0	2.3	2.9	2	0	0	1.9	0.2	0	0.1	1.755
NCIH820	unknown	Epi-Mesen	0.1	111	0	2.7	0.3	0.1	1.1	1.7	4.1	2.1	1.4	0.5	3.9	1.2	0	1	1.754
SNU407	COAD	Epi-Mesen	0.4	114.8	0	2.1	0	0.5	0.2	5.1	1.6	7.8	4.9	2.3	5.5	0.8	0	1.2	1.746
BICR56	HNSC	Epi-Mesen	0.7	93.3	0.5	3.4	0.1	0	0.5	4.3	4.4	12.4	3.2	2.1	2.8	1.1	0	0	1.744
JURKATCLONEE61	unknown	Epi-Mesen	64.5	0.1	0	1.5	0	0.6	0	7.8	1.4	0	0	0	2.2	0.3	0	0	1.739
KP2	PAAD	Epi-Mesen	0.6	200.6	0	7.6	0.5	0.2	0	2.1	8.2	22.1	0.5	0.3	2.4	0.9	0	1.1	1.737
LS123	COAD	Epi-Mesen	0.5	93.6	0	5.8	0.1	0.8	0	1.6	4.1	2.9	0.1	0	1.6	0.3	0	0.2	1.735
SW900	LUSC	Epi-Mesen	58.6	30.4	0	5.9	0	0.8	0.3	1	5	5	0.7	0.2	0.9	0	0	0.8	1.733
RPMI8226	MM	Epi-Mesen	3.1	1.8	0	6.2	0	0.8	0.8	0.5	3.4	0.1	0	0	0.3	0	0	0.1	1.731
L428	DLBC	Epi-Mesen	167.6	0.5	2.9	1.3	0	0.1	2.5	1.9	2.6	0.7	0	0	0.2	0	0	0	1.73
SW900	LUSC	Epi-Mesen	112.9	20.5	0	5	0.1	2	0.3	1.1	4.3	3.5	0.6	0.2	0.3	0.2	0	0.2	1.729
SNU1	STAD	Epi-Mesen	0.2	0.1	0	3.1	0.1	1.9	0	3.5	3.7	0	0	0	0	0	0	0	1.727
NCIH2172	LUSC	Epi-Mesen	50.7	0.3	1.4	2.3	0	0.4	0.1	3.5	3.5	0	0	0	1.8	0.4	0	0	1.725
KM12	COAD	Epi-Mesen	6.3	41.6	0	6.9	0	0.3	0.1	4.2	3.6	18	2.9	1.2	3.8	0.4	0	0.3	1.724
HCC44	LUSC	Epi-Mesen	168.2	1.4	0.5	3.2	0	1.1	0.4	1.2	5.9	0.5	0	0	0.1	0.1	0	0	1.723
HUTU80	STAD	Epi-Mesen	292.7	0.1	0	4.1	0	0.7	0	4	3.4	0	0	0	0	0	0	0	1.722
HN	unknown	Epi-Mesen	1.1	31.6	1	2.7	0.5	0.3	0.3	2.4	3.6	0.7	2.4	1.2	0.8	0.1	0.4	0.4	1.7208
HCC4017	unknown	Epi-Mesen	140	0.3	0	3.7	0.1	0.7	0.3	1.4	6.1	0.1	0	0	0.2	0	0	0	1.719
NCIH3255	LUSC	Epi-Mesen	2.4	401.1	0	7.7	0.3	0.2	0.1	3.5	5.3	22.3	0	0	4.3	1	1.2	2.5	1.7184
NCIH1975	LUSC	Epi-Mesen	166.2	39.7	0.1	3.9	0.2	0.3	0.8	1.9	4.3	2.2	1.6	0.5	1.2	0.2	0	0.1	1.718
COLO680N	ESCA	Epi-Mesen	11.2	85.5	0	6.3	0.5	0.2	0.1	1.2	4.4	8.9	3.9	2	1.1	0.4	0	0.3	1.716
SNU449	LIHC	Epi-Mesen	392	0.1	0.1	3.1	0.5	0.9	1.3	1.6	4.2	0.1	0	0	0.6	0.3	0	0	1.712
KE97	STAD	Epi-Mesen	91.7	2.1	2.3	1.3	0	0.1	0.2	3	4.5	0	1.1	0.2	0.4	0	0	0	1.71
MFE296	CESC	Epi-Mesen	372	1	0	2.2	0.1	1.2	0	5.2	3.2	0	0.1	0	0.5	0.2	0	0	1.707
NCIH2347	LUSC	Epi-Mesen	62.3	79.4	0	8.2	0.3	0.1	0.3	1.2	8.4	23	1.9	0.5	2.3	0.3	0	0	1.706
CALU6	LUSC	Epi-Mesen	237.5	0.5	0	3.6	0.3	1	0	3.1	4.3	0	0	0	0	0	0	0.1	1.705
KYSE510	ESCA	Epi-Mesen	0.3	71.3	0	2.1	0.5	1	0.1	4.2	1.7	5	6	3.2	2.2	0.5	0	0.1	1.699
CORL311	LUSC	Epi-Mesen	0.3	27.7	0.2	0.3	0	0	0	20	0.7	30.1	3.3	1.3	0.1	0	0	0	1.699
NCIH358	LUSC	Epi-Mesen	14.7	85.2	0	8.5	0	0.7	0.1	0.7	5.6	18.2	1.9	0.8	2.9	0.6	0.3	0.8	1.6956
KP4	PAAD	Epi-Mesen	255.4	0.6	0	3.4	0.1	0.6	0.5	5	2	0	0	0	0.3	0.1	0	0.2	1.693
KYSE520	ESCA	Epi-Mesen	9.6	50.9	0.9	3	0.8	0.9	0.1	1.6	5.3	1.4	0	0	0.8	0	0.2	0	1.6894
SKNSH	unknown	Epi-Mesen	311.7	0.1	0.3	1.8	0.2	0.6	0.2	6.5	2.4	0	0	0	0.1	0	0.1	0	1.6872
CAOV4	OV	Epi-Mesen	42.8	76.6	0.1	4	0.2	1.1	0.3	3.5	2.9	9.9	2	1.3	2	0.2	0	4.2	1.687
HARA	LUSC	Epi-Mesen	3.3	65.3	0.3	3.9	0.3	0.7	0.1	1.7	2.7	1.6	1.2	0.9	4.3	0.6	0.1	0	1.6842
CHP126	LGG	Epi-Mesen	76.7	0.3	0.5	0.2	0	0	0	11.1	0.1	0	0	0	0.1	0	0	0	1.683
HS934T	SKCM	Epi-Mesen	480	0.1	1.9	3.1	0.3	0.5	0.2	2	3.8	0	0	0	0	0	0.1	0	1.6752
SNU668	STAD	Epi-Mesen	66.8	0.3	0	3.2	0.1	0.2	0	3.1	4.7	0	0.1	0	1.5	0.2	0	0	1.668
OCILY10	unknown	Epi-Mesen	23.7	0	0	2.6	0	0.2	0	1.6	7.8	0.1	0.2	0.1	0	0	0	0	1.668
DKMG	LGG	Epi-Mesen	141.4	0.1	1.9	2.4	0.1	0.6	0.1	1.5	5.2	0	0	0	0	0	0.2	0	1.6674
NCIH1048	LUSC	Epi-Mesen	141	10.9	0	0.2	0	0	0	12.5	0.3	5.3	0.2	0	1.2	0.5	0	0	1.666
KMS11	MM	Epi-Mesen	73.3	0.1	0.2	3	0	1.4	0	2.1	5.2	0	0	0	0	0	0	0	1.662
NCIH187	unknown	Epi-Mesen	0.1	15.3	2.1	0	0	0	0	9	0	0	0.3	0.2	0.4	0.1	0	0	1.651
NCIH1648	LUSC	Epi-Mesen	2.4	40.1	0	4	0.2	0.3	0.7	0.5	3	3.2	2.6	1.3	4.5	1.6	0	0	1.651
VMRCRCW	KIRC	Epi-Mesen	92.7	0.5	3.9	2.6	0	0.3	0.5	0.8	2.9	0	0	0	0	0	0	0.1	1.647
SU8686	PAAD	Epi-Mesen	3.8	92.1	0.2	6.1	0.1	0.4	0.6	2	3.1	12	3	1.5	2.8	0.6	0.5	0	1.645
SNU1077	CESC	Epi-Mesen	132.9	39	0	4.5	0.2	1.8	0.6	1.8	3.2	3.9	0.1	0	1.3	0.2	0	0.1	1.643
JVM2	LCLL	Epi-Mesen	35.7	0.1	3.7	0.1	0	0	1.9	3.8	0.3	0	1.2	0.5	0.3	0	0	0	1.642
RPMI2650	unknown	Epi-Mesen	26.6	5.2	0	1	0	0.3	0	3.7	5.3	0	1.4	0.5	1.8	0.6	0	0	1.641
DMS53	LUSC	Epi-Mesen	0.7	78.2	0.2	5.2	0	0.4	0	6.1	3	24.9	9.2	3.1	1.8	0.5	1.2	0	1.6384
UO31	KIRC	Epi-Mesen	196.6	0.1	0.9	2.7	0.1	0.8	2.1	1	3.2	0	0	0	0.1	0	0.2	0	1.6384
NUGC3	STAD	Epi-Mesen	0.5	23.6	0	7	0.1	0.1	0.1	1.6	3.2	4.2	0	0	1.7	0.2	0	0.1	1.638
OCIAML2	LCLL	Epi-Mesen	180.5	0.1	0.4	3.4	0.3	0.8	0	3.6	3.2	0	0.1	0	0	0	0	0	1.637
TT	THCA	Epi-Mesen	1.8	56.5	0	3.1	0	1.7	0	2.9	1.3	0.1	3.3	1.2	2	0	0	0	1.635
COLO668	LUSC	Epi-Mesen	1.6	50.2	1	0.8	0	0.5	0.3	6.6	0.8	5.5	0.1	0.1	7.2	0.4	0.1	0	1.6322
LOVO	COAD	Epi-Mesen	6.7	45.5	0	2.2	0	0.2	0	4.2	2.5	3.5	4	1.4	4	0.2	0	0.3	1.632
K562	LCLL	Epi-Mesen	63	0	0	3	0	0.6	0.1	0.7	7.4	0	0.1	0	0.1	0	0	0	1.63
EFM192B	unknown	Epi-Mesen	0.7	128.5	0	1.1	0	0	0	5.4	3.3	1.5	2.7	0.7	0.7	0.3	1	2.8	1.629
GSS	STAD	Epi-Mesen	35.2	8.9	0	2.4	0	0.1	0	5.2	2.3	0	0.1	0	3	0.6	0	0.1	1.627
JHH5	LIHC	Epi-Mesen	0.3	13.5	0	4	0	0.7	0	2.9	3.9	0.1	0.1	0	0	0	0	0	1.618
A427	unknown	Epi-Mesen	543.2	2.3	0	1.9	0	0.2	0	4.4	4.3	0	0	0	1.9	0.2	0	0	1.616
JIMT1	BRCA	Epi-Mesen	0.5	28.3	0	4.5	0	0.1	0.1	1.5	4.6	2	1.1	0.4	1.5	0.5	0	0	1.612
RCM1	COAD	Epi-Mesen	0	88	0	3.3	0.1	0.5	0.1	1.3	2.8	1.7	6.4	2.5	1.3	0.3	0	0.3	1.609
DMS79	LUSC	Epi-Mesen	4.9	22.1	3.1	0.7	0	0.1	0	8.3	0.6	6.7	0.5	0.3	0.8	0	0	0	1.609
THP1	LCLL	Epi-Mesen	7.1	0	1.1	2.8	0.4	0.6	0.1	1.5	5.1	0	0	0	0	0.1	0	0	1.608
YD38	HNSC	Epi-Mesen	1.5	36.3	0	4	0.3	1	0.2	1.5	2.5	1.3	2.3	0.7	1.9	1.1	0	0	1.606
NCIH1436	LUSC	Epi-Mesen	0.1	35.2	0.9	0.2	0	0	0	8.7	0.1	0.6	0.3	0.2	2.7	0.7	0	0	1.604
SW48	COAD	Epi-Mesen	2	39.4	0	2	0	1.8	0.3	2.7	0.8	0.4	3.1	1.4	3.7	1.1	0	0	1.602
AN3CA	CESC	Epi-Mesen	229.2	0.2	0	2.9	0.1	1	0	2.5	5	0	0	0	0.1	0	0	0	1.597
SW780	BLCA	Epi-Mesen	0.6	224.6	0	5.5	0.3	0.6	1.7	5.8	7.3	34.3	0.8	0.2	3	0.8	0.2	0.3	1.5944
LU65	LUSC	Epi-Mesen	74.7	0.1	0	4.9	0	2.7	0	0.7	2.6	0	0	0	0.1	0	0	0.3	1.594
NCIH520	LUSC	Epi-Mesen	8.9	13.3	0.1	3.3	0	0	0	5.3	2.5	0.5	0.2	0	0.5	0	0	0	1.593
HCC1428	BRCA	Epi-Mesen	0.2	257.7	0	4.2	0	0	0	4.2	6.3	20.6	2.9	1.4	3.2	1	3.8	1.7	1.5876
PEER	LCLL	Epi-Mesen	134.8	0.1	0	3	0	0.9	1	3	2.9	0	0	0	0.2	0	0	0	1.584
WM2664	SKCM	Epi-Mesen	489.2	0	1.8	2.3	0.1	1	0.1	3.1	2.6	0	0	0	0	0	0	0	1.58
HEC59	CESC	Epi-Mesen	31.3	59.5	0	3.1	0	0.6	0.2	2.2	3.8	1.9	2.3	0.9	1.8	0.2	0	0	1.58
PANC1005	PAAD	Epi-Mesen	0.7	94.7	0	4.8	0.5	0	0.1	1.2	4.4	4.9	3.1	1.5	0.9	0.4	0	0.2	1.58
EFO27	OV	Epi-Mesen	109.3	9	0	3.7	0.1	0.9	0.7	1.3	3.9	0	0.3	0.3	0.4	0.1	0	0	1.578
RMUGS	OV	Epi-Mesen	2.4	182.2	0	4.7	0.1	0.1	0.1	3	7.8	21.4	4	0.8	2.5	0.1	0.1	1.6	1.5702
NCIH2227	LUSC	Epi-Mesen	0.2	0.1	0	0.4	0	0.3	0	10.3	0.1	0	0	0	0.1	0	0	0	1.566
CAL51	BRCA	Epi-Mesen	18.7	14.9	0	2.3	0	2	0.3	2.3	2.3	0.1	0.1	0	3.6	0.4	0	0	1.563
TCCPAN2	PAAD	Epi-Mesen	111.1	14	0	4.4	0	1.9	0.5	2	3.6	4.5	0	0	0	0	0	0	1.563
SKCO1	COAD	Epi-Mesen	1.5	192.9	0	6.4	0	0.4	0.3	3.6	0.9	15.8	6.6	2.4	2.7	0.7	0	0	1.562
TK10	unknown	Epi-Mesen	230.1	0.2	0	3.6	0.2	2.6	0.6	1.4	2.1	0	0	0	0.5	0.1	0	0	1.561
KG1	LCLL	Epi-Mesen	1.2	0.1	1.3	2.8	0	0.3	0.1	3.5	2.9	0	0	0	0	0	0	0	1.559
MHHNB11	LGG	Epi-Mesen	25.2	0.1	0	1.3	0	0.7	0	8.3	0.7	0	0.1	0	0	0	0	0	1.558
HCC515	unknown	Epi-Mesen	33.5	13	0	2.1	0.1	1.2	2	1.5	3	0.6	0.9	0.2	0.5	0.1	0	0.4	1.558
SNU175	COAD	Epi-Mesen	0.5	112.5	0	0	0	0	0	7	0	2.8	3.1	1.3	6	1.6	0	1	1.556
SCC25	HNSC	Epi-Mesen	86.5	33.8	0.8	2.6	0.1	0.2	2.1	1.5	3.1	1.3	0.1	0	0.6	0.2	0.1	0	1.5552
NCIH2347	LUSC	Epi-Mesen	54.1	67.3	0	5.6	0.2	0	0.4	1.1	6.1	9.6	1	0.4	1.1	0.4	0	0	1.555
NCIH2009	LUSC	Epi-Mesen	24.3	116.4	0	4.4	0.3	0.4	0.7	1.1	4.1	5.1	2.8	0.9	1	0.1	0	0	1.554
MONOMAC1	LCLL	Epi-Mesen	269.2	0.3	0.3	1.6	1.6	0.3	0.1	5.8	2.6	0.9	0	0	0	0	0	0	1.553
HCC89	unknown	Epi-Mesen	235.7	0	2.8	2	0.2	0.9	0.8	1.8	1.9	0	0	0	0.1	0	0	0	1.552
KYSE270	ESCA	Epi-Mesen	2.1	104.8	0.3	3.9	0.1	0.3	0.8	2.3	3.2	5.2	0	0	3	0.9	0.2	0	1.5504
BHY	HNSC	Epi-Mesen	25.9	50.5	0.2	3	1.1	0.2	0.3	3.4	3.6	4.6	1.9	0.6	0.8	0.2	0.1	0.1	1.5392
HUH7	LIHC	Epi-Mesen	79.5	17.4	0	3.4	0.1	1.9	0	1.2	4.2	0	0	0	0.3	0.1	0	0	1.539
JJ012	unknown	Epi-Mesen	334.5	0	1.1	3.1	0.5	1.7	0.4	1.1	2.9	0	0	0	0	0	0.1	0	1.5342
FARAGE	unknown	Epi-Mesen	68.7	0.1	0.4	2.3	0.3	0.6	0	2.9	4.6	0	0	0	0.2	0	0	0	1.533
NCIH2196	LUSC	Epi-Mesen	8.5	16.1	0	2.7	0.1	1	0.3	4.8	0.7	2.2	0.2	0.1	3.1	0.9	0	0	1.526
EFE184	CESC	Epi-Mesen	112.2	14.7	1	2.1	0.1	0.3	1.3	1.3	4	0	0	0.1	0.6	0.1	0	0	1.522
OUMS23	COAD	Epi-Mesen	0.6	206.1	0	5	0	0.6	0	2.9	3.5	8.7	0.8	0.5	2.2	0.5	0	0.7	1.521
OUMS23	COAD	Epi-Mesen	0.4	85.8	0	4.4	0	1.2	0	1.4	3.5	1.3	0.4	0.1	0.9	0.2	0	0.1	1.521
HCT116	COAD	Epi-Mesen	0.3	9	0	2.8	0.1	1.2	0	2.3	4.2	0.3	0.4	0.2	0.5	0	0	0	1.519
ABC1	LUSC	Epi-Mesen	0.4	119.3	0	3.1	0.2	0.1	0	3.6	4.5	9.3	0	0	5.9	0.4	0	0.6	1.518
ISHIKAWAHERAKLIO02ER	CESC	Epi-Mesen	9.9	94.2	0.6	2.1	0	0.8	0.1	3.8	2.6	10.5	3.8	2	3.5	0.9	0	1.7	1.517
CAL54	KIRC	Epi-Mesen	318.2	0	0.8	2.6	0.2	0.5	1.3	2.1	2.7	0	0	0	0.2	0.1	0.1	0	1.5162
RKO	COAD	Epi-Mesen	1.1	0	0	3.3	0.8	0.6	0	1.9	4.7	0	0	0	0	0	0	0	1.51
HCT116	COAD	Epi-Mesen	1.2	15.9	0	3.4	0	1.2	0	2.2	3.7	1.2	0.4	0.2	0.7	0.3	0	0	1.509
ONS76	LGG	Epi-Mesen	96.1	6.9	0.1	1.3	0.6	0.6	1.9	4.4	0.9	0	0	0	0.8	0.3	0.1	0.1	1.5022
HCC44	LUSC	Epi-Mesen	83.4	5.2	0.4	2.7	0.1	1.2	0.3	1.1	4.9	0.4	0	0	0.3	0	0	0	1.501
TCCPAN2	PAAD	Epi-Mesen	120.1	12.5	0	4.5	0.1	0.6	0.2	1.2	4.3	0.7	0	0	0	0	0	0	1.501
OCIM2	unknown	Epi-Mesen	22	0.7	0	3	0	3.5	0.6	0.9	2.1	0	0	0	0.2	0	0	0	1.5
HUNS1	MM	Epi-Mesen	45.7	0.2	1.4	0	0	0	0.1	2	0.1	0	3.4	0.9	11.8	0.6	0	0	1.495
SNU878	LIHC	Epi-Mesen	32.6	4.9	1.4	2.9	0.1	1	1	1.5	2.1	0	0	0	0.1	0	0	0	1.494
UACC893	BRCA	Epi-Mesen	0.2	154.5	0	2.1	0	0	0	3.2	3.6	11.9	8.2	3	2	0.7	2.2	2.7	1.4924
T3M4	PAAD	Epi-Mesen	0.7	54.8	0	4.4	0.1	0.4	0	2.6	2.8	11	4.2	2.2	3.6	0.6	0	0.1	1.48
CAL12T	LUSC	Epi-Mesen	0.2	76.9	0	3.5	0.3	0.3	0.9	2.8	6.7	15.3	2.2	0.8	0.8	0.2	0	0.3	1.479
SHP77	LUSC	Epi-Mesen	0.7	0	0.4	2.3	0	1.5	0	3.1	2.6	0	0	0	0.6	0	0	0.9	1.478
SUDHL16	unknown	Epi-Mesen	170	0	0	2.1	0	0.1	0	3	5.6	0	0	0	0	0	0	0	1.478
CORL279	LUSC	Epi-Mesen	14.3	20.2	0.3	1.2	0	0.2	0	8.1	0.2	3.4	0.1	0	2.9	0.8	0	0	1.475
SUDHL5	DLBC	Epi-Mesen	0.6	0	0	1.5	0	0	0	5.6	3.5	0	0.2	0	0	0	0	0	1.474
MFE319	CESC	Epi-Mesen	2.4	40.2	0	4.1	0.2	0.4	0	0.6	4.3	1	1.1	0.4	1	0.3	0	1	1.473
RT112	BLCA	Epi-Mesen	0.7	88.8	0	4.5	0.2	0.1	2.1	2.2	4.1	10.9	0.2	0.2	0.6	0.1	0.1	0.3	1.4722
OVCAR433	unknown	Epi-Mesen	35.7	23.2	0	2.9	0	0.5	0.4	2.1	4.7	1.7	0.7	0.2	0.2	0.1	0	0	1.469
PE01	unknown	Epi-Mesen	3.3	28.1	0.1	3	0.9	0.2	0.2	2.8	3.8	6.1	4	1.4	0.3	0.1	0	0.1	1.467
YH13	LGG	Epi-Mesen	123	0.5	1.3	2.4	0	2.8	0.1	1.2	2.2	0.1	0	0	0.1	0	0.2	0	1.4644
U251MG	LGG	Epi-Mesen	453.2	0.1	0	2.6	0.1	1.7	0.1	3.1	2.6	0	0	0	0.3	0	0	0	1.46
NOMO1	LCLL	Epi-Mesen	18.7	0.1	0.4	2.1	3.2	0.6	0	2.6	2.4	0	0	0	1.8	0.2	0.2	0	1.4594
NCIH716	COAD	Epi-Mesen	93.3	0.3	0	1.1	0	0.2	0	6	2.8	0	0	0	0.9	0.1	0	0	1.459
RAJI	DLBC	Epi-Mesen	15.1	0	0	5	0	0.3	0	2.6	2.3	0	0	0	0	0	0	0	1.458
MM1S	MM	Epi-Mesen	11.3	0.1	0.1	4.3	0.2	1.6	0	1.7	2.1	0.1	0.4	0.2	0.1	0	0	0	1.455
NCIH292	LUSC	Epi-Mesen	0.1	48	0.4	1.4	0.4	0	0.2	5.6	1.3	3.1	3.2	2	0.8	0.2	0	0	1.454
COV644	OV	Epi-Mesen	0.6	279.6	0	3.4	0.1	0.7	0.2	2.6	4.6	10.6	2.5	1.8	1.7	0.4	0	0.5	1.452
KYSE450	ESCA	Epi-Mesen	0.4	55.9	0.1	2	0.2	0.2	0.1	2.9	2.6	1.9	4.9	2.5	0.7	0.1	0.2	0.1	1.4504
PANC0327	PAAD	Epi-Mesen	26.6	36.5	0	3.4	0	0.1	0.2	1.8	4.2	0.6	0.8	0.6	0.6	0.2	0	0	1.449
MFE280	CESC	Epi-Mesen	17.4	61.4	0.3	2.2	0.6	0.4	0	3.5	1.5	4.8	1.2	0.6	3.2	0.6	0	5.3	1.449
SKNDZ	LGG	Epi-Mesen	13.4	0.1	1.4	0.7	0.2	0.3	0	6.8	0.3	0	0	0	1.1	0.1	0	0	1.449
TE5	ESCA	Epi-Mesen	4.1	142.2	0	4.6	0.4	0	0.1	3.9	3.3	32.2	10.3	10.2	4.3	0.6	0.6	0.6	1.4482
A549	LUSC	Epi-Mesen	81.2	3.1	0.3	2.2	0	0.5	0.2	3.1	4	0	0	0	0	0	0	0	1.445
COV318	OV	Epi-Mesen	100.9	1.3	0	2.7	0.3	1.3	0.1	1.5	4.2	0.1	0	0	0.7	0.1	0	0.2	1.444
TE8	ESCA	Epi-Mesen	94.8	6.5	1	1.9	0	0.1	1	2.3	3.5	0.4	0.2	0	0.4	0	0	0	1.441
MKN7	STAD	Epi-Mesen	0.7	129.1	0	3	1.3	0.2	1.1	6.4	3.1	17	1.4	0.6	1.6	0.4	0	0.1	1.44
CAL148	BRCA	Epi-Mesen	1.2	104	0	0.1	0	0	0	9.3	4	30.7	4.5	2	9.2	2	0.7	3.3	1.4394
MEWO	SKCM	Epi-Mesen	202	0.1	0.7	4.1	0	1.4	0.1	1.5	2.1	0	0	0	0	0	0	0	1.439
HUPT4	PAAD	Epi-Mesen	1.4	172.7	0	3.4	0.2	0	0.1	2.4	5.4	7.8	2.3	1.1	0.9	0.2	0	0.2	1.433
SNU216	STAD	Epi-Mesen	1.2	42.7	0	5.5	1.9	0.1	0	3.3	3.5	16.5	0	0	4.9	1.5	0	0	1.43
HEC1A	CESC	Epi-Mesen	0	28.6	0	4.1	0.1	1	0.2	0.9	4.5	2.4	0	0	0.4	0.1	0	0	1.43
HNT34	unknown	Epi-Mesen	44.3	0	2.1	1.8	0	0.3	1.1	2	2.2	0	0	0	0	0	0	0	1.426
DB	DLBC	Epi-Mesen	0	0.1	0	0.1	0	0.1	0	9.1	0.9	0	0.1	0	0	0	0	0	1.426
NCIH660	PRAD	Epi-Mesen	8.4	44.9	0	2.1	0	0.1	0	5.6	1	5.1	0.1	0.1	5.7	1.4	0	0	1.425
KMS12BM	MM	Epi-Mesen	0.3	0.1	0	1.4	0	0.5	0.1	5.4	2.8	0.2	0	0	0	0	0	0	1.414
CORL26	unknown	Epi-Mesen	18.6	2.1	1.1	0	0	0	0.2	2.5	0.3	0	11	4.6	0.1	0	0.4	0	1.3938
KG1	LCLL	Epi-Mesen	3.5	0	3	1.8	0	0.3	0.2	2.5	1.6	0	0	0	0	0	0.1	0	1.3922
KYSE30	ESCA	Epi-Mesen	8.3	66.6	0	5.2	0.3	0.6	0.2	3.3	3	12.3	1.6	0.6	1.4	0.3	0	0.3	1.387
NCIH1650	LUSC	Epi-Mesen	4.7	328.2	0	4.1	0.8	0.1	0.1	6.9	9.2	36.8	1.3	0.4	4	0.6	0	0.1	1.384
PC3	PRAD	Epi-Mesen	33.2	12.3	0	2.1	0.1	0.1	3	1.4	2.7	2.6	0.3	0.1	0.4	0.1	0	0.1	1.377
CAPAN1	PAAD	Epi-Mesen	0.5	45.2	0	4.2	0	0.1	0.2	2.2	3.6	6.2	1.7	1.2	1.1	0.1	0	0.2	1.374
PLCPRF5	LIHC	Epi-Mesen	59.9	24.3	0	2.7	0.1	0.6	0	3.2	2.9	0	0	0	0.6	0.2	0	0	1.374
CHL1	unknown	Epi-Mesen	41.5	0.1	0.4	1.9	0	1.1	0	2.9	3.4	0	0	0	0.1	0	0.1	0	1.3692
ECC12	STAD	Epi-Mesen	0.4	0.9	0	0	0.1	0	2.8	3.9	0.4	0	1	0.3	2.6	0.2	0	0	1.369
ALLSIL	LCLL	Epi-Mesen	56.8	0.1	0	3	0	1.3	0	3	2.3	0	0	0	0	0	0	0.1	1.368
RI1	DLBC	Epi-Mesen	1	0.5	0	1.2	0	0.1	0	5	3.4	0	0	0	0.5	0	0	0	1.367
TUHR4TKB	KIRC	Epi-Mesen	161.6	0.2	0.6	2.1	0.4	1.8	1	1.2	2.2	0	0	0	0.3	0	0	0	1.367
HCC70	BRCA	Epi-Mesen	11.3	73.8	0.3	4.6	0	0.1	0	1.4	4.3	6.3	1.6	1	0.6	0.1	0	0	1.365
SW1088	LGG	Epi-Mesen	131.4	0.3	0.4	3.1	0	1.5	0	0.9	3.7	0	0	0	0	0	0.3	0	1.3646
BT20	BRCA	Epi-Mesen	1.9	297.4	0	6.1	1.6	0.3	0	9.3	8	55.1	1.6	0.7	9.2	0.7	0	0.2	1.36
SW620	COAD	Epi-Mesen	53.8	4	0	2.3	0	0.3	0	3.2	2.9	0	0	0	1.3	0.1	0	1.5	1.359
TOLEDO	DLBC	Epi-Mesen	40	0.2	0	0.1	0	0.1	0	9.3	0.1	0	0	0	0.2	0	0.1	0	1.3582
KARPAS422	DLBC	Epi-Mesen	0.3	0.1	0	0.7	0	0.1	0	2.7	6.6	0	0	0	0	0	0	0	1.356
MX1	unknown	Epi-Mesen	70.3	124.3	0	1	0.1	0	0	4.8	2.8	3.9	0.3	0.1	4.5	0.9	0.1	0.3	1.3542
CAL54	KIRC	Epi-Mesen	87.8	0.4	0.4	3.3	0.2	0.6	0.5	2.7	1.6	0	0	0	0.2	0	0	0	1.354
NCIH2030	LUSC	Epi-Mesen	64.6	0.1	0.8	2.1	0	0.7	0.5	1.3	3.4	0	0	0	0.9	0.2	0	0.4	1.349
HGC27	STAD	Epi-Mesen	367.3	1.9	0	1	0.1	0.8	0	4.6	3	0	0	0	0.5	0.1	0	0	1.346
KASUMI1	LCLL	Epi-Mesen	1.3	0.3	0	0.9	1.5	0	0	6.7	1.4	0	0	0	0	0	0	0	1.345
MDAMB361	BRCA	Epi-Mesen	0	651	0	1.5	0	0	0	1.1	3.4	29.7	0	0	5.4	0.7	12.2	37.4	1.3444
KS1	LGG	Epi-Mesen	471.3	0	1.3	2	0.5	1.4	0	1.8	2.5	0	0	0	0.3	0	0.1	0	1.3442
HCC78	LUSC	Epi-Mesen	6.5	68.6	0	4.1	0.1	0.1	0.3	0.9	3.4	8.9	2.7	1.9	4.1	0.8	0	0.1	1.344
COLO201	COAD	Epi-Mesen	0.2	57.3	0	3.7	0	0	0	3.3	4.6	8.2	1.7	0.7	0.1	0	0	0.2	1.339
KMH2	DLBC	Epi-Mesen	39.9	0.1	1.6	1.3	0	0.3	0	4.7	0.9	0.3	0.1	0.1	1.1	0.1	0	0	1.338
HL60	LCLL	Epi-Mesen	16.3	0.1	0	2.2	0.1	0.6	0	3	4	0.6	0	0	0	0	0.1	0	1.3372
CAL51	BRCA	Epi-Mesen	11.8	3	0	2.1	0	2.3	0.2	1.8	2.2	0.1	0	0	1.3	0.4	0	0	1.333
KARPAS620	MM	Epi-Mesen	54.3	0	0	1.7	3.6	0.8	0	1.9	3.5	0.1	0.1	0	0.2	0.1	0	0	1.33
CL34	COAD	Epi-Mesen	0.6	121	0	0.9	0	0	0	2.8	0.9	8.2	9	2.9	6.3	1.3	0	1.1	1.329
NCIH2081	LUSC	Epi-Mesen	3.6	13.3	0.4	0.9	0.1	0.1	0	5.6	0.1	0.1	3.7	1.6	0.8	0	0	0.1	1.329
MOLM16	LCLL	Epi-Mesen	30.5	0.1	0	2.5	0	1.8	1.3	0.8	2.5	0	0	0	0	0	0	0	1.329
EFM192A	BRCA	Epi-Mesen	1.5	144	0	3.5	0	0.1	0	2.4	3.8	9	1.3	0.4	1.8	0.2	2.3	4.4	1.3286
SNU1040	COAD	Epi-Mesen	1	121	0	0.7	0.2	0.1	0	3	1.1	4.6	6.2	3	5.5	0.9	0	0.4	1.325
SUIT2	PAAD	Epi-Mesen	77	5.1	0	3.2	0	2.3	0	2.2	1.5	0.2	0.1	0	0	0	0	0	1.323
NCIH2595	unknown	Epi-Mesen	15.1	0.7	0.3	2.8	0	1.9	0.5	1.2	2.1	0	0	0	0.3	0.2	0	0	1.319
HEY	unknown	Epi-Mesen	360.2	0	0	2.6	0.1	0.8	0.8	1.5	3.3	0	0	0	0.1	0	0	0	1.313
RERFLCKJ	LUSC	Epi-Mesen	1.2	137	0	4.8	0.1	0.5	0.2	8.9	4.6	52.4	4.3	2.6	9.1	2.8	0.5	4.6	1.312
SKM1	LCLL	Epi-Mesen	11.2	0.1	1.6	1.7	0.2	0.3	0	3.1	2.2	0	0	0	0.3	0	0	0	1.306
DOK	unknown	Epi-Mesen	0.3	59.7	0.7	2.2	0.5	0.2	0.3	3.7	3.6	9.5	2.1	1	1	0.2	0.4	0.1	1.3058
NCIH1618	LUSC	Epi-Mesen	0.3	112.3	2.2	0.1	0.1	0.2	0	4.6	0	5	0	0	7.3	1.1	0	0	1.301
MKN1	STAD	Epi-Mesen	48.8	0.3	0	2.7	0	1	0.4	1.7	3.1	0	0	0	0.3	0.1	0.1	0	1.2972
LC1F	LUSC	Epi-Mesen	3.5	17.6	1.3	3.4	0.1	2.9	0	2	2	9.7	0.3	0.1	1	0	0.1	0	1.2952
OCIM1	LCLL	Epi-Mesen	31.8	0	0	3.6	0	1.8	0.1	1.1	2.4	0	0	0	0	0	0	0	1.295
NCIH146	LUSC	Epi-Mesen	0.1	19.1	2.3	0.1	0	0	0.1	6.2	0	0	0.4	0.1	0	0	0	0	1.295
LCLC97TM1	LUSC	Epi-Mesen	0.6	76.4	0.1	3.7	0	0.2	0.2	0.5	4.5	6.1	1.7	0.9	1.9	0.6	0.1	0.5	1.2902
HL60	LCLL	Epi-Mesen	7.4	0.1	0	2.6	0	0	0	1.3	5.6	0.2	0	0	0	0	0	0	1.29
MORCPR	LUSC	Epi-Mesen	0.4	45.2	0	4.9	0	0.2	0.1	2.3	6.8	18.2	0	0	3	0.2	0.1	0.4	1.2892
TOV112D	OV	Epi-Mesen	581.6	0.1	0	2	0	0.6	0	3.4	3.1	0	0	0	0.3	0	0	0	1.287
PL45	unknown	Epi-Mesen	0.8	106.6	0	3.4	0.2	0.2	0.1	1.5	3.3	1.8	1.8	1.1	0.2	0.1	0	0.1	1.287
IPC298	SKCM	Epi-Mesen	462.4	0	1.3	2.8	0	0.5	0	2.4	1.8	0	0	0	0.1	0.1	0	0	1.285
LK2	LUSC	Epi-Mesen	0.8	21.3	1.9	1.4	0	0	0	2.8	1.7	2	3	1.1	0.7	0.1	0	0.1	1.284
KYSE180	ESCA	Epi-Mesen	0	96.5	0.1	2.8	0.4	0.5	0	3.4	1.8	8.3	3.2	1.7	2.9	0.5	0.2	0	1.2814
NCIH1092	LUSC	Epi-Mesen	0.6	23.3	0.8	0	0	0	0.1	7.2	0.1	0.4	0.4	0.2	1.4	0.3	0	0	1.28
BFTC905	BLCA	Epi-Mesen	0.8	71.4	0	4.7	0.2	0.3	0.3	1.4	4.1	7.1	0	0	1	0.2	1.2	0	1.2794
CI1	DLBC	Epi-Mesen	61.2	0.3	0	0.5	0	0	0	2.6	6.4	0	0.1	0	0	0	0.2	0	1.2784
HSC4	HNSC	Epi-Mesen	7.6	201.8	0.1	5.3	0.1	0.3	0	7.1	2.6	28.6	2.2	1.5	4.4	1	0.1	0.1	1.2782
SR	unknown	Epi-Mesen	96	0	0	2.5	0	0.7	0.2	1.9	3.8	0	0	0	0	0	0	0	1.278
A2780	OV	Epi-Mesen	345.3	0.1	0	1.3	0.1	0.7	0	4.2	2.5	0	0	0	0.8	0.1	0	0	1.273
EFM19	BRCA	Epi-Mesen	1.1	83.1	0	1.2	0.2	0.1	0	2.2	1.8	7	9.6	4.2	0.5	0.2	1.7	3	1.2714
NCIH2803	unknown	Epi-Mesen	51.7	11.6	0.3	1.9	0.1	1.7	0.5	2.4	1.8	0	0	0	0.2	0	0	0	1.271
SKNBE2	LGG	Epi-Mesen	113.2	0.2	0	0.1	0	0	0	8.6	0.1	0	0	0	0.6	0	0	0	1.268
NCIH810	LUSC	Epi-Mesen	0.3	57.3	1.1	0.2	0	0.2	0	4.5	0.1	0.1	3.2	1.9	2	0.3	0	0	1.267
HS611T	DLBC	Epi-Mesen	13.6	0.6	1.6	0.2	0	0	0.2	4.1	1.2	0.1	3	1	0.1	0	0.2	0	1.2574
RERFLCMS	LUSC	Epi-Mesen	128.6	0.7	0.8	1.9	0	0.9	0.1	1.4	3.7	0	0	0	0.2	0	0	0	1.256
DMS153	LUSC	Epi-Mesen	0.4	170.9	0	1.6	0	0.1	0	9.4	1.2	18.3	0	0	5.9	1.5	0	0	1.256
HCC38	BRCA	Epi-Mesen	122.4	19.6	0	4.4	0	0.2	0	0.9	6.2	9.2	0.9	0.5	0.2	0.2	0	0	1.256
RPMI8402	LCLL	Epi-Mesen	82.4	0.2	0	1.8	0	0.7	0.1	3.6	2.7	0	0	0	0.1	0	0	0	1.255
JM1	LCLL	Epi-Mesen	40.9	0.3	0	0.1	0.1	0	0.1	8.4	0.2	0	0.1	0	0.1	0	0	0	1.253
PANC0403	PAAD	Epi-Mesen	0.3	41	0	3	0.1	0.1	0.9	1.7	2.3	3.9	2.4	1.4	1	0.3	0	0	1.252
HSC2	HNSC	Epi-Mesen	1.3	53.5	1.1	2.8	0.2	0.2	0.2	3.1	2.4	5.5	0	0	1.3	0.4	0.2	0	1.2514
KYSE270	ESCA	Epi-Mesen	2.9	65	0.5	2.9	0.1	0.2	0.5	2.2	2.7	2.1	0	0	0.5	0.2	0.6	0	1.2492
COLO679	SKCM	Epi-Mesen	168.5	1	1.6	1.6	0	0.2	0.1	4.2	0.8	0	0	0	0.2	0	0	0	1.249
PL21	LCLL	Epi-Mesen	43.4	0	0.3	2.7	1.3	0.2	0	2.5	2.6	0	0	0	0	0	0	0	1.249
SNU308	LIHC	Epi-Mesen	0.6	106.7	0	3.8	0.1	0.2	0.4	2.6	2.5	12.5	5.3	2.1	2	0.2	0	0	1.248
SW1990	PAAD	Epi-Mesen	107.9	38.6	0.1	3.3	0.1	0.4	0.2	1.3	3.9	2.6	0.3	0.2	0.3	0.1	0	0.6	1.247
NCIH211	LUSC	Epi-Mesen	0.4	57.6	0.2	3	0	0.5	0	2.9	1.6	6.1	2.1	1	3.5	0.2	0	0	1.243
NCIH747	COAD	Epi-Mesen	0.4	66.6	0	3.9	0.1	0.4	0	1.8	3.2	4.7	0.6	0.1	1.7	0.3	0	0.1	1.243
JURKAT	LCLL	Epi-Mesen	30	0.1	0	0.4	0	0	0	5.7	0.4	0	0	0	5	0.5	0	0	1.24
CAL27	HNSC	Epi-Mesen	0.9	53.9	0.1	2.5	0.2	0.2	0	2.2	1.9	3.5	5.1	2.3	0.8	0.1	0.1	0	1.2382
CHP212	LGG	Epi-Mesen	209.2	0.1	0.4	2.6	0	0.3	0.1	1.5	3.9	0	0	0	0	0	0.2	0	1.2374
RT112	BLCA	Epi-Mesen	0.1	81.7	0	2.8	0.2	0.1	2.9	1.9	3.3	10.9	0.4	0.1	0.4	0.3	0	0.5	1.235
HCC1534	unknown	Epi-Mesen	85.9	2.6	0.1	2.1	0	2.1	0.2	1.5	2	0	0	0	1.1	0.2	0	0	1.232
2313287	STAD	Epi-Mesen	0.4	97.3	0	2	0	0	0	5.1	1	16.2	8.4	5.9	2.2	0.1	0	1.1	1.231
MDAMB436	BRCA	Epi-Mesen	68.8	0	0.7	1.8	0.2	0.3	0.4	1.6	3.6	0.1	0	0	0.4	0	0.2	0	1.2284
NCIH1105	LUSC	Epi-Mesen	0.3	4.9	0.8	0	0	0.1	0	7.6	0	0.9	0	0	1	0.1	0	0	1.228
SW837	COAD	Epi-Mesen	1.9	94.2	0	2.9	0	0.6	0	1.8	2.5	2.4	2.6	1	0.8	0.3	0	0	1.228
COLO829	SKCM	Epi-Mesen	277.7	0	1	3	0.1	0.2	0	1	3.4	0	0	0	0	0	0	0	1.228
NCIH810	LUSC	Epi-Mesen	0.3	55	1	0	0	0	0	4.7	0	0	3.6	1.6	1.8	0.6	0	0	1.222
NUGC2	STAD	Epi-Mesen	0.3	78.1	0	3.1	0.3	0.3	0.9	2.3	2.5	4.3	0.4	0.3	0.8	0.1	0	0	1.22
OE21	ESCA	Epi-Mesen	8.1	32	3.1	2.4	0.2	0.2	0.5	1.1	2.3	8.9	2.1	1.2	0.7	0.1	0.1	0	1.2152
KARPAS620	MM	Epi-Mesen	28.1	0.2	0	1.8	1.6	0.9	0	2	3.1	0.1	0	0.1	0.4	0.1	0	0	1.214
NCIH1781	LUSC	Epi-Mesen	3.8	116.6	0	2.8	0.1	0.2	0	3.7	2.9	11.6	2.2	0.9	1.1	0.7	2.3	3.8	1.2136
UACC257	SKCM	Epi-Mesen	149.2	45.3	1.6	2.4	0	0.9	0.1	1.4	1.9	0	0	0	0	0	0	0	1.213
OVISE	OV	Epi-Mesen	1.7	56.4	0	3.9	0	0.8	0.4	1.2	1.8	0.6	0	0	0.7	0.2	0	0	1.207
NCIH2228	LUSC	Epi-Mesen	141.2	2.3	0	3.2	0.2	0.9	0.2	0.9	2.5	0.3	0	0	1.3	0.4	0	0	1.203
D283MED	LGG	Epi-Mesen	91.1	0.2	0.4	0	0	0	0	6.9	0.1	0	0.2	0.1	2.2	0.2	0	0	1.202
OVCAR4	OV	Epi-Mesen	15.3	26.2	0	2.6	0.2	0.1	0.9	1.3	3.5	1.7	0.3	0.1	0.5	0.1	0	0	1.196
NCIH69	LUSC	Epi-Mesen	0.3	5.1	0	0.4	0	0	0.1	7.7	0.3	0	0	0	0	0	0	0	1.196
COLO320	COAD	Epi-Mesen	75.5	0.2	0	1	0	0.4	0	3.5	0.3	0	0	0	7	0.6	0	0	1.195
NCIH716	COAD	Epi-Mesen	75.2	0.4	0	0.8	0	0.1	0	4.6	2.9	0	0	0	0.5	0.1	0	0	1.192
LS180	COAD	Epi-Mesen	0.3	105.6	0	2.5	0	0.7	0	2.6	2	16.1	6.7	2.9	4	0.6	0	3.4	1.191
C170	unknown	Epi-Mesen	0.1	32.1	0	2.4	0	0.7	0	1.4	3.8	2.6	1.5	0.8	0.2	0.3	0	0.5	1.19
C33A	unknown	Epi-Mesen	13	0	0	2	0	0.6	0	2.5	3.4	0	0	0	0.1	0	0	0	1.188
L540	DLBC	Epi-Mesen	176.8	0.1	2.2	0.1	0	0	0.2	4.6	0.8	0	0.4	0.2	0	0	0	0	1.183
KNS42	LGG	Epi-Mesen	395.7	0.3	0.8	2	0	1	0	3.1	1.3	0	0	0	0	0	0	0	1.181
MCAS	OV	Epi-Mesen	0.4	77.3	0	3.8	0.1	0.4	0.1	0.6	2.7	1.9	0.3	0.1	0.7	0.1	0	2.9	1.179
HGC27	STAD	Epi-Mesen	462.5	0.2	0	0.9	0.1	0.4	0	4	2.7	0	0	0	1	0.1	0	0	1.178
CMLT1	LCLL	Epi-Mesen	39.5	0.7	0	0	0	0.1	0	6.1	0.1	0.1	0.4	0.4	3.6	0.5	0	0.2	1.171
HCC33	LUSC	Epi-Mesen	0.1	5.5	3.3	0	0	0	0	3.1	0	0	0.4	0.3	2.5	0.4	0	0	1.171
HUH6	LIHC	Epi-Mesen	14.3	99.4	0	3	0	0.3	0	2.1	2.6	0	0	0	0.7	0	0	0	1.169
NCIH889	LUSC	Epi-Mesen	0	37.3	1.5	0.2	0	0.1	0	5.2	0.1	0	0	0	1.6	0.7	0	0	1.164
MOLT13	LCLL	Epi-Mesen	67.2	0.2	0	1.4	0	0.6	0	3.7	1.5	0	0	0	1.4	0.3	0	1.2	1.163
HCC2218	BRCA	Epi-Mesen	0.8	14.1	0	1.8	0	0.2	0.1	5.4	1.5	18.1	0.8	0.3	2.2	0.2	12.1	11.3	1.1612
NCIH1184	LUSC	Epi-Mesen	15.4	1.3	0.5	0	0.2	0	0.1	6.6	0	0	0	0	2	0.1	0	0	1.161
COLO849	unknown	Epi-Mesen	471	0.1	1.4	2.5	0	0.3	0	2.3	1.5	0	0	0	0	0	0	0	1.161
PSN1	PAAD	Epi-Mesen	73	0	0	2.7	0	1.1	0	1.2	3.2	0	0	0	0	0	0	0.1	1.158
MKN45	STAD	Epi-Mesen	0.8	243.6	0	2.9	0.1	0.2	0	5.8	4	41.8	14.6	8.5	4	0.4	0	0.6	1.156
COLO684	CESC	Epi-Mesen	9.9	0.2	0	0	0	0	0.1	7.8	0	0	0	0	0.6	0.1	0	0	1.153
MUTZ3	LCLL	Epi-Mesen	34.2	0.2	2.4	1.1	0	1.2	0	2.1	1	0	0	0	0	0	0	0	1.153
NCIH2810	unknown	Epi-Mesen	154.7	0	0.9	1.7	0.2	0.9	0.8	1.1	2.3	0	0	0	0	0	0.1	0	1.1522
CACO2	unknown	Epi-Mesen	1.1	143.7	0	2	0	0.1	0	4.4	1.8	3.5	1.7	0.8	0.5	0.1	0	0	1.151
NB4	LCLL	Epi-Mesen	65.1	0.2	0.1	1.6	3.3	0.8	0.1	2.5	1.6	0	0	0	0	0	0	0	1.151
OCIAML3	LCLL	Epi-Mesen	307.3	0.1	0	2.9	0.6	0.5	0	0.7	3.9	0	0	0	0	0	0	0	1.151
ME1	LCLL	Epi-Mesen	48.7	0.1	0.1	2.3	0.2	0.4	0	2.6	2.7	0	0	0	0	0	0	0	1.148
PANC1	PAAD	Epi-Mesen	357.4	3.3	0	2.1	0.2	0.8	0.6	2.8	1.4	0	0	0	0	0	0	0.3	1.147
HUT78	DLBC	Epi-Mesen	95.4	2.2	0	1.8	0	0.4	0	3.5	2.5	0.1	0	0	0.1	0	0	0	1.146
CORL88	LUSC	Epi-Mesen	1.6	51.4	0.1	0.7	0	0.3	0	7.3	0.3	10.3	1.9	1	4.5	0.3	0	0	1.145
KELLY	LGG	Epi-Mesen	5.9	0	0.8	0.8	0	0.5	0	5.7	0.1	0	0	0	0.1	0	0.1	0	1.1412
C2BBE1	COAD	Epi-Mesen	0.2	166.9	0	1.8	0	0.2	0	3.5	2	2.4	2	0.7	0.9	0.3	0	0.1	1.141
MS751	unknown	Epi-Mesen	0	38.6	0	1.4	0.1	0	0	3.3	1.8	6.9	6.6	3.2	1	0.3	0	0.1	1.139
SW1463	COAD	Epi-Mesen	0	99.1	0	0.8	0	0.2	0	1.9	0.9	7.5	10.3	6.5	2.1	0.2	0	0	1.136
CI1	DLBC	Epi-Mesen	86.5	0.5	0	0.4	0	0	0	4.5	3.4	0	0	0	0	0	0.2	0	1.1344
MHHCALL2	LCLL	Epi-Mesen	144.1	0.2	0	0	0	0	0	8	0.1	0.1	0	0	0.1	0	0	0	1.134
KMS12BM	MM	Epi-Mesen	0.3	0.1	0	1.7	0	0.5	0	2.9	3.1	0.1	0	0	0	0	0	0	1.134
EN	CESC	Epi-Mesen	45.2	0.3	0	2.4	0.3	0.6	0	2.7	0.9	0	0	0	2.4	0.4	0	0	1.131
59M	OV	Epi-Mesen	396.9	0	1.7	1.9	0	0.3	0.5	1.3	1.9	0	0	0	0	0	0.3	0	1.1296
HCC202	BRCA	Epi-Mesen	0	48.6	0	2.2	0	0	0	3.5	5.1	14.3	2.7	2.1	1.2	0.3	1.2	0.4	1.1284
DU4475	BRCA	Epi-Mesen	0.2	17.6	0	0.9	0	0	0	4.3	2.7	0.2	0.5	0.3	0.1	0	0	0	1.124
22RV1	PRAD	Epi-Mesen	1.4	87.9	0	0	0	0	0	5.7	0	8.6	5.3	3.3	4.9	0.5	0	0	1.122
YKG1	LGG	Epi-Mesen	589.1	0.1	0	1.5	0.4	1.5	0.2	2.8	1.6	0	0	0	0.1	0	0	0	1.118
HEPG2	LIHC	Epi-Mesen	0.3	4.3	0	3.3	0	1.4	0	1.7	1.2	0	0	0	0.3	0	0	0	1.117
KP2	PAAD	Epi-Mesen	0.7	66	0.1	7.3	0.2	0.1	0	1.9	5.2	22.5	0.4	0.1	1.8	0.2	0	0.4	1.116
PL21	LCLL	Epi-Mesen	26.4	0.1	0.5	1.8	0.7	0.3	0	2.9	2.1	0	0	0	0	0	0	0	1.116
PK59	PAAD	Epi-Mesen	7.4	90	0	3.2	0.1	0.1	0.4	0.8	4.1	4.5	1.3	0.4	0.1	0.1	0	0.4	1.11
A4FUK	DLBC	Epi-Mesen	18.7	0.1	0	1.9	0	0.3	0	1.2	4.7	0	0	0	0	0	0	0	1.109
KYM1	SARC	Epi-Mesen	194.3	0.1	0	0.9	0.4	0.4	0	2.2	1.7	0	0	0	4.6	1.3	0	0	1.102
HPAC	PAAD	Epi-Mesen	0.9	38.5	0	5.9	0.1	0.8	0.1	0.9	3.1	11.9	0.3	0.3	1	0.2	0	0.8	1.098
NCIH2073	LUSC	Epi-Mesen	93	25.7	0.2	2.5	0.2	0.1	0.3	1.6	2.5	0.3	0.1	0	0.9	0.2	0	0	1.096
TE617T	SARC	Epi-Mesen	86.3	0.2	0	0.7	0.2	0	0	4.8	2.4	0.1	0	0	0	0	0	0	1.096
ACHN	KIRC	Epi-Mesen	173.4	0.8	0	2.2	0.1	0.7	0.5	1.1	2.7	0	0	0	0.8	0.1	0	0	1.095
NB1	LGG	Epi-Mesen	116	0.1	0.4	0.5	0.1	0.4	0	5.7	0.7	0	0	0	0	0	0	0	1.094
WM2664	SKCM	Epi-Mesen	231.5	0.5	1.4	1.8	0.1	0.9	0	2.1	1.3	0.1	0	0	0	0	0	0	1.093
SUDHL8	DLBC	Epi-Mesen	2.9	0.2	0	0.8	0	0.3	0	5.8	0.8	0	0.2	0	0	0	0.1	0	1.0922
NAMALWA	DLBC	Epi-Mesen	0.4	0.1	0	0.1	0	0	0	7.6	0.1	0	0	0	0	0	0	0	1.092
MHHNB11	LGG	Epi-Mesen	47.5	0.2	0	1	0	0.4	0	5.5	0.8	0	0	0	0.1	0	0	0	1.09
KMS11	MM	Epi-Mesen	43.5	0.1	0.1	2.1	0	0.6	0	1.6	3.4	0	0	0	0	0	0	0	1.087
HCA7	unknown	Epi-Mesen	0	30.6	0	1.6	0	0.6	0	3.5	2.1	6.3	2.6	0.9	1.5	0.6	0	0.1	1.083
KASUMI1	LCLL	Epi-Mesen	0.2	0.1	0	1.3	1.8	0.5	0	3.4	1.7	0	0	0	0.1	0	0	0	1.081
JJN3	MM	Epi-Mesen	31.5	0.6	0	2.2	0.2	0.2	0	1.9	3.4	0	0	0	0	0	0	0	1.08
HCC2935	LUSC	Epi-Mesen	0.3	123.4	0	2.4	0.1	0.2	0	1.6	3.3	6.4	2.5	1.1	1.4	0.9	1.4	0.4	1.0798
CAOV3	OV	Epi-Mesen	9.7	24.7	0.5	3.1	0.1	0.1	0.2	0.7	2.7	2.5	1.1	0.4	0.7	0.2	0	0.5	1.077
MOLT3	LCLL	Epi-Mesen	50.9	0.2	0	0.7	0	0.4	0	6.4	0.1	0	0	0	0	0	0	0	1.074
PATU8988S	PAAD	Epi-Mesen	0.1	102.6	0	1.7	0	0.2	0	1.7	2.9	3.4	3.6	1.9	0.8	0.2	0	0	1.065
OVSAHO	OV	Epi-Mesen	114	20.4	0	1.6	0.8	0.9	0.1	2	1.7	0	0.1	0	1.6	0.2	0	0.1	1.06
SNU638	unknown	Epi-Mesen	1.4	1.7	0	1.5	0.1	0.2	0	2.9	2.3	0.1	1.1	0.4	0.4	0	0	0	1.06
EFM192C	unknown	Epi-Mesen	0.2	78.1	0	0.6	0	0	0	2.4	1.7	3.8	2.6	0.8	2.7	0.6	1	5.5	1.057
SUDHL8	DLBC	Epi-Mesen	1.4	0	0	1.4	0	0.2	0	4.4	1.4	0	0.3	0	0	0	0	0	1.053
NCIH82	LUSC	Epi-Mesen	0.9	0.2	1	0	0	0	0	5.9	0	0	0.1	0	1	0	0	0	1.051
SNU16	STAD	Epi-Mesen	0.2	118.7	0	1.9	0	0.1	0	2.8	3.2	19.2	8.1	4.5	3.6	0.5	0.1	0.6	1.0492
NCIH209	LUSC	Epi-Mesen	0.4	70.4	0.1	0.4	0	0.1	0	7.8	0.5	13.7	1	0.5	5.8	1	0.1	0	1.0472
TE6	ESCA	Epi-Mesen	5	17	0	1.7	0	0	0.1	1.3	1.8	0.7	2.5	1.6	2.9	0.2	0	0	1.046
MINO	DLBC	Epi-Mesen	61.9	0.2	0	0.1	0.1	0	0	4.7	2.8	0	0	0	0	0	0.1	0	1.0442
NCIH1882	unknown	Epi-Mesen	1.8	36.1	0.4	0.1	0	0.1	0	4.9	0	1.3	0.8	0.2	3.8	0.8	0	0	1.041
TT2609C02	THCA	Epi-Mesen	326.7	0.3	0.2	1.5	0.2	0.2	0.2	2.8	2.1	0	0	0	0.3	0.3	0	0	1.038
VCAP	PRAD	Epi-Mesen	0.7	111.6	0	0	0	0	0	8.6	0	30.7	8.4	3.5	11.1	1.3	2.4	0	1.0368
BICR6	HNSC	Epi-Mesen	0.4	83.1	0.2	1.9	0.1	0	0.3	2	2.7	1.4	0.3	0.2	1	0	0.5	0.1	1.036
SNU61	COAD	Epi-Mesen	0.6	120.3	0	2.7	0	0.1	0	1.3	2.4	10.8	6.9	2.1	2.6	0.6	0	0.5	1.036
CORL279	LUSC	Epi-Mesen	2.6	17.8	0.2	1	0	0.2	0	6.9	0.2	4.7	0.2	0.1	0.6	0.2	0	0	1.032
PECAPJ41	HNSC	Epi-Mesen	4.8	41.9	0.2	2.6	0.1	0.1	0.8	0.7	2	0.9	0.6	0.1	1.1	0.3	0	0.1	1.031
BDCM	LCLL	Epi-Mesen	56.3	7.7	2.5	0.9	0	0.1	0	2.3	1.1	0.1	0.2	0.1	0.1	0	0	0	1.031
RERFLCAD1	LUSC	Epi-Mesen	70.8	157.5	0.1	7	0.1	1.5	0.2	2	3.8	27.5	1.1	0.5	2.6	0.4	0	0.9	1.03
OVSAHO	OV	Epi-Mesen	146.8	33.9	0	1.1	0.9	0.9	0.1	2.7	1.1	0	0	0	1.9	0.3	0	0.1	1.03
UNNAMED_SKIN	unknown	Epi-Mesen	62.3	26.2	0.3	2.3	0	0.5	0	1.6	2.6	0	0	0	0	0	0	0	1.03
COV434	OV	Epi-Mesen	2.2	0.3	0	0	0	0	0	6.7	0.6	0	0	0	0.2	0	0	0	1.028
C2BBE1	COAD	Epi-Mesen	0.5	160.4	0	2.1	0.1	0.1	0	2.5	2.5	3	1.3	0.5	1	0.2	0	0.1	1.027
KYSE520	ESCA	Epi-Mesen	8.1	13	1	1.5	0.3	0.5	0.1	1.5	2.5	1.1	0	0	0.7	0.1	0.1	0	1.0262
LOUCY	LCLL	Epi-Mesen	38	0.1	0	1.5	0	0.8	0.1	4	0.7	0	0	0	0	0	0	0.2	1.023
MIAPACA2	PAAD	Epi-Mesen	366.3	0	0	2.4	0.2	0.9	0	1	2.7	0	0	0	0.3	0.1	0	0	1.022
JIMT1	BRCA	Epi-Mesen	1.5	10.4	0.4	1.7	0	0.1	0.8	1.6	2.4	2.4	1.1	0.8	0.3	0.1	0	0	1.021
LS1034	COAD	Epi-Mesen	0.4	112.9	0	4	0	0.3	0	1	2.8	6.3	0.3	0.1	2.4	0.2	0.1	0.2	1.0192
SKMEL5	SKCM	Epi-Mesen	88.2	2.9	1.8	1.8	0	0	0.1	1.3	1.9	0	0	0	0.2	0	0	0	1.018
HCC1482	unknown	Epi-Mesen	196	1.4	0	1.2	0	0.6	0	3.6	1.5	0	0	0.1	0.6	0	0	0.2	1.018
T47D	BRCA	Epi-Mesen	0.4	135.1	0	0.6	0	0	0	3.5	1	12.6	5.1	1.9	4	0.5	2.8	7	1.0136
CORL88	LUSC	Epi-Mesen	0.5	40	0.1	0.2	0	0.2	0	6.8	0.2	7.6	1.3	0.8	3.2	0.7	0	0	1.013
SNU5	STAD	Epi-Mesen	49.4	0.2	0	1.2	0	0.1	0.1	3.8	2	0	0	0	0.1	0	0	0	1.012
DND41	LCLL	Epi-Mesen	29.2	0.4	0	2	0	0	0	2.9	2.3	0	0	0	0.1	0	0	0	1.011
HCC2688	unknown	Epi-Mesen	0.5	147.8	0	2.9	0.1	0.3	0	1.8	2.6	13.9	3.9	1.3	3.1	0.9	0.1	3.1	1.0062
SW1417	COAD	Epi-Mesen	1.1	19.7	0	3.7	0.1	0.1	0	0.8	2.5	1	0	0	0.6	0.1	0	0	1.005
JHH5	LIHC	Epi-Mesen	0.2	16.8	0	2.1	0	0.8	0	1.7	2.3	0	0.2	0.1	0.3	0	0	0	1.005
RL	DLBC	Epi-Mesen	0.5	0	0	1.3	0	0.2	0	2.5	3.3	0	0	0	0	0	0	0	1.004
NCIH520	LUSC	Epi-Mesen	5.5	32.2	0.1	2.1	0	0.1	0	1.9	2.6	0.8	0.6	0.2	0.6	0.2	0	0.1	1.002
OV90	OV	Epi-Mesen	0.3	23.1	0	2.3	0	1.3	0.1	0.7	2.5	0.3	0.1	0	0.4	0.1	0	0	1.002
SCLC21H	LUSC	Epi-Mesen	1.6	5.5	0.3	0.4	0	0	0	5.3	0.2	0	0	0	1.8	0.2	0	0	0.996
DOR13	unknown	Epi-Mesen	208.3	0	0.1	1.6	0.1	0.4	1.3	1	2.2	0	0	0	0	0	0	0	0.995
NCIH358	LUSC	Epi-Mesen	18.7	63.6	0	3.3	0	0.4	0.1	0.5	3.4	7.4	1.6	0.7	2.1	0.2	0.1	0.6	0.9942
A2780	OV	Epi-Mesen	267.1	0	0	0.9	0	0.6	0	3.9	1.3	0	0	0	0.8	0.1	0	0	0.994
SCC15	HNSC	Epi-Mesen	4.9	58.9	0.6	2.4	0.2	0.1	1.4	1.7	3.8	11.1	0	0	0.6	0.5	0.1	0	0.9932
ATRFLOX	unknown	Epi-Mesen	0.2	27	0	1.4	0	0.4	0	2.5	2.2	1.2	1	0.5	1	0.2	0	0	0.993
NIHOVCAR3	OV	Epi-Mesen	1	33.9	0.3	2.5	0.3	0.1	0.2	2.4	1.8	6.6	1.2	0.6	1.6	0.5	0	1	0.99
OCIAML5	LCLL	Epi-Mesen	30.7	0	1.8	0.5	1.2	0	0	3.2	0.8	0	0	0	0	0	0	0	0.987
NCIH889	LUSC	Epi-Mesen	15.6	26.7	1.1	0.1	0	0.1	0	4.4	0.1	0	0	0	2.1	0.4	0	0	0.985
RMGI	OV	Epi-Mesen	1.7	74.5	0	5.9	0	0.2	0.6	0.4	5.4	17.8	0.5	0.1	0.5	0.2	0	0.4	0.985
DMS114	LUSC	Epi-Mesen	396.9	0.2	1.2	0.6	0	0.2	0	3.4	1.2	0	0	0	0.6	0	0	0	0.98
KPL1	BRCA	Epi-Mesen	0.1	56.4	0	3.2	0.2	0	0	0.9	3.3	3.2	0.2	0.1	0.5	0.1	1	0.7	0.978
NCIH2066	LUSC	Epi-Mesen	2.9	8.4	0.1	0.5	0	0.2	0	5.4	0.3	0	0	0	0.9	0.1	0	0	0.976
HS852T	SKCM	Epi-Mesen	153.6	0	0.8	1.9	0.1	0.1	0	0.9	3.2	0	0	0	0	0	0	0	0.976
HCC1419	BRCA	Epi-Mesen	0.5	77.3	0	0.4	0.1	0	0	4.8	1.2	13.6	1.5	0.5	2.4	0.8	11.8	8.2	0.9756
UKE1	unknown	Epi-Mesen	1	0	1.5	1.5	0	0.5	0.2	0.7	2.3	0	0	0	0	0	0	0	0.975
SKMEL1	SKCM	Epi-Mesen	82.2	6	1	1.3	0	0.1	0	3.3	1	0	0	0	0.2	0	0	0	0.974
THP1	LCLL	Epi-Mesen	2.4	0.1	1.5	1.8	0.3	0.5	0	0.7	2.1	0	0	0	0	0	0	0	0.974
MCF10DCISCOM	unknown	Epi-Mesen	20.2	42.7	0	1.2	0.4	0	0.3	2	2.4	1.1	1.9	0.8	0.4	0.1	0.1	0	0.9642
DU145	PRAD	Epi-Mesen	76.4	8.4	0.1	2.2	0.2	0.8	0.5	0.9	1.8	0.1	0.2	0.1	0.3	0	0	0	0.961
TMD8	unknown	Epi-Mesen	30.3	14.8	0	1.4	0	0	0	1.8	3.8	0.1	0	0	0.1	0	0	0	0.957
CCRFSB	unknown	Epi-Mesen	38.5	1.6	1.8	0.1	0	0.1	0.2	2.7	0.5	0	2.1	0.6	0.3	0	0.1	0	0.9532
PANC0504	PAAD	Epi-Mesen	7.7	62.3	0	2	0	0.2	0.3	1.5	3	3	0.3	0.2	1.1	0.4	0	0	0.952
HCC1500	BRCA	Epi-Mesen	0.4	135.4	0	2.4	0.1	0.4	0	5.1	1.3	25.7	6.1	3.3	4.7	0.8	4.3	1.9	0.9516
UACC812	BRCA	Epi-Mesen	1.9	82.1	0	1.7	0	0	0.2	7.1	1	12.7	0.4	0.2	0.3	0	1	2.7	0.95
TGBC11TKB	STAD	Epi-Mesen	1.9	20	0	1.5	0	0	0.1	0.7	0.9	1.6	5.9	2.7	2.2	0	0	0.1	0.945
OCIAML5	LCLL	Epi-Mesen	41.2	0.2	1	0.4	2.9	0.1	0.2	2.9	0.7	0	0	0	0	0	0	0	0.944
SKES1	SARC	Epi-Mesen	23.8	0.3	0.4	0.5	0	0.4	0	4.3	1	0	0	0	0.1	0	0	0.1	0.941
DAUDI	DLBC	Epi-Mesen	0.5	0.3	0	0.3	0	0.1	0	5.9	0.3	0.1	0.2	0.1	0	0	0.4	0	0.9398
LS1034	COAD	Epi-Mesen	0.2	132.5	0	3.2	0	0.3	0	1.5	3	6.5	0.5	0.2	1.2	0.1	0	0.6	0.937
COLO741	COAD	Epi-Mesen	68.6	0.1	0.5	2.8	0	0.5	0	0.8	1.9	0	0	0	0	0	0	0	0.934
PATU8988S	PAAD	Epi-Mesen	0.6	153.6	0	2.2	0	0.1	0	1.8	2.6	8.9	4.3	1.8	2.1	0.1	0	0	0.927
FADU	HNSC	Epi-Mesen	0.1	50.5	0.4	2.3	0.2	0.1	0	1.3	1.2	11.1	9.1	4.2	0.6	0.1	0	0	0.926
PANC0813	PAAD	Epi-Mesen	0.2	43.4	0	2.3	0.1	0	0	1.2	2.5	2.1	1.6	1.1	0.1	0.1	0.1	0.9	0.9232
GA10	DLBC	Epi-Mesen	61.4	0.3	0	0.2	0.1	0	0	5.9	0.2	0	0	0	0.5	0	0	0	0.918
RMUGS	OV	Epi-Mesen	0.2	156.9	0	2.7	0.1	0.1	0	2.3	4.1	14.2	2.7	0.8	2	0.2	0	1	0.918
NCIH1703	LUSC	Epi-Mesen	124.7	0	0	1.9	0.1	0.9	0	0.8	2.9	0	0	0	0	0	0	0	0.915
NCIH1792	LUSC	Epi-Mesen	76.4	0.2	0.5	1.7	0	0.1	0.7	0.2	3.1	0	0	0	0	0	0	0	0.914
KELLY	LGG	Epi-Mesen	3.8	0	0.5	0.7	0	0.7	0	4.3	0.1	0	0	0	0.1	0	0	0	0.911
UBLC1	BLCA	Epi-Mesen	1.3	25	0	2.1	0	0	0.5	1.2	2	2.2	0.6	0.5	2.1	0	0.1	0	0.9102
NCIH1770	unknown	Epi-Mesen	0	0.5	1.2	0	0	0	0	4.9	0	0	0.3	0.1	0.2	0	0	0	0.91
RMGI	OV	Epi-Mesen	3	61.2	0	2.6	0.2	0.2	1.1	1.4	2.6	8.5	0.9	0.5	0.9	0.3	0	0.4	0.908
TC71	SARC	Epi-Mesen	95.9	0.1	1.1	0.9	0	0.3	0	2.6	1.4	0	0	0	0.1	0	0	0	0.908
501A	unknown	Epi-Mesen	49	0	0	2.8	0.1	0.4	0	0.6	2.6	0	0	0	0	0	0	0	0.908
RDES	SARC	Epi-Mesen	22.2	0.3	0.8	0.6	0	0.2	0	4.4	0.7	1.3	0	0	0.1	0.1	0	0.1	0.906
AML193	LCLL	Epi-Mesen	4.4	0.3	0	2.2	1	0.3	0	1.5	1.8	0.1	0	0	0	0	2.4	0	0.9028
DMS79	LUSC	Epi-Mesen	4.2	15.8	1.2	0.5	0	0.1	0	5.1	0.4	3.8	0.4	0.2	0.2	0	0	0	0.9
HCC56	COAD	Epi-Mesen	0.7	124.6	0	2.4	0	0.1	0	2.8	2	9	1.9	1.1	2.4	0.4	0	0.1	0.899
UMUC1	BLCA	Epi-Mesen	0.3	52.6	0	1.6	0.1	0	2.6	0.6	2.2	5.8	0.8	0.4	0.3	0	0	0	0.898
KHM1B	MM	Epi-Mesen	50.2	0	0.1	1.4	2.2	0.3	0.5	0.8	2.2	0	0	0	0	0	0	0	0.896
REH	LCLL	Epi-Mesen	130.6	0.2	0	0.1	0	0	0.1	5.8	0	0	0.1	0.2	0.5	0	0	0.1	0.895
MEC1	LCLL	Epi-Mesen	4.5	2.4	2.1	0.2	0	0	0.1	2.7	0.9	0	0	0	0.2	0	0	0	0.892
NCIH441	LUSC	Epi-Mesen	0.1	85.7	0	2.1	0.1	0.1	0.2	0.6	1.8	8.5	4.3	1.8	3.7	1.6	0	0	0.89
COLO206F	unknown	Epi-Mesen	0	106.3	0	2.2	0	0.2	0	5.2	2.8	17.7	3.9	1	0.3	0.1	0.1	1.3	0.8892
KPNRTBM1	LGG	Epi-Mesen	7.6	0	0	0	0	0	0	6.3	0	0	0	0	0.1	0	0	0	0.888
NCIH460	LUSC	Epi-Mesen	85	0	0.1	2.1	0	0.8	0	1.1	2.1	0	0	0	0.1	0	0.2	0	0.8864
JIYOYE	unknown	Epi-Mesen	75	0.4	2	0.9	0	0	0.2	1.3	1.4	0.2	0.5	0.2	0	0	0	0	0.882
KE37	LCLL	Epi-Mesen	77.9	0.1	0	0.2	0	0	0	3.3	0.3	0.1	0	0	5.3	0.2	0	0.6	0.88
JHH7	LIHC	Epi-Mesen	1.2	1.1	0	1.2	0	1.5	0	1.8	1.6	0	0	0	0.2	0	0	0	0.877
CADOES1	SARC	Epi-Mesen	107.1	0.3	0.1	0.8	0.1	0.4	0	4.3	0.5	0	0	0	0	0	0.4	0	0.8738
MDAMB453	BRCA	Epi-Mesen	0	4.4	0	1.7	0.2	0.2	0	1.4	2.9	4.1	1.4	0.8	0.6	0.2	1.6	0.7	0.8702
HCC1806	BRCA	Epi-Mesen	4.9	84	1.5	12	1.3	0.5	2.2	16	6.8	100.7	0	0	1.7	0.9	0.5	0.2	0.87
KCIMOH1	unknown	Epi-Mesen	2	51.4	0	3.3	0.1	0.4	0.2	0.7	3.9	9	0.5	0.2	0.4	0	0	1.4	0.869
MOLT16	LCLL	Epi-Mesen	60.7	0.1	0	0.9	0	0.2	0	4	1	0.1	0	0	0.2	0.1	0	0	0.868
HCC78	LUSC	Epi-Mesen	4.8	61.1	0	1.7	0.1	0.2	0.1	0.4	1.6	5.1	4.9	1.7	2.6	0.9	0	0.1	0.863
KMS28PE	unknown	Epi-Mesen	43.4	0.1	0	0.4	1.2	0.1	0	2.7	2	0	0.1	0	1.1	0.1	0	0	0.862
MONOMAC6	LCLL	Epi-Mesen	51.8	0.1	0	1.3	0.5	0.4	0	3	1.4	0.5	0	0	0	0	0	0	0.862
DV90	LUSC	Epi-Mesen	0.5	45.6	0	1.2	0.1	0.2	0.1	1.7	1.1	1.9	2.6	1.1	1.6	0.3	0	1	0.86
MOLM13	LCLL	Epi-Mesen	49.3	0.1	0	1.2	0.6	0.2	0	2.7	1.8	0	0	0	0	0	0	0	0.858
ECC10	STAD	Epi-Mesen	0.5	3.6	0	0	0.1	0	0	5.4	0	0.1	0.3	0.1	1.1	0.2	0	0	0.855
SR786	DLBC	Epi-Mesen	64.3	0	0	1.5	0	0.5	0	0.9	3.3	0	0	0	0	0	0	0	0.855
NALM19	LCLL	Epi-Mesen	86.9	0.2	0	0.1	0	0	0	5.4	0	0	1.1	0.5	0	0	0	0	0.851
T84	COAD	Epi-Mesen	0.3	110.2	0	4.1	0	0	0	2.2	7.9	29.2	1.6	1.3	3.4	0.1	0	0	0.845
SNU503	COAD	Epi-Mesen	0.8	108.3	2.1	2.1	0.1	0.2	0	1.7	1.7	18.7	6	1.8	3.1	0.8	0.3	0	0.8386
HCC15	LUSC	Epi-Mesen	104.3	2.6	0	1.7	0	1.1	0.1	1.3	1.5	0	0	0	0.2	0.1	0	0.1	0.838
HCC1569	BRCA	Epi-Mesen	78.3	22.6	1.3	1.2	0.1	0.1	0	2.9	1.4	7.2	0	0	2.8	0.5	0	0	0.835
CALU3	LUSC	Epi-Mesen	31.9	52.9	0	1.8	0	0	0.4	1	2.5	1.3	0.7	0.5	0.2	0.2	0	0	0.83
KLE	CESC	Epi-Mesen	32.6	30	0	1.3	0.1	0.7	0.2	1.2	1.6	0	0	0	1.3	0.4	0	0.2	0.83
TE441T	SARC	Epi-Mesen	33.8	0.3	0	0.6	0	0	0	4.1	0.7	0.1	0.2	0	0.8	0	0	0.5	0.828
KARPAS1106P	unknown	Epi-Mesen	27.9	0.2	0.1	0.8	0	0.4	0	0.8	3.8	0	0.3	0.2	0	0	0	0	0.827
KPNYN	LGG	Epi-Mesen	134.3	0.1	0	0.1	0	0	0	5.7	0	0	0	0	0.2	0	0	0	0.825
UMUC1	BLCA	Epi-Mesen	1.1	61.7	0	1.9	0	0	2.5	0.5	2.6	8	0.7	0.4	0	0	0	0	0.823
HCC2157	BRCA	Epi-Mesen	85.9	43.3	0	2.8	0.1	0	0.1	2	2.2	5.6	0.1	0	1.1	0.2	0.2	0	0.8164
GP2D	COAD	Epi-Mesen	0.4	72.7	0	0.7	0	0	0	2.3	0.8	3.8	2.8	1	3.2	0.6	0.3	1.3	0.8146
OVCA432	unknown	Epi-Mesen	1	55.8	0	2.7	0	0.1	0	0.9	3.8	10.1	0.4	0.1	3.4	0.5	0	0.5	0.814
JVM3	LCLL	Epi-Mesen	58.2	1	1.9	0.1	0.1	0	0.1	1.8	0.4	0	1.9	0.8	0.5	0	0	0	0.813
TC71	SARC	Epi-Mesen	130.7	0	1.3	0.7	0	0.3	0	2.5	0.8	0	0	0	0	0	0	0	0.812
HCC1806	BRCA	Epi-Mesen	0.3	33.7	0.3	4.1	0.2	0.1	0.1	4.8	1	17.4	0	0	2.1	0.6	0.1	0	0.8042
SKM1	LCLL	Epi-Mesen	2.8	0	0.7	0.8	0.2	0	0	2.3	1.4	0	0	0	0.7	0.2	0	0	0.802
HCC1588	LUSC	Epi-Mesen	0.3	108.1	0	3	0	0.1	0	1.3	3.3	15.1	3.3	1.4	2.8	0.2	0	1.6	0.8
NCIH82	LUSC	Epi-Mesen	4.5	0	0.1	0	0	0	0	5.2	0.1	0	0	0	0.6	0	0	0	0.793
JHH7	LIHC	Epi-Mesen	0.4	0.9	0	1	0	0.8	0	2.6	1.1	0	0	0	0.2	0	0	0	0.789
NCIH1155	LUSC	Epi-Mesen	3.6	0.1	0.2	0.6	0	0.2	0	3.5	1	0	0.1	0	0.2	0	0	0	0.789
FADU	HNSC	Epi-Mesen	0.3	77.7	0.3	2.6	0.2	0.2	0	1.5	1.6	16.8	9	3.7	1.5	0.1	0	0	0.789
NCIH854	LUSC	Epi-Mesen	0.3	131.3	0	2.1	0	0.4	0	4.8	1.5	16.4	0	0	0.9	0.2	0	7.5	0.788
HCC2911	unknown	Epi-Mesen	0	94.1	0	0.1	0	0	0	1.6	0.4	4.3	7.2	3	1.9	0.4	0	1.5	0.784
SIMA	LGG	Epi-Mesen	47.3	0.2	0	0	0	0	0	5.5	0.1	0	0	0	0	0	0	0	0.783
MFM223	unknown	Epi-Mesen	0.2	39.9	0	0.9	0	0	0	1.9	2.5	3.2	0	0	0.3	0.1	8.7	2.2	0.7824
SKCO1	COAD	Epi-Mesen	0.3	57.9	0	2.4	0	0.2	0.1	1.8	0.5	4.3	2.3	1.4	1.2	0.2	0	0	0.78
LS411N	COAD	Epi-Mesen	1.3	79	0	0.5	0	0	0	3.4	0.5	8.8	4.9	2.5	2.9	0.4	0	0.8	0.776
CAPAN1	PAAD	Epi-Mesen	0.4	45.2	0	1.9	0	0.1	0.1	1.6	1.8	3.4	1.8	1	0.3	0.1	0	0.1	0.775
IPC298	SKCM	Epi-Mesen	298.5	0	0.5	2.1	0	0.2	0	1.1	1.5	0	0	0	0	0	0	0	0.774
JEKO1	DLBC	Epi-Mesen	34.3	0.1	0	0.1	0	0	0	3.9	1.6	0.1	0	0	0	0	0.1	0	0.7652
DMS273	LUSC	Epi-Mesen	17.1	0.2	0.4	0.9	0	0.1	0	1.3	2.5	0	0	0	0.6	0.1	0	0	0.763
OAW42	OV	Epi-Mesen	32.2	23.2	0	2.4	0	1	0	0.3	1.5	0	0	0	0.1	0.1	0	0	0.759
NCIH1944	LUSC	Epi-Mesen	11.6	9.9	1.2	1.5	0	0.2	0.1	0.8	1.5	0.6	0.1	0.1	0.1	0	0	0	0.759
BICR18	HNSC	Epi-Mesen	195.2	94	0.5	4.9	0.1	0.1	0.5	2.1	2.5	25.1	2.2	0.6	4.5	0.8	0.1	0.1	0.7582
MDAMB453	BRCA	Epi-Mesen	0.1	5.8	0	1.6	0	0.2	0	0.8	1.8	1	1.4	0.4	0.7	0.1	0.7	1.1	0.7564
TALL1	LCLL	Epi-Mesen	19.4	0.4	0	0.3	0	0.3	0	4.4	0.3	0	0	0	0	0	0	0	0.745
NCIN417	unknown	Epi-Mesen	13.7	0	0	0.2	0	0.1	0	4.9	0.1	0	0	0	0	0	0	0	0.744
NALM1	LCLL	Epi-Mesen	113.9	0.2	0	0	0	0	0	5.3	0	0	0	0	0	0	0	0	0.742
DANG	PAAD	Epi-Mesen	3.3	30.1	0	2	0.1	0.2	0.1	0.7	2.6	5.3	1.8	1	0.7	0.2	0.4	0.4	0.7408
MESSA	SARC	Epi-Mesen	79.8	0	0	1.5	0	0.6	0	1	2.1	0	0	0	0.2	0	0	0	0.74
MDAMB175VII	BRCA	Epi-Mesen	0.4	280.8	0	1.5	0	0.1	0	6.6	2.1	31.8	1.6	0.7	3.6	1	11	9.2	0.738
SCLC22H	unknown	Epi-Mesen	0.6	9.1	0.3	0	0	0	0	4.2	0.2	0.2	0	0	1.2	0.2	0	0	0.736
GRANTA519	DLBC	Epi-Mesen	34.4	0.3	1.3	0	0	0.1	0.1	2.6	0.1	0	0.7	0.3	1	0.1	0	0	0.735
GP2D	COAD	Epi-Mesen	0.7	88.2	0	0.6	0	0	0	2.5	0.7	5.7	3.1	1	3	0.7	0.2	1.4	0.7314
JEKO1	DLBC	Epi-Mesen	36	0	0	0	0	0	0	4.6	0.6	0	0.1	0	0	0	0.1	0	0.7282
NCIH2073	LUSC	Epi-Mesen	34.6	15.9	0.2	1.3	0	0.2	0.2	1.2	1.9	0.1	0.1	0	0.3	0	0	0	0.728
OCILY3	DLBC	Epi-Mesen	15.9	0	0	0.6	0	0	0	0.9	3.7	0.1	0.1	0	0.5	0	0	0	0.727
OCILY7	unknown	Epi-Mesen	0.2	0	0	0	0	0	0	5.1	0.1	0	0	0	0	0	0	0	0.727
COV413A	unknown	Epi-Mesen	2.9	37.9	0	3	0.3	0	0.2	0.8	1.8	3.8	0.1	0.1	0.4	0.1	0	0.6	0.726
HT55	COAD	Epi-Mesen	0	81	0	1.7	0	0	0	0.9	3.1	7.1	2.2	0.8	1.9	0.1	0.1	0.6	0.7242
RERFLCKJ	LUSC	Epi-Mesen	0.5	47.5	0	1.6	0	0.1	0.4	3.1	1.4	15.1	1.7	1.5	2.2	2	0.2	2.9	0.7224
IMR32	LGG	Epi-Mesen	16.5	0.1	0.2	0	0	0	0	4.8	0	0	0	0	0.3	0	0	0	0.722
HPAC	PAAD	Epi-Mesen	0.3	39.6	0	2.6	0.1	0.2	0	0.5	2.8	4.3	0.3	0.3	0.4	0.1	0	0.4	0.721
VMCUB1	BLCA	Epi-Mesen	1.8	39.2	0.2	1.4	0.3	0	0.2	1.3	1.4	2.5	0.3	0.8	2.1	0	0	0	0.718
HPAFII	PAAD	Epi-Mesen	0.7	114.4	0	2	0.1	0.2	0.1	2.8	4.2	13.3	0	0	1.2	0.3	0	0	0.718
YD15	HNSC	Epi-Mesen	6.8	4.9	0	0.9	0	0	0.1	3.1	1.1	0.4	0	0	0.1	0	0	0	0.717
KYSE140	ESCA	Epi-Mesen	30.7	78.1	0	2.2	0.4	0.2	0	2.2	0.7	4.2	0.3	0.2	1.6	0.3	0.4	0	0.7168
CAMA1	BRCA	Epi-Mesen	0.6	21.8	0	1.2	0	0	0	1.4	0.6	10.4	3.9	1.3	5.6	0.7	1.8	3	0.7136
SCLC21H	LUSC	Epi-Mesen	1.1	7.2	0.2	0.1	0	0.1	0	3.7	0	0.1	0	0	2	0.3	0	0	0.713
SUDHL1	DLBC	Epi-Mesen	25.9	0.1	0	1.3	0.1	0.6	0	1.8	1.3	0.1	0	0	0	0	0	0	0.707
MOR	unknown	Epi-Mesen	0.2	32.2	0	1.9	0.1	0	0	1.2	2.6	3.5	0	0	1	0.2	0.2	0.2	0.7044
BL70	DLBC	Epi-Mesen	35.6	0.1	0	0.1	0	0	0	4.7	0.1	0	0	0	0.3	0	0	0	0.704
NIHOVCAR3	OV	Epi-Mesen	0.2	29	0.3	1.5	0.1	0.1	0.1	2.4	1.3	5.5	0.6	0.3	1.3	0.2	0	0.6	0.702
JHUEM7	CESC	Epi-Mesen	58.7	7.4	0	1.3	0.2	0.4	0.4	0.7	1.7	0	0	0	0.5	0.1	0	0.1	0.702
NTERA2	unknown	Epi-Mesen	44.7	1.2	0.1	1	0	0.4	0	1.6	1.7	0	0	0	0.4	0.1	0	0	0.701
NCIH1355	LUSC	Epi-Mesen	13.3	0.1	0.7	0.4	0	0.1	0.2	2.2	1.1	0	0	0	0.3	0	0	0.1	0.698
LS180	COAD	Epi-Mesen	0	69.1	0	1.6	0	0.4	0	1.2	1.3	11.3	5.5	2.4	2.1	0.4	0	2	0.697
CAL120	BRCA	Epi-Mesen	77.3	3.3	0	1.3	0.2	0.2	0	0.8	2.5	0	0	0	0.2	0.1	0.1	0	0.6932
NCIH526	LUSC	Epi-Mesen	1	96.6	0.1	0.9	0	0.2	0	11.6	0.6	26.8	0	0	2.2	0.2	0	0	0.687
537MEL	unknown	Epi-Mesen	297.2	0	0.8	2	0.2	0.1	0	1	0.7	0	0	0	0	0	0	0	0.686
MG63	SARC	Epi-Mesen	292.8	0	0.1	1.8	0.3	0.6	0.1	0.9	1	0	0	0	0.2	0	0	0.1	0.685
KARPAS422	DLBC	Epi-Mesen	0	0	0	0.2	0	0.1	0	1.3	3.5	0	0	0	0	0	0	0	0.682
SNU601	STAD	Epi-Mesen	0.1	31.4	0	1.8	0	0.1	0.2	0.8	1.9	1.7	0	0	1.3	0.1	0	0	0.681
NCIH23	LUSC	Epi-Mesen	67.6	0.4	0.1	1.1	0	0.1	0	1.3	1.8	0	0	0	0.9	0.2	0	0	0.678
NCIH446	LUSC	Epi-Mesen	12.2	4.3	0	0.9	0	0.2	0	3.6	0.5	1.9	0.4	0.2	0.1	0	0.1	0	0.6762
SUDHL5	DLBC	Epi-Mesen	1.2	0.3	0	1.1	0	0	0	1.7	2.1	0	0	0	0	0	0	0	0.676
GP5D	unknown	Epi-Mesen	0.2	87.4	0	0.7	0	0	0	2.5	0.8	6.3	3.2	1.1	1.9	0.6	0.2	1.6	0.6754
ES2	OV	Epi-Mesen	179.8	0	0.1	1.4	0	0.4	0.1	1.1	1.6	0	0	0	0.1	0	0	0	0.673
NCIH1573	LUSC	Epi-Mesen	0.1	94.1	1.4	1.2	0	0.3	0	1.6	1.7	15	3.9	1.9	3.1	0.5	0.1	0.5	0.6712
DOHH2	DLBC	Epi-Mesen	10.9	0.4	0	0.1	0	0.1	0	4.1	0.5	0	0	0	0	0	0.1	0	0.6702
SEM	LCLL	Epi-Mesen	93.8	0.1	0	0.7	0	0.3	0	2.3	1.4	0	0	0	0.1	0	0	0	0.66
NCIH1781	LUSC	Epi-Mesen	5.4	75.8	0	0.8	0.1	0.1	0	1.7	1.3	5.5	1.3	0.6	1.6	0.7	1.1	3.5	0.6592
CW2	COAD	Epi-Mesen	1	130.5	0	0.5	0	0	0	1.9	0.6	8.2	4.6	0.8	4.6	0.7	0	1.5	0.657
RCK8	unknown	Epi-Mesen	0.2	0	0.1	0	0	0	0.9	2.2	0.3	0	1.8	0.6	0	0	0	0	0.654
SUPB15	LCLL	Epi-Mesen	69.3	0.5	0	0.1	0	0	0	4.1	0.3	0	0	0	0	0	0	0.6	0.652
HCT8	unknown	Epi-Mesen	0.1	87.8	0	1.4	0	0.1	0	2.4	1.8	5.1	0.1	0.2	0.9	0.6	0	0.1	0.649
OCUM1	STAD	Epi-Mesen	0.5	60.3	0	2.4	0	0.3	0	1.3	1.2	5.8	2.2	1.1	0.4	0.1	0	0	0.648
EKVX	LUSC	Epi-Mesen	20	28.7	0.1	0.8	0	0.1	0.1	3.5	1.7	6.2	0.6	0.4	0.3	0.1	0	0	0.645
MG63	SARC	Epi-Mesen	254.3	0.1	0.2	1.7	0.2	0.5	0.1	0.7	1.1	0	0	0	0.1	0	0	0.1	0.644
HT144	SKCM	Epi-Mesen	131.7	0	0.8	1	0.1	0.5	0	0.9	1.2	0	0	0	0	0	0	0	0.641
RCHACV	LCLL	Epi-Mesen	216	0.2	0	0.1	0	0	0	4.2	0.1	0.1	0	0	0.4	0	0	0.1	0.639
NCIH2342	LUSC	Epi-Mesen	0.8	161.9	0	2	0.1	0.3	0	5.3	4.7	25.9	1.8	0.7	0.7	0.2	0.2	1.2	0.6384
BV173	LCLL	Epi-Mesen	98.1	0.3	0	0.3	0	0	0	3	1.3	0	0	0	0	0	0	0	0.634
EB2	unknown	Epi-Mesen	2	1.6	0	0.2	0	0.1	0.1	3.6	0.4	0.2	0.1	0.1	0.2	0	0.1	0	0.6332
KYSE140	ESCA	Epi-Mesen	19.2	43.8	0	1.8	0.1	0.2	0	1.8	0.7	2	0.1	0	1	0.2	0.2	0	0.6284
CW2	COAD	Epi-Mesen	0	126.1	0	0.5	0	0	0	2.2	0.4	8.9	3.6	0.8	4.1	1.7	0	1.5	0.618
WIDR	unknown	Epi-Mesen	0.2	118.5	0	1.7	0	0.3	0	3.2	2	17.3	5.2	2.4	0.8	0	0.2	1.1	0.6174
COV644	OV	Epi-Mesen	1.5	89.1	0	1.8	0	0	0	0.5	2.2	3.7	0.9	1.1	0.9	0	0	0.5	0.615
IM95	STAD	Epi-Mesen	0.1	23.7	0	0.9	0	0.2	0	0.9	0.9	9.6	7.3	3.1	2.5	0.2	0	0	0.61
MELHO	SKCM	Epi-Mesen	58.3	17.4	0.6	1.7	0	0.6	0.1	0.4	0.7	0	0	0	0	0	0	0	0.607
OVCA429	unknown	Epi-Mesen	8.7	13.4	0	1.4	0	0.2	0	1.3	1.9	2.6	0.6	0.2	0.3	0.1	0	0	0.603
DLD1	unknown	Epi-Mesen	0.1	75.4	0	1.4	0	0	0.1	1.1	1.9	3.5	1.2	0.6	0.4	0.1	0	0.7	0.603
MHHCALL3	LCLL	Epi-Mesen	122.6	0.2	0	0	0	0	0	4.1	0	0	0	0	0.4	0	0	0.1	0.602
SW1463	COAD	Epi-Mesen	1.7	57.9	0	1.7	0	0.3	0	0.7	1.2	6.5	4	2.3	0.8	0	0	0.2	0.6
PATU8902	PAAD	Epi-Mesen	0.4	25.9	0	1.6	0	0	0.1	0.3	2.3	0.8	0	0	0.4	0.2	0	0.1	0.6
NCIH1437	LUSC	Epi-Mesen	0.1	22.1	0	2.8	0	0	0.1	0.8	2.4	11.3	2.8	1.1	1	0.2	1.7	0.3	0.5974
NCIH1693	LUSC	Epi-Mesen	6.9	6.5	0.3	1	0	0	0.9	0.3	1.5	1.2	0.2	0.1	0.6	0	0	0	0.597
HPAFII	PAAD	Epi-Mesen	2.7	171	0	4.4	0.3	0.2	0.2	3.5	7.5	35.7	0	0	2.7	0.1	0	0	0.594
COLO320DM	unknown	Epi-Mesen	67	0.1	0	0.8	0	0.1	0	2.2	0.2	0	0	0	2	0	0	0	0.589
HCC630	unknown	Epi-Mesen	0.1	70.5	0	0.9	0	0.1	0	2.7	1	2.1	0.4	0.2	0.1	0	0	0	0.589
SUDHL4	DLBC	Epi-Mesen	1.6	0.3	0	0.4	0.2	0.1	0	3.2	0.4	0	0	0	0	0	0.1	0	0.5882
EB1	DLBC	Epi-Mesen	0.3	0.4	0	0	0	0	0	4	0.2	0.1	0.1	0	0	0	0.1	0	0.5872
NCIH1395	LUSC	Epi-Mesen	0.2	13	0	0.4	0	0	0	1.2	1	1.3	3.4	1.8	0.2	0.1	0	0.4	0.587
MHHPREB1	unknown	Epi-Mesen	28.8	0	0	0	0	0	0	3.9	0.2	0	0.1	0	0.1	0	0	0	0.583
SKOV3	OV	Epi-Mesen	74.8	1	0.4	0.6	0	0.1	0.5	0.5	1.7	0	0	0	0.3	0.1	0	0	0.579
SKBR3	BRCA	Epi-Mesen	0.1	0	0	0.5	0	0	0	2.7	1.6	2	0.1	0.1	0	0	0.3	0.1	0.5786
COV434	OV	Epi-Mesen	1.6	0.2	0	0	0	0	0	3.7	0.4	0	0	0	0.1	0	0	0	0.576
SC1	unknown	Epi-Mesen	1.1	0	0	0.3	0	0	0	3.1	0.7	0	0	0	0.1	0	0	0	0.576
CHAGOK1	LUSC	Epi-Mesen	0.2	159.9	0	1.3	0	0.2	0	2	4.6	26.1	0	0	10.8	1.9	0	0.4	0.576
CX1	unknown	Epi-Mesen	0	16	0	1.2	0	0	0	1.4	4.6	9.6	0.8	0.5	0.2	0	0	0.1	0.575
NCIH727	LUSC	Epi-Mesen	1.6	64.1	0	2.6	0.1	0.3	0.7	3.9	2.3	22.2	3	1.2	0.2	0	0.5	0.9	0.573
NCIH2135	unknown	Epi-Mesen	246.8	0	0	1.2	0.1	0.1	0.1	0.7	1.8	0	0	0	0.2	0.1	0	0	0.57
NCIH524	LUSC	Epi-Mesen	3.4	0.1	0.1	0	0	0	0	3.8	0	0.1	0	0	0.4	0	0	0	0.567
RI1	DLBC	Epi-Mesen	0.2	0.3	0	0.3	0	0	0	2.8	1	0	0	0	0	0	0	0	0.567
SNU719	STAD	Epi-Mesen	0.9	151.8	0	1.7	0	0.2	0	2.4	1.5	5.9	0	0	0.6	0.1	0	0	0.563
NUDUL1	DLBC	Epi-Mesen	26.7	0.2	0	0.1	0	0	0	3.8	0.1	0	0	0	0	0	0	0	0.56
H322T	unknown	Epi-Mesen	0.5	81.2	0.7	2.2	0.9	0	0.1	2.4	3.6	32	4.3	1.7	3.6	1.2	0.3	6.2	0.5586
CA46	DLBC	Epi-Mesen	0.2	0.2	0	0.4	0	0.1	0	2.7	0.8	0	0	0	0	0	0	0	0.557
COLO704	unknown	Epi-Mesen	9.7	0	0	0	0	0	0	3.8	0	0	0	0	0.3	0.1	0	0	0.556
MC116	DLBC	Epi-Mesen	15	0	0	0.7	0	0.2	0	1.6	1.5	0	0	0	0	0	0	0	0.554
D341MED	LGG	Epi-Mesen	6.8	0.2	0	0	0	0	0	3.9	0	0	0	0	0.1	0	0	0	0.552
SNUC4	COAD	Epi-Mesen	1.1	68.1	0	0.7	0	0.2	0	2.3	0.3	9.6	4.8	2.2	2.5	0.1	0	0.7	0.55
MDAMB134VI	BRCA	Epi-Mesen	1.7	2.9	0	0.1	0	0	0	4.1	0.3	6.5	0.3	0.1	2.9	0.8	0.3	0	0.5486
GRANTA519	DLBC	Epi-Mesen	91.5	0.3	1.1	0	0.2	0	0	2	0.1	0	0.8	0.3	0.2	0	0	0	0.548
A375	SKCM	Epi-Mesen	87.1	0	0.4	0.7	0.2	0.1	0	1.2	1.1	0	0	0	0.6	0	0.1	0	0.5442
EM2	LCLL	Epi-Mesen	5	0.1	0	1	0.1	0.3	0	1.4	1.1	0	0	0	0	0	0	0	0.54
SUDHL6	DLBC	Epi-Mesen	44.9	0.5	0	0.2	0	0.1	0.3	2.5	0.7	0.1	0	0	0	0	0	0	0.538
HT29	COAD	Epi-Mesen	0.4	73.1	0	1.4	0	0.2	0	2.3	1.6	11.3	2.9	1	1.3	0	0.2	1.4	0.5364
JHH1	LIHC	Epi-Mesen	0.4	116.6	0	1.8	0	0.1	0.1	0.6	2.8	5.8	0.3	0.2	0.5	0.3	0	0	0.535
HCC1187	BRCA	Epi-Mesen	8.3	25	1.4	0.8	0.1	0.1	0	3.1	0.9	11.8	0.6	0.3	2.1	0.6	0	0	0.533
NCIH510A	unknown	Epi-Mesen	2	57.2	0	0.2	0	0	0	3.1	0	10.1	6	2.3	2.3	0.3	0	0	0.53
NCIH1650	LUSC	Epi-Mesen	0.7	104.8	0	1.2	0.3	0	0	1.8	4.5	12.1	0.5	0.2	0.8	0.2	0	0	0.525
NCIH2126	LUSC	Epi-Mesen	0.2	72.8	0	1.3	0	0.1	0.1	5.7	1.8	24.4	3.8	1.2	2.4	0.4	1.1	1.3	0.5242
TE4	ESCA	Epi-Mesen	1.5	77.4	0.3	4.3	0.1	0.1	0.5	0.6	3.9	27.6	4.3	2.1	0.5	0.2	1.8	3	0.5236
NCIH684	LIHC	Epi-Mesen	0.3	233.4	0	4.1	0	0.4	0.1	2.9	3.3	31.3	0.8	0.3	7.3	1.1	0	0	0.523
RERFGC1B	STAD	Epi-Mesen	1.5	110.7	0	1.3	1.4	0.1	0	3.6	0.7	12.4	1.3	0.4	2.3	0.5	0	0	0.522
SW1116	COAD	Epi-Mesen	1.3	32.4	0	1.5	0	0.1	0.1	0.7	0.9	1.1	0.4	0.2	1	0	0	0.2	0.517
COLO205	unknown	Epi-Mesen	0	77.9	0	0.7	0	0.1	0	2.2	0.9	5.2	3.4	0.7	0.1	0	0	0.4	0.512
NALM6	LCLL	Epi-Mesen	95.5	0.1	0	0	0	0	0.1	3.5	0	0	0	0	0	0	0	0	0.509
NCIN87	STAD	Epi-Mesen	0.4	54.9	0	2.6	0.1	0	0.1	0.7	2.5	12.5	1.3	1	2.3	0.4	0	0.4	0.506
NAMALWA	DLBC	Epi-Mesen	0	0.1	0	0	0	0	0	3.6	0	0	0	0	0	0	0	0	0.504
OCILY19	DLBC	Epi-Mesen	170.4	0.2	0	0.1	0	0	0.1	3.1	0.1	0	0.2	0	0.1	0	0	0.1	0.501
MCF10A	unknown	Epi-Mesen	34.7	8.1	0	0.8	0.1	0.1	0	0.9	1.4	0.1	0.6	0.3	0.1	0.1	0	0	0.501
CL11	COAD	Epi-Mesen	0.5	10.4	0	1	0	0	0.1	1	2	2.3	0.1	0.1	0.5	0.1	0	0	0.5
U698M	unknown	Epi-Mesen	27.8	0.1	0	0.2	0.1	0	0	3.2	0	0	0.2	0.1	0	0	0	0	0.499
ASPC1	PAAD	Epi-Mesen	106.6	5.2	0	1	0	0.3	0	1.3	0.9	0	0.1	0	0	0	0	0	0.499
GTL16	unknown	Epi-Mesen	0.2	94.1	0	1	0.1	0.2	0.2	1.7	1.6	18.6	9.2	5.4	0.4	0	0	0.1	0.498
NCIH1373	unknown	Epi-Mesen	32.4	6.4	0	2.1	0	0	0.1	0.2	1.3	1	0	0	0.1	0.1	0	0	0.493
OCIAML2	LCLL	Epi-Mesen	12.3	0	0.1	0.8	0	0.1	0	1.5	1	0	0	0	0	0	0	0	0.491
PANC0203	PAAD	Epi-Mesen	3.9	64.9	0	3.5	0	0	0.1	1	2.7	11.7	0.1	0.2	0.3	0.1	0	0	0.489
MCF7	BRCA	Epi-Mesen	0.3	168.1	0	2.3	0.1	0.1	0	1.3	6.1	22.6	0.9	0.3	2.2	0.3	0.5	1.4	0.483
CAL851	BRCA	Epi-Mesen	1.8	121.7	0.8	2.6	0.4	0.7	0.3	2.1	3.4	20.9	0.4	0.2	0.6	0.2	0	0.2	0.481
MT3	unknown	Epi-Mesen	0.1	4.4	0	1.9	0.1	0.3	0	2.7	3.3	27.3	6.7	2.8	2.8	0.4	0	0.9	0.481
HUG1N	STAD	Epi-Mesen	0.9	70.1	0	1.7	0	0.1	0.1	8.4	1.8	29.9	2.1	0.9	1.5	0.6	0	0	0.48
AGS	STAD	Epi-Mesen	0.9	1.1	0	0.8	0	0	0.1	0.4	1.8	2	1.8	0.8	0.3	0	0	0	0.477
SNU719	STAD	Epi-Mesen	1.3	107.1	0	1.9	0	0.2	0	2.7	1.4	10.8	0	0	2.1	0.2	0	0.1	0.477
MDAMB361	BRCA	Epi-Mesen	26.8	95.8	0	0.9	0.1	0	0	0.8	1.5	5.7	0	0	0.6	0.1	3.1	5.8	0.4742
SNU16	STAD	Epi-Mesen	0.1	80	0	0.8	0	0	0	1.1	2	11.6	5.8	2.7	1.3	0.2	0	0.1	0.473
CA46	DLBC	Epi-Mesen	0	0	0	0.1	0	0	0	3.2	0.1	0.1	0	0	0	0	0	0	0.471
SNU520	STAD	Epi-Mesen	1.9	192.6	0	2.6	0	0	0	4.1	1.2	30.6	7.8	3.7	4.4	0.7	0	0	0.471
LS174T	unknown	Epi-Mesen	0.1	87.1	0	2	0	0.2	0	1.7	2.3	25.5	8.4	2.9	3.2	0.4	0	2.4	0.469
MUTZ5	LCLL	Epi-Mesen	5.1	0.2	0	0.1	0	0	0	3.2	0	0	0	0	0	0	0	0.1	0.467
SW1116	COAD	Epi-Mesen	0.1	26.7	0	1	0	0	0.1	0.6	1.4	1	0.4	0.2	0.5	0.2	0	0	0.457
CALU6	LUSC	Epi-Mesen	160.6	0.1	0	1.1	0.1	0.3	0	0.6	1.2	0	0	0	0	0	0	0	0.456
IMR32	LGG	Epi-Mesen	14.9	0	0	0	0	0	0	3.2	0	0	0	0	0.1	0	0	0	0.454
OVCA420	unknown	Epi-Mesen	0.3	116.8	0.4	4.7	0.2	0.1	1.9	3.1	3.3	35.9	2.1	1.1	1	0.1	0	0	0.451
BL41	DLBC	Epi-Mesen	2.7	0.2	0	0.2	0	0	0	2.8	0.1	0	0	0	0.2	0	0	0	0.447
NCIH2106	LUSC	Epi-Mesen	0	3.4	1.2	0	0	0	0	1.2	0	0	0.5	0.5	0.5	0.1	0	0	0.446
CAL851	BRCA	Epi-Mesen	1.2	70	0.2	2	0.3	0.5	0.2	2	1.8	11.4	0.1	0.1	0.2	0.1	0	0.2	0.443
OCUM1	STAD	Epi-Mesen	0	77.6	0	1.4	0	0.3	0	1.3	0.8	5.7	1.8	1	0.5	0.2	0	0	0.438
HT115	COAD	Epi-Mesen	0.1	5.2	0	0.9	0	0	0	0.7	0.5	5.3	2.7	1.3	2.6	0.6	0	0.3	0.437
RS4;11	LCLL	Epi-Mesen	94.3	0.1	0	0.1	0	0	0	2.6	0.4	0	0	0	0	0	0	0	0.431
EB3	unknown	Epi-Mesen	6.8	0.2	0	0	0	0	0	2.5	0.6	0	0	0	0	0	0	0	0.428
ZR751	BRCA	Epi-Mesen	1.4	48.6	0	1.5	0	0	0	1.5	1.8	13	0.4	0.3	1.7	0.5	1.1	5.7	0.4272
P3HR1	DLBC	Epi-Mesen	15.7	0.2	0	0.1	0	0	0	2.5	0.5	0.1	0	0	0	0	0	0	0.425
ML2	unknown	Epi-Mesen	80.3	0	0	0.7	0.7	0.1	0	1	0.9	0	0	0	0	0	0.1	0	0.4202
KM12	COAD	Epi-Mesen	2.5	26.4	0	1.1	0	0	0	0.7	0.9	2.2	1.5	0.6	0.5	0.2	0	0	0.417
HT29	COAD	Epi-Mesen	0	42.1	0	0.7	0	0.2	0	1.4	0.9	4.8	2.3	1.2	0.2	0.1	0	0.4	0.417
MDAMB330	unknown	Epi-Mesen	2	184.3	0	0.8	0	0	0	3.2	1	14.9	0	0	2.6	0.8	2	5.9	0.417
TOV112D	OV	Epi-Mesen	184.3	0	0	0.7	0	0.1	0	0.9	1.3	0	0	0	0	0	0	0	0.415
WSUDLCL2	DLBC	Epi-Mesen	4.7	0.4	0	0.3	0	0	0	1.8	0.9	0	0	0	0	0	0	0	0.414
HT	DLBC	Epi-Mesen	0.8	0	0	0.7	0	0.1	0	0.9	1.1	0	0	0	0.4	0	0	0	0.413
SIGM5	LCLL	Epi-Mesen	26.2	0	0.2	0.5	0.4	0	0	1.6	0.2	0	0.1	0	0	0.1	0	0	0.392
NCIH510	LUSC	Epi-Mesen	0.7	60	0	0.2	0	0	0	3.2	0	14	5.7	1.9	3.4	0.4	0.1	0	0.3872
EB1	DLBC	Epi-Mesen	0	0.1	0	0	0	0	0	2.7	0.1	0.1	0	0	0	0	0	0	0.386
HSSULTAN	unknown	Epi-Mesen	28.6	0	0	0.1	0	0	0	1.7	1	0	0	0	0	0	0	0	0.383
KNS62	LUSC	Epi-Mesen	0.8	23.1	0.3	1	0	0	0.5	2	0.7	5.9	0	0	0.2	0	0.1	0	0.3822
LOVO	COAD	Epi-Mesen	0.1	19.7	0	0.8	0	0	0	0.6	1	2.4	1.8	0.6	0.7	0.1	0	0	0.382
CHAGOK1	LUSC	Epi-Mesen	0.4	111.4	0	1	0	0.1	0	0.9	2.7	20.2	0	0	10.6	1.6	0	0.4	0.38
TOLEDO	DLBC	Epi-Mesen	39.4	0	0	0	0	0	0	2.7	0	0	0	0	0	0	0	0	0.378
NCIH1869	LUSC	Epi-Mesen	1.9	60.5	0	1	0.2	0.1	0.1	0.4	1.3	3.2	1.1	0.6	0.2	0.2	0	0	0.37
MV411	LCLL	Epi-Mesen	9.7	0.1	0	0.9	0	0	0	1.2	0.5	0	0	0	0	0	0.1	0	0.3692
OCIAML3	LCLL	Epi-Mesen	87.2	0	0	0.9	0.6	0	0	0.6	0.8	0	0	0	0	0	0	0	0.359
NCIH1666	LUSC	Epi-Mesen	0.3	37.2	0	2.5	0.2	0	0.1	2.8	1.9	20.2	3.6	1.7	0.7	0.1	0	0.2	0.356
BT474	BRCA	Epi-Mesen	4.8	165.1	0	0.1	0	0	0	1.7	0.1	10.8	0.5	0.2	2.4	0.5	11.4	7.1	0.3558
HCT15	COAD	Epi-Mesen	0	45.2	0	0.6	0.1	0.1	0	0.6	1	1.2	0.2	0.1	0.6	0.3	0	0.4	0.35
BT20	BRCA	Epi-Mesen	0.7	139.9	0	2.3	0.8	0.2	0	2.1	4.5	23	0.3	0.2	2.4	0.4	0	0.1	0.349
CAOV3	OV	Epi-Mesen	5.7	16.2	0.3	0.8	0.1	0	0.1	0.3	0.8	1.3	0.5	0.4	0.2	0.1	0	0.1	0.341
SW403	COAD	Epi-Mesen	0	45.6	0	1	0	0	0	0.8	1.4	8.1	3	2.2	0.6	0.1	0	0	0.341
697	LCLL	Epi-Mesen	100.9	0.1	0	0	0	0	0	2.4	0	0	0	0	0	0	0	0	0.336
OKAJIMA	unknown	Epi-Mesen	0.8	23.6	0	0.7	0	0.1	0	1.1	0.9	3.7	1.4	0.6	0.5	0	0	0	0.336
EVSAT	unknown	Epi-Mesen	0	35.6	0	0.2	0	0	0	1.5	0.6	1.6	0.2	0.2	0.7	0.2	1.2	0.2	0.3344
TK	unknown	Epi-Mesen	9.9	0.1	0	0	0	0	0	2.2	0	0	0	0	0.4	0	0	0	0.332
NCIH2029	LUSC	Epi-Mesen	0.1	43.4	0	0.5	0	0.1	0	3.7	0.5	9.1	1.1	0.4	0.6	0	0.2	0	0.3314
WSUNHL	unknown	Epi-Mesen	1.2	0.1	0	0	0	0	0	1.8	0.6	0	0	0	0	0	0	0	0.33
CAPAN2	PAAD	Epi-Mesen	0.2	26	0	1.3	0	0	0	0.3	1.3	3.3	0.7	0.4	0.3	0.1	0	0.1	0.324
RAMOS	unknown	Epi-Mesen	0	0	0	0	0	0	0	2.2	0.1	0	0	0	0	0	0	0	0.321
RERFGC1B	STAD	Epi-Mesen	0.1	63.6	0	0.3	0.5	0	0	2.3	0.3	4.8	0.5	0.2	0.9	0.5	0	0	0.315
OVCAR4	OV	Epi-Mesen	1.4	15.5	0	0.8	0.1	0	0.2	0.4	1	1.3	0.1	0.1	0.1	0.2	0	0	0.313
KOPN8	LCLL	Epi-Mesen	122.6	0.1	0	0.1	0	0	0.1	1.7	0.3	0	0	0	0	0	0	0	0.311
YMB1E	unknown	Epi-Mesen	0	119.1	0	0.2	0	0	0	2	0.5	6.6	1	0.5	0.9	0.3	1.1	2.5	0.3052
MC116	DLBC	Epi-Mesen	17.3	0	0	0.2	0	0.1	0	1.2	0.7	0	0	0	0	0	0	0	0.304
NCIH1838	LUSC	Epi-Mesen	0.3	32.4	0	1	0.1	0.2	0.1	1.1	0.9	6.8	0.9	0.4	1.6	0.1	0	0	0.303
QGP1	PAAD	Epi-Mesen	0.1	116	0	1.7	0	0.4	0	3.3	2.9	29.3	7.8	3.8	0.5	0	0	0	0.299
UACC812	BRCA	Epi-Mesen	0.4	60.4	0	1	0.1	0	0	2	0.7	7	0.1	0.2	0.6	0.3	1.2	0.9	0.2964
NCIH1048	LUSC	Epi-Mesen	48.3	2.1	0	0	0	0	0	2.7	0.1	2.6	0.1	0	0.4	0.1	0	0	0.296
NCIH2170	LUSC	Epi-Mesen	0.1	60.3	0.1	2.2	0	0.1	0	1.5	2.3	24.1	6.2	2	2.9	0.3	1.4	0.3	0.2958
OCILY19	DLBC	Epi-Mesen	80.1	0	0	0	0	0	0	2	0.1	0	0	0	0	0	0	0	0.293
JHOM2B	OV	Epi-Mesen	0.4	56.4	0	1.5	0	0.2	0	2.3	0.4	12.3	1	0.5	2.5	0.6	0	0.3	0.287
YMB1	unknown	Epi-Mesen	0.2	203.8	0	0.2	0	0	0	2.1	0.5	11.7	1.5	0.7	1.9	0.7	1.3	4.9	0.2816
ABC1	LUSC	Epi-Mesen	0.1	28.3	0	0.6	0.1	0.1	0	0.8	0.9	1.9	0	0	0.4	0.1	0	0.1	0.279
BT474	BRCA	Epi-Mesen	2.3	366.5	0	0.4	0.1	0.1	0.1	4.1	0.2	35.9	1.2	0.5	3.6	1.4	25.5	17	0.276
CAMA1	BRCA	Epi-Mesen	0.1	9.2	0	0.2	0	0.1	0	0.5	0.1	2.7	2.8	1.2	0.9	0.3	0.5	0.1	0.275
KASUMI2	LCLL	Epi-Mesen	101.7	0.1	0	0	0	0	0	1.9	0	0	0	0	0.1	0	0	0	0.272
BXPC3	PAAD	Epi-Mesen	1.5	86.5	0	2.7	0.1	0.4	0.1	1.1	3	19.2	2.5	1	0.3	0	0.1	0	0.2682
MDAMB415	BRCA	Epi-Mesen	0.7	74.4	0	2.1	0	0	0	5.6	1.1	21.7	0.4	0.3	0.8	0.1	0.5	0.3	0.264
IM95M	unknown	Epi-Mesen	0.6	49.1	0	0.3	0	0.1	0	1.7	0.4	17.8	7	5.3	2.5	0.6	0	0	0.261
KATOIII	STAD	Epi-Mesen	0.2	30.9	0	1.5	0	0.1	0	0.5	3.8	18.1	4.3	1.3	1.2	0.1	0	0.1	0.261
SCABER	BLCA	Epi-Mesen	0.2	12.3	0.1	0.7	0.1	0	0	0.2	0.8	0.7	0	0.1	0.3	0.1	0.1	0	0.2542
MHHCALL4	LCLL	Epi-Mesen	51.7	0.1	0	0	0	0	0	1.8	0	0	0	0	0	0	0	0	0.252
WSUDLCL2	DLBC	Epi-Mesen	2.5	0.1	0	0.1	0	0	0	1.4	0.3	0	0	0	0	0	0	0	0.25
SUPB15	LCLL	Epi-Mesen	28	0	0	0.1	0	0	0	1.5	0.2	0.1	0	0	0	0	0	0	0.246
TEN	UCEC	Epi-Mesen	0.2	66.7	0	2	0.1	0.3	1	0.7	1.8	14.2	0.3	0.1	0.9	0.1	0	0	0.243
COLO678	COAD	Epi-Mesen	0	37.3	0	0.6	0	0	0	1.6	0.6	6.1	1.4	1	0.4	0.1	0	0.1	0.241
IM95	STAD	Epi-Mesen	0.1	68.8	0	2.2	0	0.6	0	1.2	2.3	29	8.9	3.7	2.1	0.7	0	0	0.235
MDAMB134VI	BRCA	Epi-Mesen	1.9	6.3	0	0.3	0	0	0	4.9	0.8	19.9	0.2	0.1	4.9	1.1	1.1	0	0.2282
OVCAR5	unknown	Epi-Mesen	0.1	41.3	0	0.8	0	0.1	0	0.7	0.9	3.1	0.2	0.1	0.1	0.2	0	0	0.228
BXPC3	PAAD	Epi-Mesen	0.4	79.1	0	1.3	0	0.4	0.1	0.5	1.2	9.9	2.5	1.3	0.3	0.1	0.1	0	0.2202
HCC1187	BRCA	Epi-Mesen	2	45.9	0.1	0.4	0	0	0	2.9	0.4	8.1	0.2	0.2	0.5	0.6	0	0	0.215
DOHH2	DLBC	Epi-Mesen	2	0	0	0	0	0	0	1.4	0.1	0	0	0	0	0	0	0	0.209
NCIH1666	LUSC	Epi-Mesen	0	19.7	0	0.7	0	0.1	0	2	1.3	8.7	0.8	0.6	0	0	0	0	0.204
SW948	COAD	Epi-Mesen	0	20.7	0	1.7	0	0	0	1.1	3	12.3	0	0	0.3	0	0	0	0.202
WSUFSCCL	unknown	Epi-Mesen	28.7	0	0	0	0	0	0	1.4	0	0	0.1	0	0	0	0	0	0.201
NCIH2170	LUSC	Epi-Mesen	0.2	66.7	0	3.7	0	0.5	0	1.5	2.8	31.1	5.8	2.1	2	0.2	1.3	0.2	0.1996
HCC2218	BRCA	Epi-Mesen	0.1	4.3	0	0.6	0	0	0	1.7	1	7.9	0.3	0.2	0.2	0.1	4.8	0.8	0.1956
SUDHL4	DLBC	Epi-Mesen	0.1	0.1	0	0.2	0	0.1	0	0.7	0.4	0	0	0	0	0	0	0	0.195
KNS62	LUSC	Epi-Mesen	2.1	77.6	0.2	1.5	0.1	0.1	0.3	2	1	11.8	0	0	0.5	0.1	0	0	0.191				1598		719.1
GA10	DLBC	Epi-Mesen	19.7	0.1	0	0	0	0	0	1.3	0	0	0	0	0.1	0	0	0	0.188
DAUDI	DLBC	Epi-Mesen	0	0.1	0	0.1	0	0	0	1.2	0	0	0	0	0	0	0.1	0	0.1842
SNU245	LIHC	Epithelial	0.5	99.6	0	1	0	0	0	0.7	1.7	19.1	6.7	2.4	2.9	0.1	0	0.8	0.181
SW403	COAD	Epithelial	2.1	119.2	0	1	0	0	0	0.5	0.4	14.4	7.2	3.4	1.2	0.2	0	0.1	0.17
NCIH1437	LUSC	Epithelial	0.2	31.4	0	1.8	0	0.1	0.1	0.6	1.9	15.7	2.8	1.5	0.9	0.3	1	0.5	0.169
UNNAMED_STOMACH	unknown	Epithelial	0.1	31.2	0	0.4	0	0	0	1	0.2	5.6	2.4	1.2	0.5	0	0	0	0.156
NALM6	LCLL	Epithelial	49.8	0	0	0	0	0	0	1.1	0	0	0	0	0	0	0	0	0.154
CAL148	BRCA	Epithelial	0.7	33.5	0	0.1	0	0	0	2.6	1.1	12.5	1.5	0.7	1.4	0.7	0.4	0.3	0.1498
SUDHL6	DLBC	Epithelial	12.4	0.1	0	0.1	0.1	0	0	0.3	0.2	0	0.6	0.4	0	0	0	0	0.139
JHH1	LIHC	Epithelial	0.7	160	0	1.2	0	0	0.2	0.8	2	10.9	0.7	0.2	0.5	0.3	0	0	0.138
T47D	BRCA	Epithelial	0	43.2	0	0.1	0	0	0	0.6	0.5	4.1	1.3	0.6	0.5	0	0.8	1.1	0.1376
NUDUL1	DLBC	Epithelial	8	0	0	0	0	0	0	0.7	0	0	0	0	0	0	0	0	0.098
CL34	COAD	Epithelial	0	14.7	0	0.1	0	0	0	0.5	0.2	3.1	0.9	0.8	0.5	0	0	0.1	0.075
647V	BLCA	Epithelial	0	10.8	0	0.2	0	0	0	0.2	0.2	0.5	0.1	0.1	0.1	0	0	0	0.075
EBC1	LUSC	Epithelial	10.4	56.9	0	1	0	0.1	0	0.3	1.3	9.7	1.3	0.8	0.8	0.4	0	0	0.068
SNUC1	COAD	Epithelial	0.4	123.3	0	1.9	0	0	0	1.6	2.3	26.8	2.2	0.8	6.5	0.8	0	0.2	0.064
CL40	COAD	Epithelial	0	12.8	0	0.4	0	0	0.1	0.1	0.5	3.6	0.2	0.3	0.1	0.7	0	0	0.051
NCIH2122	LUSC	Epithelial	0.1	22.7	0.6	2.6	0	0	0.4	0.9	2.1	22.1	2.1	0.6	0.6	0.1	0	0.2	0.041
TE14	ESCA	Epithelial	2.2	10.8	0	2.6	0.1	0.4	0	1.5	2.1	20.3	0.6	0.8	0.7	0	0	0	0.036
SNU620	STAD	Epithelial	0.4	50.9	0.1	0.6	0	0.1	0.1	1.1	0.2	9.9	0	0	2.6	0.6	0	0	0.017
NCIH2126	LUSC	Epithelial	0.1	178.1	0	2.8	0.6	0.3	0.2	1.6	2.8	30.2	4.4	1.1	1.1	0.1	1.2	0.5	-0.0016
QGP1	PAAD	Epithelial	0.2	116.4	0	2.5	0	0.3	0	4.2	4.7	44.5	7.3	4.1	0.3	0	0	0	-0.018
ZR751	BRCA	Epithelial	0	103.2	0	0.3	0	0	0	0.5	0.7	6.2	0.2	0.1	0.2	0.3	0.9	0.6	-0.0242
SNU81	COAD	Epithelial	0.9	48.4	0	0.3	0	0	0	0.6	0.1	6.4	0.9	0.4	0.5	0.8	0	0	-0.035
MKN45	STAD	Epithelial	0.3	45.4	0	0.3	0	0	0	0.8	0.6	8.7	1.6	1.3	0.3	0	0	0	-0.037
NCIH209	LUSC	Epithelial	0.2	70	0	0.4	0	0.1	0	1.7	0.5	13.9	0.5	0.2	2.3	0.7	0.1	0	-0.1008
GSU	STAD	Epithelial	0.2	214.7	0	0.8	0	0	0	3.9	0.3	24.2	1.5	0.7	3.6	0.5	0	0	-0.149
NCIH2122	LUSC	Epithelial	0.2	11.3	1.2	5.6	0	0.2	0.1	0.6	2.9	39.2	2.1	0.7	1.4	0.2	0	0.2	-0.174
OAW28	OV	Epithelial	20.1	24	0	1.2	0.3	0.4	0.1	0.8	0.6	15.5	0.6	0.3	0.6	0.1	0	0	-0.221
KATOIII	STAD	Epithelial	0.6	47.4	0	2.7	0.1	0.1	0.1	0.6	5.3	39.5	5.3	2	2.5	0.1	0	0.1	-0.232
SNU620	STAD	Epithelial	1.3	142.1	0.1	2	0	0	0	3.1	0.7	28.2	0	0	4.5	0.7	0.2	0	-0.2546
MDAPCA2B	PRAD	Epithelial	0.5	70.1	0	0.1	0	0	0	1.4	0.5	24.7	6.4	2.1	1.4	0.3	0.9	2.5	-0.3212
LNCAP	PRAD	Epithelial	0.9	111.7	0	0	0	0	0	2.1	0.5	30.4	4.1	2.3	5.9	1.5	0.5	0.4	-0.375
NCIH508	COAD	Epithelial	1.1	172.3	0	1.3	0	0	0	1.7	1.4	26.8	1.8	1.6	2.5	0.3	0	0	-0.387
SNU1076	HNSC	Epithelial	0.5	128.2	0	2.1	0.3	0	0.1	2.2	3	32.6	1	0.4	1.5	0.2	0	0.1	-0.404
OE19	ESCA	Epithelial	0.3	88.5	0	1.8	0	0	0.2	3.4	1.9	31.9	0.8	0.3	1.2	0.2	0	0	-0.425
MDAMB415	BRCA	Epithelial	0.1	60	0	1.1	0.1	0	0	1.9	1.2	21.6	0.3	0.2	0.2	0.1	0.5	0.1	-0.434
TT	ESCA	Epithelial	0.4	130.7	0.9	0.9	0.2	0	0.1	5.1	1	45.3	6.2	2	3.6	0.5	0.7	0	-0.4466
KPL4	unknown	Epithelial	0	0.9	0	0.2	0	0.1	0	0.3	0.5	16.8	1.4	1	0.7	0.4	0.1	0.3	-0.4888
HM7	unknown	Epithelial	0.5	12.9	0	1.3	0	0.1	0	1.4	2	35.7	4.9	1.8	3	1.1	0	1	-0.498
OAW28	OV	Epithelial	0.4	116.7	0	5	0.7	0.6	0.2	3.7	1.6	57.3	2.2	0.9	5.5	1	0	0.2	-0.666
ZR7530	BRCA	Epithelial	1	3.8	0	4.1	0.1	0.3	0	2.6	3.8	62	3.1	1.3	2.4	0.5	2.1	11.1	-0.7128
SNUC1	COAD	Epithelial	0	165.8	0	0.7	0	0	0	1.4	0.8	35.5	0.7	0.4	6.3	1.5	0	0.1	-0.843
MDAMB175VII	BRCA	Epithelial	0.4	112.9	0	1.5	0.1	0.1	0	1.6	1.4	35.6	0.4	0.2	1.2	0.1	3.8	2.2	-0.8864
HCC1263	unknown	Epithelial	0.7	166.9	0	3.3	0	0	0.1	2	2.8	58.5	6.9	2.1	5.4	0.8	0.1	0.1	-0.9398
NUGC4	STAD	Epithelial	0.1	92.7	0	0.6	0	0	0.1	1	0.1	30.5	0.8	0.3	0.8	0.6	0	0	-1.124
HCC2302	unknown	Epithelial	10.4	78	0.7	4.1	0.1	0.2	0.3	1.9	6.4	76.8	5.1	2.4	1.7	0.3	0.1	0	-1.4258
RT4	BLCA	Epithelial	0.6	279.4	0	3.2	0.5	0.1	0	3.3	1.9	60.4	2	0.5	2	0.7	0.7	0	-1.4906
NCCSTCK140	STAD	Epithelial	1.1	755.5	0.1	4	0.1	0.1	0	9.6	1.2	97.6	8.7	5	6.5	1.5	0	0	-1.578
LUDLU1	LUSC	Epithelial	0.3	57.6	2.4	8	0	0.1	0.1	0.9	3.7	86.9	0	0	1.2	0.1	0	0.1	-2.038
