# Supplementary material for: An epithelial-mesenchymal plasticity signature identifies two novel LncRNAs with the opposite regulation
Source: Front Cell Dev Biol. 2022 Sep 1;10:885785. doi: 10.3389/fcell.2022.885785 (PMC9474898; doi:10.3389/fcell.2022.885785)
Supplement: Supplementary file 4 [file Table4.xlsx]

## Sheet: Sheet1
	Epithelial cells	Epithelial cells	Epithelial cells	Epithelial cells	Epithelial cells	Epithelial cells	Epithelial cells	Epithelial cells	Epithelial cells	Epithelial cells	Epithelial cells	Epithelial cells	Epithelial cells	Epithelial cells	Epithelial cells	Epithelial cells	Epithelial cells	Epithelial cells	Epithelial cells	Epithelial cells	Epithelial cells	Epithelial cells	Epithelial cells	Epithelial cells		Mesenchymal cells	Mesenchymal cells	Mesenchymal cells	Mesenchymal cells	Mesenchymal cells	Mesenchymal cells	Mesenchymal cells	Mesenchymal cells	Mesenchymal cells	Mesenchymal cells	Mesenchymal cells	Mesenchymal cells	Mesenchymal cells	Mesenchymal cells	Mesenchymal cells	Mesenchymal cells	Mesenchymal cells	Mesenchymal cells	Mesenchymal cells	Mesenchymal cells	Mesenchymal cells	Mesenchymal cells	Mesenchymal cells	Mesenchymal cells
	LUDLU1	NCCSTCK140	NUGC4	RT4	OAW28	MDAMB175VII	OE19	ZR7530	SNU1076	NCIH508	TT	LNCAP	SNU620	MDAPCA2B	KATOIII	GSU	NCIH2122	SNU81	SW948	KE39	CL40	QGP1	TE14	647V		LOXIMVI	253J	BICR10	A498	NCIH929	KNS60	JK1	MIAPACA2	RS5	HS706T	HEC50B	PK45H	COLO680N	TYKNU	J82	HLFA	SAOS2	A3KAW	SET2	RH30	BHT101	SNU410	HS940T	SUPT11
	LUSC	STAD	STAD	BLCA	OV	BRCA	ESCA	BRCA	HNSC	COAD	THCA	PRAD	STAD	PRAD	STAD	STAD	LUSC	COAD	COAD	STAD	COAD	PAAD	ESCA	BLCA		SKCM	BLCA	unknown	KIRC	MM	LGG	LCLL	PAAD	LUSC	SARC	CESC	PAAD	ESCA	OV	BLCA	LUSC	SARC	DLBC	LCLL	SARC	THCA	PAAD	SKCM	LCLL
RP11-89K11.1	0.2	0.1	0	0	0	0	0	0	0.1	0	0.4	0	0	0	0	0	0	0	0	0	0	0	0	0		5.7	4.5	0.1	3.3	4	2.4	4.2	2.6	2.3	1.5	0	0	25	4.7	0.1	3.6	0.3	2.5	14.5	0	1.3	0	3.2	30.1
LINC01444	0	0	0	0	0	0	0	0	0	0.1	0.1	0	0	0	0	0	0	0.1	0	0	0.2	0	0	0		0	0	0.9	0	0	0.3	0	0.1	8.2	3.5	0.1	1.7	0	9.1	5.5	0	7.1	0	0	4.9	0.9	0.3	12.9	0
SFTA1P	0	0	0.1	0	0.2	0	0	0	1.9	0	0.1	0	0	0	0.7	0	0	0	0	0	1.3	0	0.2	0.1		0.3	0.3	8.9	0.7	0	4.9	0	0.2	4	56.7	34.9	96.8	73.6	106.8	15.7	0.4	1.4	0	0	7.1	0	72.2	6	0.2
RP11-879F14.2	0.2	0	0	0.1	0.1	0	0	0	0.1	0	0.2	0	0	0	0.2	0	0.6	0	0	0.1	0.2	0	0.2	0		71.3	0.1	9	0.3	0	4	1.9	0.6	9.6	0.5	3.4	0.9	10.3	21.7	1.9	4.8	0.3	0	0	52.3	1.5	0.2	14.6	0
AP000695.6	0	0.1	0.1	0	0.4	0	0.3	0	0.2	0.1	0	0	0.1	0	0.2	0	0.1	0	0	0.1	0.2	0	0	0		9.9	1.3	8.9	5.5	0	24.3	1.1	0.4	0.8	9.7	1.1	4.5	0.3	28.7	1.3	0	2.9	0	0.9	4.8	2.1	5.7	10.4	0
CTD-2195B23.3	0.1	1	0	0	0.3	0	0.1	0	0.7	0	0	0	0	0.1	0.2	0.1	0	0	0	0.2	0.1	0	0.1	0.1		4.6	4.5	6.8	0.1	0	5.5	0.1	1	4	8.9	17	23	10.5	0.6	16.1	11.1	15.5	0	0	1.2	2.4	29.1	16	0
RP11-383H13.1	2.4	0.1	0	0	0	0	0	0	0	0	0	0	0.1	0	0	0	1.2	0	0	0	0	0	0	0		4.1	11.4	7.9	5.2	0	11.8	0	0	7.2	7.9	0	0	0	0	0.1	5.1	6.2	0.9	0	3.2	33	0	19	0
RP11-417E7.1 (Linc01615)	0	0.1	0	0	0	0	0	0	1.1	0	0	0	0	0	0.3	0	0	0	0	0	0	0	0.3	0.3		13.3	0	3.9	0	0	9.9	0	2	5.2	4	0	0.2	5.9	0	16.2	0.8	3.8	0	0	1	2.8	1.7	21.9	0.1
AC108463.1	0.1	0.1	0.1	0.1	0.6	0.1	0	0.3	0	0	1.7	0	0	0	0.1	0	0.2	0	0.1	0.6	0.2	0.3	0.4	0		8.5	9.9	4.3	3.6	2.5	5.8	4.9	5	3.3	7.3	16.4	7.1	1	6.9	5.4	4.8	6.2	1.8	15.7	2.1	5.2	14.8	6.3	0
VIM-AS1	0	0.1	0	0	0.2	0.1	0.1	0.1	0	0.1	0.1	0.1	3.3	0	0	0.1	0	0	0	0.2	0.2	0	0	0		3.3	2.1	1.8	1	10.7	6.3	1.2	10.2	0.8	1.4	11.3	17.2	2.5	8	26	1.1	2.6	2.5	2.2	3.9	6.7	4.8	1.9	3
	LUDLU1	NCCSTCK140	NUGC4	RT4	OAW28	MDAMB175VII	OE19	ZR7530	SNU1076	NCIH508	TT	LNCAP	SNU620	MDAPCA2B	KATOIII	GSU	NCIH2122	SNU81	SW948	KE39	CL40	QGP1	TE14	647V		LOXIMVI	253J	BICR10	A498	NCIH929	KNS60	JK1	MIAPACA2	RS5	HS706T	HEC50B	PK45H	COLO680N	TYKNU	J82	HLFA	SAOS2	A3KAW	SET2	RH30	BHT101	SNU410	HS940T	SUPT11
	LUSC	STAD	STAD	BLCA	OV	BRCA	ESCA	BRCA	HNSC	COAD	THCA	PRAD	STAD	PRAD	STAD	STAD	LUSC	COAD	COAD	STAD	COAD	PAAD	ESCA	BLCA		SKCM	BLCA	unknown	KIRC	MM	LGG	LCLL	PAAD	LUSC	SARC	CESC	PAAD	ESCA	OV	BLCA	LUSC	SARC	DLBC	LCLL	SARC	THCA	PAAD	SKCM	LCLL
RP11-532F12.5	8.6	24	7.1	18.3	9.2	6.9	18.2	24.7	7.4	14.3	6.9	6.7	15.5	11.1	6.4	7.8	5.7	4	7.1	7.2	14.8	4.4	5.7	0.4		0	0.1	0.1	0	0.1	0.2	0	0.1	0	0	0.1	0.3	27	0.1	0.1	0	0	0	0.9	0	0.6	0.4	0.1	0
CTD-2396E7.11	5.7	34.3	27.3	16.2	19.5	12	27.2	13.5	3.7	26.2	7.5	14.5	33.1	11.5	8.2	36.7	5.5	10.1	25.9	31.3	55.6	17.3	6.1	0.8		0	3.3	0	0.7	0.8	0	0	0.3	0.1	0	0.5	0.1	27.3	0.1	0.1	0.1	0	0.2	0	0	1.6	1.4	0	5.7
RP11-616M22.7	0.1	1.8	0.1	8.5	0	7	0.3	0.9	2.4	0	0.6	0.1	8.8	0.1	5.7	0.1	0	0	0.1	9.1	0.5	0	1.9	0		0	0.3	0	0	0	0	0	0	0	0	1.9	0	3.7	0.1	0	0	0.2	0	0.1	0	0.3	0.3	0	0
FAM83H-AS1	42.7	100	25.5	42.3	42.2	27.2	53.4	78.1	10.3	36.3	8.4	29.5	56.3	50.2	17.8	69.3	22.6	10.3	18.1	26.7	63.5	13.3	5.2	1.8		0	0.2	0.5	1.5	1.2	0.3	1.8	1.9	0	0.1	0.7	2.7	18.8	0.1	0.5	0.1	0.2	0.1	1.3	0.4	1.7	2.7	1.4	6.7
COLCA1	7.3	0.6	0.7	14.7	0	0.9	2.4	1.3	4.2	6.8	0.1	19.3	18.5	48.6	0.3	2.7	0.2	0	0.6	10.8	0	1.3	4.5	0		0	0	0	0	4.3	0	0	0.1	0	0	0	0.1	0.5	0	0	0	0	0.2	0	0	0	0.1	0	0
RP4-568C11.4	86.9	97.6	32.1	41.5	57.3	35.6	31.9	62	32.6	26.8	0.1	26.6	28.2	24.7	39.5	24.2	39.2	6.4	29.9	33.2	30.8	44.5	20.3	0.5		0	0.1	0.1	0	0.6	0.2	0	0	0	0	0	0.1	29.8	0.1	0	0	0.1	0.3	0.3	0.3	0.2	0.3	0.1	0
[truncated: 52 more columns]
