# Supplementary material for: An epithelial-mesenchymal plasticity signature identifies two novel LncRNAs with the opposite regulation
Source: Front Cell Dev Biol. 2022 Sep 1;10:885785. doi: 10.3389/fcell.2022.885785 (PMC9474898; doi:10.3389/fcell.2022.885785)
Supplement: Supplementary file 5 [file Table1.xlsx]

## Sheet: Sheet1
TCGA ID	Tumor	age_at_diagnosis	vital_status	survival_time_months	survival_status	gender	RP11-383H13.1	MIR4435-1HG	AC005932.1	AC108463.1	AP000695.4	LINC00294	LINC00152	RP11-404O13.1	RP11-483P21.2	AC144450.2	RP11-731D1.4	RP11-610P16.1	RP11-44F14.8	RP11-44F14.2	RP4-568C11.4	Final score
TCGA-ET-A39N-01A-11R-A19O-07	THCA	12904	Alive	125.03	0	female	0.13962	4.83966	0.08649	0.642881	0.238897	1.19174	4.27745	0.178642	0.123924	0.0100879	1.68607	1.52594	0.00772837	0	202.557	-7.88332
TCGA-EM-A3O6-01A-11R-A220-07	THCA	19856	Alive	15.26	0	female	0.0752556	2.44934	0.42184	0.615909	0.0293743	1.37114	1.84896	0.235112	0.064759	0	0.576715	0.386625	0.0161545	0.0104288	180.395	-7.64036
TCGA-BJ-A0ZF-01A-11R-A10U-07	THCA	19978	Alive	40.56	0	female	0.0949124	2.38419	0.25742	0.0944116	0.0880534	1.31384	1.84208	0.0621864	0.10515	0.0158024	0.600271	0.833002	0.078691	0.0351696	169.191	-7.17152
TCGA-EM-A3AI-01A-11R-A206-07	THCA	24820	Alive	22.83	0	female	0.0453352	2.23068	0.36384	0.653057	0.026871	1.24471	1.60285	0.170795	0.0592403	0	0.732732	1.45892	0.0073889	0	167.36	-7.03344
TCGA-EM-A3OA-01A-11R-A220-07	THCA	20284	Alive	27.4	0	female	0.065154	1.17766	0.654832	0.405615	0.0141862	1.05899	0.440026	0.210394	0.0364876	0.00509181	0.510624	1.86719	0.00390087	0.00755485	152.812	-6.67955
TCGA-EM-A2CJ-01A-11R-A180-07	THCA	18168	Alive	48.23	0	female	0.0554483	4.15001	0.606822	0.483269	0.0281702	2.21832	1.74756	0.119369	0.041403	0	1.01397	0.7879	0.0154923	0	164.545	-6.49652
TCGA-EM-A4FH-01A-11R-A250-07	THCA	25500	Alive	29.73	0	male	0.0545577	1.90216	0.372575	0.299569	0	1.79198	0.892814	0.115102	0.0427749	0.0417844	1.06662	1.64717	0.108838	0.0991944	146.343	-6.10949
TCGA-EM-A1YE-01A-11R-A14Y-07	THCA	17297	Alive	54.83	0	female	0.119156	2.43921	1.8886	0.125339	0	1.39018	1.28501	0.154795	0.0966431	0.0157342	0.286887	0.649101	0.0120541	0	144.695	-6.00257
TCGA-BJ-A0ZC-01A-12R-A13Y-07	THCA	20282	Alive	11.73	0	male	0.0646656	1.58415	0.193008	0.493154	0.0156798	1.31296	0.710828	0	0.0230454	0	1.36821	1.70262	0	0	141.906	-6.01383
TCGA-EM-A3OB-01A-11R-A220-07	THCA	12282	Alive	39.2	0	female	0.026881	1.64283	0.191219	0.273334	0.0238993	1.84368	1.33598	0.101271	0.0614702	0.0171562	1.64228	2.20194	0.00657174	0	143.609	-5.9077
TCGA-AK-3447-01A-01R-1766-07	KIRC	30676	Alive	40.56	0	male	0.048349	0.778711	0.158738	0	0.0184226	0.282268	1.50707	0.156128	0.0406147	0	0.080377	0	2.45184	3.55156	137.059	-5.88368
TCGA-FY-A3I5-01B-11R-A220-07	THCA	23654	Alive	7.93	0	female	0.156251	1.99222	0.907042	0.379931	0.0120799	0.826433	1.24349	0.034125	0.0177544	0.00867163	2.08182	2.26569	0.0398603	0.0257326	142.053	-5.84314
TCGA-EM-A1YD-01A-11R-A14Y-07	THCA	19366	Alive	57.8	0	female	0.322007	2.1657	0.0748465	0.4781	0.0304024	1.41371	1.03629	0.0429425	0.0446838	0	2.28812	2.90114	0.00835995	0.0161908	144.884	-5.84268
TCGA-EM-A3FR-01A-11R-A220-07	THCA	20349	Alive	15.23	0	female	0.109454	5.56002	0.3354	1.59524	0	1.51182	2.62705	0.0549808	0.0286051	0	1.38694	1.40892	0.0142714	0.0138198	157.576	-5.72538
TCGA-EL-A3H2-01A-11R-A20F-07	THCA	21266	Dead	33.96	1	male	0.0832777	4.1231	0.53026	0.076981	0.0134619	1.16082	1.78036	0.038029	0.0692493	0.0193273	2.87795	5.18267	0.0148068	0	150.915	-5.68081
TCGA-FY-A3WA-01A-11R-A22L-07	THCA	18993	Alive	17.3	0	female	0.0515884	1.93136	0.176149	0.566531	0.0110079	0.98843	0.641609	0.0466448	0.0485362	0.00790205	2.11318	4.45523	0.0908072	0.164143	139.534	-5.66493
TCGA-ET-A3DS-01A-11R-A19O-07	THCA	12252	Alive	67.76	0	female	0.094895	1.56321	0.143796	0.185562	0	1.0175	0.800792	0.0366673	0.0476927	0	2.20859	2.17822	0.0285533	0.0414745	131.491	-5.50459
TCGA-BJ-A45C-01A-11R-A23W-07	THCA	28490	Dead	8.1	1	male	0.0332703	1.443	0.946681	0.338302	0	2.99862	1.00825	0.188013	0.0326062	0.010617	1.03245	1.99532	0	0	135.527	-5.43166
TCGA-KS-A41L-01A-11R-A23N-07	THCA	14440	Alive	115.43	0	female	0.0389519	3.89335	0.733214	0.435682	0	1.47091	2.93219	0.15653	0.111978	0.0099441	0.634599	0.957217	0	0	139.59	-5.29751
TCGA-EM-A3AJ-01A-11R-A206-07	THCA	14399	Alive	31.36	0	male	0.383777	3.2039	0.348925	0.990598	0.0629922	1.80125	3.19922	0.333655	0.231456	0.0226096	0.961914	2.33185	0.0692855	0.184506	144.112	-5.26093
TCGA-BJ-A0YZ-01A-11R-A10U-07	THCA	24102	Alive	25.13	0	male	0.156292	2.85563	0.219914	0.595958	0.0297762	1.20953	1.7863	0.126174	0.0656451	0.0106875	1.52647	2.59643	0	0	133.667	-5.18834
TCGA-IM-A41Z-01A-11R-A23N-07	THCA	13704	Alive	31.53	0	female	0.12471	2.35941	0.260555	0.345841	0.030239	1.23911	1.55638	0.25627	0.0888873	0	1.25335	2.38804	0.0498902	0	129.035	-5.11895
TCGA-BJ-A0ZG-01A-11R-A10U-07	THCA	29375	Alive	25.83	0	male	0.199285	1.07837	0.308969	0.253298	0	1.74668	0.855564	0.0834202	0.0759525	0.0317973	1.90036	2.42921	0.121801	0.0629046	124.443	-5.08351
TCGA-EM-A2CT-01A-11R-A180-07	THCA	7558	Alive	49.13	0	female	0.120548	1.41978	0.423075	0.126803	0.0110872	1.41432	1.12241	0.219245	0.0407384	0.0318361	0.70141	1.24041	0.554868	0.425124	121.976	-5.04512
TCGA-DJ-A3VK-01A-11R-A23N-07	THCA	23255	Alive	25.1	0	male	0.194943	3.10237	0.589502	0.39123	0.0136831	1.79909	1.62773	0.347885	0.0502766	0	1.55217	4.09721	0.00752506	0	133.317	-4.9719
TCGA-EL-A3GW-01A-11R-A206-07	THCA	13670	Alive	50.9	0	female	0.12534	1.58355	0.293938	0.273106	0.0119397	2.11017	1.29824	0.101187	0.00877413	0.00857096	3.59437	3.4573	0.413675	0.381508	129.904	-4.98244
TCGA-EL-A3GO-01A-11R-A206-07	THCA	11604	Alive	65.76	0	female	0.0460408	2.70499	0.124485	0.57831	0	5.4104	1.37392	0.448938	0.116785	0.010371	2.77344	2.56709	0.0715077	0.0615509	139.647	-4.87897
TCGA-DE-A4M9-01A-11R-A250-07	THCA	10384	Alive	19.1	0	male	0.126468	2.19393	0.212437	0.269156	0.109825	1.09573	0.989345	0.0664821	0.0576483	0.0112627	1.36904	2.47804	0.0517704	0.0835535	121.022	-4.856
TCGA-75-5146-01A-01R-1628-07	LUAD	0	Alive	78.93	0	male	0.509013	1.37737	0.0649001	0.150751	0.0790867	2.52683	2.98326	0	0.484322	0.208167	0.517578	1.30117	0.028996	0.0280784	126.336	-4.81599
TCGA-EL-A3D5-01A-22R-A206-07	THCA	16217	Alive	57.9	0	female	0.155854	3.04618	0.106603	0.346668	0.0692832	1.75896	2.8752	0.0978605	0.0254572	0	1.28469	3.8756	0.161936	0.202932	132.465	-4.84689
TCGA-DJ-A2Q2-01A-11R-A19O-07	THCA	20951	Alive	44.56	0	female	0.167165	1.13397	0.622999	0.516826	0.0723029	1.38262	0.907755	0.272335	0.106267	0	1.735	2.06191	0	0.0385049	118.428	-4.78744
TCGA-E8-A416-01A-11R-A23N-07	THCA	18932	Alive	31.73	0	female	0.456269	1.61645	0.474617	0.172258	0.0240985	1.70448	1.31015	0.0510576	0.0796919	0	1.39312	2.41853	0.0265061	0.038501	120.463	-4.75779
TCGA-DJ-A2PP-01A-11R-A19O-07	THCA	17410	Alive	31	0	male	0.118277	2.32913	0.607199	0.590405	0	1.34074	1.14569	0.194442	0.0421513	0.0164701	1.6767	3.43505	0.00630893	0.0122186	119.733	-4.5925
TCGA-EM-A3FL-01A-11R-A21D-07	THCA	23183	Alive	48.03	0	female	0.137099	1.51703	0.30992	0.205682	0.0239787	1.18764	1.05844	0.101608	0.00881065	0.00860663	0.706174	0.907374	0.0725295	0.0510795	108.358	-4.48363
TCGA-DJ-A3UT-01A-11R-A22L-07	THCA	15767	Alive	36.83	0	female	0.0719374	2.31587	0.257654	0.465487	0.0232574	1.52069	1.05039	0.082126	0	0	0.558092	1.22446	0.0191857	0.0123857	111.038	-4.41866
TCGA-BJ-A0ZE-01A-11R-A10U-07	THCA	23250	Alive	16.96	0	female	0.0195201	0.741759	0.230717	0.0595459	0	1.09827	0.809245	0.0588319	0	0.0448499	0.408882	1.02791	0	0	101.413	-4.3807
TCGA-EM-A4FK-01A-11R-A250-07	THCA	12383	Alive	21.63	0	female	0.084751	1.44109	0.330425	0.727121	0	1.08738	0.775324	0.0997781	0.0207648	0	0.955431	2.13848	0.0155397	0.0150479	107.816	-4.36818
TCGA-E3-A3E0-01A-11R-A20F-07	THCA	12645	Alive	67.3	0	female	0.102959	2.84677	0.173845	0.448677	0.0313846	1.3811	3.15045	0.288143	0.149914	0	1.40353	3.04649	0	0	119.736	-4.30834
TCGA-EM-A2OY-01A-11R-A206-07	THCA	17075	Alive	32.76	0	female	0.0663981	1.32159	0.419224	0.350561	0	0.815502	0.538645	0.0769684	0.0300335	0	0.921269	1.61376	0	0	101.408	-4.23833
TCGA-ET-A39T-01A-11R-A19O-07	THCA	20164	Alive	99.56	0	female	0.0450342	1.83738	0.517493	0.30051	0	0.925554	1.51999	0.0636229	0.0662027	0.0107783	1.27741	3.31017	0.00825731	0.015992	108.226	-4.22332
TCGA-BJ-A190-01A-11R-A13Y-07	THCA	20407	Alive	20.86	0	male	0.0462332	1.80991	0.332496	0.470113	0.0352328	1.37678	0.500389	0.0165884	0.0345221	0	0.922316	1.66172	0	0.0125088	104.232	-4.21168
TCGA-FY-A2QD-01A-11R-A19O-07	THCA	22491	Alive	1.26	0	female	0.0110321	6.41671	0.452755	1.21993	0	1.01703	2.85849	0.0415622	0.0108119	0	1.348	2.71106	0.00809124	0	127.698	-4.19664
TCGA-EM-A3FN-01A-11R-A21D-07	THCA	15655	Alive	12.23	0	female	0.068847	8.48167	0.397825	0.75606	0	1.2877	3.35993	0.0622495	0	0	0.544799	0.628407	0.105028	0	131.515	-4.19783
TCGA-EL-A3T2-01A-11R-A22L-07	THCA	20403	Alive	32.93	0	female	0.011056	2.55345	0.130676	0.876882	0.0117956	1.64338	0.675462	0.166609	0.0520095	0.016935	2.59892	4.42473	0.0454092	0.0753809	113.87	-4.17354
TCGA-BJ-A0Z2-01A-11R-A10U-07	THCA	21008	Alive	50.46	0	male	0.0643528	3.12747	0.133441	0.413279	0.16261	1.72537	1.31177	0.0765606	0.0929426	0.0259401	1.30068	1.72411	0	0	111.554	-4.1646
TCGA-MK-A84Z-01A-11R-A39I-07	THCA	27185	Alive	24.26	0	male	0.140654	3.46616	0.189453	0.440065	0	2.14569	1.82959	0.163046	0.0848286	0.0138107	0.797415	1.2028	0.116385	0.0819652	113.555	-4.13913
TCGA-BJ-A28S-01A-11R-A19O-07	THCA	29143	Alive	21.33	0	male	0.107108	1.94497	0.153849	0.765779	0.0535655	1.42513	1.09549	0.201759	0.144334	0	1.40223	1.58632	0	0	106.656	-4.12169
TCGA-BJ-A18Y-01A-11R-A13Y-07	THCA	10832	Alive	52.1	0	male	0.178733	2.13944	0.500516	0.681527	0.0280425	2.06837	0.874599	0.118827	0.0927343	0	1.22348	2.39912	0.00771102	0.029868	108.92	-4.10201
TCGA-DK-A6B1-01A-12R-A30C-07	BLCA	24607	Alive	68.3	0	male	0.0533573	1.77698	0.100104	0.387538	0.298187	6.24946	2.1991	0	0.0597625	0	0.561786	0.981185	0.760312	0.606325	121.829	-4.12699
TCGA-LL-A6FP-01A-11R-A31O-07	BRCA	32872	Alive	0	0	female	0.0529444	1.90488	0.148993	0	0.0941433	1.94084	9.67265	0.0759855	2.64873	0.386178	0.410744	0.398287	1.16862	1.66165	128.156	-3.77355
TCGA-EM-A22L-01A-11R-A180-07	THCA	12092	Alive	10.6	0	female	0.0520776	1.68889	0.148183	0.608971	0.0092602	1.90388	0.811195	0.117718	0.0816608	0	1.79789	3.62602	0.36158	0.157809	107.855	-4.07116
TCGA-BJ-A3F0-01A-11R-A206-07	THCA	23545	Alive	14.13	0	female	0.105507	4.5069	0.405538	0.549494	0.041182	1.76578	1.53005	0.0581684	0.131142	0	0.718703	1.3551	0.0075494	0	113.45	-4.05068
TCGA-BJ-A4O9-01A-11R-A250-07	THCA	18938	Alive	23.8	0	female	0.0492898	2.24975	0.295511	0.163433	0.011432	1.24648	0.985854	0.0484419	0.0672082	0	0.822974	1.84323	0.00628704	0	102.638	-4.06453
TCGA-QD-A8IV-01A-11R-A39I-07	THCA	18288	Alive	13.06	0	female	0.0597979	2.77038	0.130885	0.304021	0	1.7201	0.956821	0.210263	0.0937666	0	2.18039	3.70872	0.0701718	0.135902	109.819	-4.03499
TCGA-BJ-A2N8-01A-11R-A18C-07	THCA	11024	Alive	16.8	0	female	0.121521	5.57985	0.261146	0.404396	0.0707179	1.34391	2.13326	0.233069	0.103937	0	1.79981	2.86993	0.0129638	0.0125536	119.376	-4.00678
TCGA-J8-A3YE-01A-12R-A23N-07	THCA	11446	Alive	28.23	0	female	0.089023	3.02052	0.307661	0.321588	0.0249942	0.83271	2.50046	0.282429	0.00918378	0.00897111	0.763342	2.09721	0.103092	0.146417	107.774	-3.98508
TCGA-4V-A9QN-01A-11R-A42C-07	THYM	14825	Alive	32.33	0	female	0.0346878	0.650438	0.269186	0	1.85041	5.02897	1.19264	0.0237604	0.0988956	0	0.146787	0.276763	1.45245	0.89585	111.726	-3.89726
TCGA-EM-A2CL-01A-11R-A180-07	THCA	11649	Alive	13.36	0	male	0.0258898	1.83746	0.457696	0.607511	0	1.74131	1.19136	0.120045	0.00780707	0	1.5991	3.04129	0.0993232	0.0565765	103.411	-3.87332
TCGA-EM-A1YC-01A-11R-A14Y-07	THCA	26143	Alive	79.7	0	female	0.0301918	1.38216	1.281	0.283383	0	2.52949	0.274487	0.0174991	0.0728346	0.053361	2.37832	2.81286	0.224841	0.26391	100.565	-3.77024
TCGA-BJ-A2P4-01A-11R-A18C-07	THCA	10602	Alive	13	0	female	0.28778	4.4487	0.360947	0.345229	0.0862444	1.86228	2.35764	0.365453	0.101406	0	0.60205	0.283787	0.0284582	0.0734871	108.843	-3.75522
TCGA-DJ-A2QB-01A-11R-A19O-07	THCA	19601	Alive	35.66	0	female	0.0524012	1.319	0.26216	0.380593	0	1.61263	0.539922	0.413632	0.0880373	0	1.0744	2.75941	0.0146409	0.0283552	95.6726	-3.73992
TCGA-FC-A5OB-01A-11R-A29R-07	PRAD	19413	Alive	22.66	0	male	0.128089	0.148114	0.0862645	0.200377	0	0.955153	0.185128	0	9.27007	0	0.68796	0.864754	2.1294	2.18331	90.2586	-2.67634
TCGA-A2-A04X-01A-21R-A034-07	BRCA	12642	Alive	56.2	0	female	0.421859	2.68071	0.224168	0.483508	0.156097	2.3407	8.21597	0	7.09296	1.90493	0.255391	1.58371	0.743997	0.443356	123.686	-2.86266
TCGA-EM-A2P2-01A-11R-A206-07	THCA	16895	Alive	17.53	0	male	0.226096	1.81777	0.585285	0.397905	0.0115971	2.85129	1.24518	0.212947	0.0085224	0	4.02252	5.60957	0.0318894	0.0370562	108.825	-3.66113
TCGA-EM-A2OV-01A-11R-A206-07	THCA	23656	Alive	22.46	0	female	0.0734967	1.07585	0.321737	0.373668	0.0261377	1.23403	0.400915	0.166134	0.0288118	0.0656708	0.798265	0.946069	0.00718726	0	88.9795	-3.6701
TCGA-J8-A3YD-01A-11R-A22U-07	THCA	17416	Alive	32.26	0	female	0.138697	2.29725	0.262712	0.244093	0	1.8353	1.3434	0.0200971	0.0313681	0	1.33467	2.10683	0	0	98.8373	-3.68401
TCGA-DJ-A3VM-01A-11R-A23N-07	THCA	24896	Alive	28	0	female	0.0766012	2.32941	0.301794	0.584177	0.0544835	1.61619	1.27212	0.0769563	0.0700672	0.146667	1.9611	3.85448	0	0	101.686	-3.64497
TCGA-EM-A1CW-01A-21R-A13Y-07	THCA	14263	Alive	18.3	0	female	0.146356	2.31278	1.45655	0.453433	0.0121989	1.46485	0.972991	0.103384	0.107576	0.0963276	1.09108	1.52534	0.28848	0.350813	96.6103	-3.57734
TCGA-BJ-A0Z0-01A-11R-A10U-07	THCA	20361	Alive	13.96	0	male	0.0393866	1.33528	0.203206	0.25746	0.0150076	1.45988	0.869624	0.148384	0.0551433	0	4.71438	7.55553	0.59425	0.607414	104.451	-3.62189
TCGA-BJ-A2N9-01A-11R-A18C-07	THCA	15411	Alive	20.76	0	female	0.019679	1.38939	0.46842	0.187595	0.0393663	0.701354	1.76674	0.20388	0.0771446	0	0.830144	0.604497	0	0	89.7069	-3.59418
TCGA-EM-A3FP-01A-11R-A21D-07	THCA	26158	Alive	17.63	0	female	0.125718	4.17105	0.303249	0.54786	0	1.32162	1.57215	0.193318	0.14081	0	0.77628	0.675534	0.0150539	0	100.781	-3.58282
TCGA-EM-A22J-01A-11R-A180-07	THCA	20539	Alive	14.7	0	female	0.0615558	1.25736	0.179643	0.173866	0.0121617	1.05737	0.55963	0.0343562	0.0893733	0.00873037	1.40612	2.88131	0.133768	0.103628	90.3047	-3.59486
TCGA-BJ-A191-01A-11R-A13Y-07	THCA	18162	Alive	4.9	0	female	0.0294195	3.15854	0.279036	0.698007	0.034875	2.26166	0.998538	0.12315	0.0768859	0	0.646672	1.89348	0	0	100.121	-3.58324
TCGA-E3-A3DZ-01A-11R-A20F-07	THCA	20251	Alive	47.86	0	female	0.0857712	3.63221	0.211202	0.940283	0.0714912	2.38945	2.18339	0.181762	0.0315221	0.0102641	2.93199	3.71682	0.0157267	0	111.293	-3.58039
TCGA-EL-A3ZR-01A-11R-A23N-07	THCA	16852	Alive	61	0	female	0.122991	2.19928	0.1346	0.195407	0.0683427	2.09427	1.02498	0.0772256	0.0502232	0	1.75924	2.96844	0.00751706	0.0145584	98.1575	-3.58946
TCGA-A3-3374-01A-02R-1325-07	KIRC	18890	Alive	43.8	0	female	0.954779	1.00678	0.247477	0	0.670163	1.2083	0.8726	0.0378634	0.187144	0	0.175434	0.264621	2.11552	2.91226	95.6727	-3.56925
TCGA-ET-A3DV-01A-12R-A206-07	THCA	24905	Alive	168.93	0	female	0.0280713	7.92921	0.77984	0.46109	0.0230377	2.54064	5.6028	0.292861	0.0169298	0	0.402051	0.379028	0.0443439	0.0122687	123.712	-3.46988
TCGA-FY-A3NP-01A-11R-A21D-07	THCA	25462	Alive	16.36	0	male	0.104415	1.53306	0.246825	0.350367	0.0111399	1.05983	0.649307	0.204553	0.0491185	0	2.38155	4.582	0.00612644	0.0118651	93.2364	-3.48598
TCGA-FY-A3W9-01A-11R-A22L-07	THCA	24136	Alive	21.93	0	female	0.0436598	5.71451	0.386403	0.839636	0.0708832	1.61646	3.06845	0.286058	0.0669729	0.0218074	1.45794	2.69893	0	0	112.425	-3.46495
TCGA-DJ-A3UP-01A-11R-A22L-07	THCA	13899	Alive	16.63	0	female	0.0355159	2.63967	0.202115	0.722272	0.0378917	2.00724	2.73381	0.124882	0.0371274	0.00906691	3.41661	6.06789	0.0694622	0.0807168	108.977	-3.47494
TCGA-KO-8406-01A-11R-2315-07	KICH	6556	Alive	104.83	0	female	0.118015	1.03355	0.178829	0.207693	0.205813	1.34592	0.821198	0.068401	0.0177936	0	0.290514	0.239021	2.12393	4.08764	90.9302	-3.46777
TCGA-C8-A1HI-01A-11R-A137-07	BRCA	0	Alive	11.43	0	female	0.565672	2.31532	0.319783	0.34283	0.359709	3.23991	3.46371	0.0282266	6.63053	0.724448	0.414147	1.28226	0.0769312	0.0212848	105.667	-2.66429
TCGA-DJ-A13S-01A-11R-A10U-07	THCA	7099	Alive	8.83	0	female	0.0124166	2.21838	0.231007	0.473458	0.0220786	1.43968	1.49008	0.0935562	0.0567874	0	1.27635	3.19659	0.2732	0.317465	95.3953	-3.44928
TCGA-EL-A3ZH-01A-31R-A23N-07	THCA	15685	Alive	92.43	0	female	0.0729815	4.32509	0.401928	0.287263	0.0502345	0.99343	0.984558	0.141909	0.0553739	0.0270458	1.94514	5.2895	0	0	101.282	-3.40724
TCGA-DJ-A13M-01A-11R-A10U-07	THCA	10530	Alive	49.46	0	female	0.0300734	6.84334	0.35545	0.596299	0	1.74919	4.27613	0.475852	0.0707353	0	1.29487	0.369516	0.0441132	0.0341738	113.901	-3.37283
TCGA-A8-A09E-01A-11R-A00Z-07	BRCA	26724	Alive	49.73	0	female	0.260444	1.72627	0.1376	0.0456599	0.191632	1.80949	2.20452	0.0676686	3.60277	0.722211	0.487715	2.04934	1.06267	1.29268	95.342	-2.95036
TCGA-EL-A3CW-01A-11R-A19O-07	THCA	31934	Dead	31.26	1	female	0.445665	1.93795	0.299552	0.374664	0.112317	1.63419	1.99715	0.0528816	0.110052	0	0.163345	0.431177	0.102949	0.0996909	89.845	-3.30698
TCGA-BH-A0HN-01A-11R-A10U-07	BRCA	24731	Alive	17.2	0	female	0.037261	0.986177	0.39147	0.28416	0.159014	1.57232	3.34691	0	1.35844	0.185492	1.60435	0.915663	0.0546564	0	91.1213	-3.14953
TCGA-BJ-A291-01A-11R-A16R-07	THCA	20682	Alive	23.2	0	female	0.124541	1.74746	0.136297	0.277018	0.0553633	1.64228	1.17471	0.117298	0.101712	0	0.241548	0.455432	0	0	85.1852	-3.3013
TCGA-BJ-A192-01A-31R-A13Y-07	THCA	19878	Alive	44.96	0	female	0.0824939	6.18639	0.135421	0.393197	0.0275038	2.12664	6.95614	0.174817	0.141482	0	1.55997	3.03179	1.16469	0.92277	123.169	-3.28563
TCGA-BJ-A2N7-01A-11R-A18C-07	THCA	11188	Alive	18.63	0	female	0.122217	1.73251	0.280246	0.29589	0.0620918	1.72941	0.850102	0.248491	0.0608393	0.0148576	1.80603	2.48581	0.0170738	0.0220446	88.9152	-3.27657
TCGA-HC-A8CY-01A-11R-A36G-07	PRAD	23154	Alive	9.66	0	male	0.0997325	0.258061	0.0192611	0	0.0156476	1.46638	0.592029	0	24.2744	3.51585	0.921646	2.47145	0.946602	0.966645	85.3328	-0.40246
TCGA-ZB-A961-01A-11R-A42S-07	THYM	25419	Dead	6	1	male	0.351373	0.571489	0.787176	0	1.91849	3.87373	1.03727	0	0.550974	0	0.432947	1.37866	0.194038	0.0469743	95.4602	-3.19143
TCGA-A8-A06N-01A-11R-A00Z-07	BRCA	24288	Alive	0	0	female	0.0469727	0.531189	0.137084	0.0530702	0.111366	4.50724	1.04706	0.0524338	0.83204	0.233172	1.90306	3.35913	0.525697	0.652389	94.5122	-3.15887
TCGA-ET-A2N3-01B-21R-A23N-07	THCA	12603	Alive	84.5	0	female	0.0225876	12.1004	0.333716	0.818226	0	3.2952	2.61826	0.319111	0.0553418	0.0108121	0.788559	0.198241	0.15738	0.0481263	126.726	-3.21777
TCGA-EM-A4G1-01A-11R-A250-07	THCA	9844	Alive	13.86	0	female	0.00658974	2.37498	0.346164	0.502547	0.140611	1.52187	2.21668	0.0993043	0.0516655	0.0252346	1.22696	3.18093	0	0	93.6066	-3.23597
TCGA-EL-A4JV-01A-11R-A250-07	THCA	15065	Alive	58.26	0	female	0.0369032	3.99371	0.223679	1.16902	0	1.5324	2.00786	0.085556	0.0556408	0.0108705	1.91598	3.23882	0.00832793	0	100.653	-3.23977
TCGA-C8-A12M-01A-11R-A115-07	BRCA	25811	Alive	11.93	0	female	0.368955	1.38967	0.0510039	0.592363	0.0621529	5.41111	1.00983	0.029263	0.395845	0	0.497146	2.93137	0.0113937	0.0441327	98.1121	-3.19185
TCGA-FJ-A3ZF-01A-11R-A23N-07	BLCA	26825	Alive	17.46	0	male	0.0597602	0.692685	0.406421	0.325531	0.0113853	2.284	0.620921	0.0321628	0.0167335	0	0.173858	0.449561	0.626139	0.763968	81.4327	-3.21181
TCGA-FY-A3NM-01A-11R-A21D-07	THCA	17734	Alive	29.5	0	female	0.0334461	2.10546	0.131771	0.484627	0.00892084	0.893212	1.76058	0.0756025	0.0131114	0	1.86822	3.31701	0.00981209	0.0190032	89.3244	-3.21065
TCGA-E8-A434-01A-11R-A23N-07	THCA	20492	Alive	31.76	0	female	0.212419	3.77931	0.429174	0.462843	0.0373563	2.30721	3.08566	0.0703528	0.0823562	0.00893879	0.896412	1.67992	0.130113	0.119364	99.718	-3.1802
TCGA-BJ-A0ZA-01A-11R-A10U-07	THCA	24528	Alive	19.13	0	female	0.0743396	1.90786	0.48814	0.283465	0	1.29697	1.05723	0.120028	0.0416318	0.0305008	1.54481	2.84279	0.0311558	0.0754247	86.2198	-3.16893
TCGA-DJ-A3UZ-01A-11R-A22U-07	THCA	25846	Alive	41.53	0	female	0.262833	2.15037	0.39448	0.343614	0.0267061	2.28859	2.28029	0.22633	0.0588767	0	1.57299	2.94386	0.124841	0.128001	94.2282	-3.15434
TCGA-EL-A3CS-01A-21R-A19O-07	THCA	22993	Dead	46.16	1	female	0.103089	3.48351	0.280675	0.460204	0.0804771	0.87939	2.06191	0.0189453	0.0295702	0.0673994	1.49225	1.80954	0.302434	0.342865	92.5922	-3.17837
TCGA-55-6972-01A-11R-1949-07	LUAD	26625	Dead	54.4	1	male	0.0340044	1.23182	0.044657	0	0.0362791	1.53832	2.8689	0	0.613191	0.0260431	0.712279	1.07439	0.798072	1.54563	86.5569	-3.06842
TCGA-D8-A1JN-01A-11R-A13Q-07	BRCA	29331	Alive	20.66	0	female	0.132104	1.28973	0.0765388	0.118524	0.0829062	1.97927	6.37243	0.204929	0.913882	0.892719	0.361717	0.409205	0.353358	0.154531	95.8707	-3.00969
TCGA-EM-A3AR-01A-12R-A20F-07	THCA	15313	Alive	37.76	0	male	0.40765	2.03528	0.410439	0.207255	0.101481	2.24708	2.00625	0.081908	0.0745757	0	1.32828	1.76503	0	0	89.9572	-3.10023
TCGA-E3-A3E1-01A-11R-A20F-07	THCA	16895	Alive	81.63	0	female	0.107504	2.37185	0.207621	0.289359	0.0562233	1.47447	2.94744	0.0476483	0	0	0.686841	1.92403	0.117497	0.0718601	89.8057	-3.11379
TCGA-ET-A3BW-01A-11R-A19O-07	THCA	11032	Alive	47.3	0	female	0.0281295	2.17942	0.628007	0.686468	0	2.16546	1.87711	0.0423898	0.0882174	0	1.9968	4.14757	0.00825236	0.0159824	93.3119	-3.08172
TCGA-DJ-A2PQ-01A-11R-A18C-07	THCA	9664	Alive	35.9	0	male	0.119918	3.66848	0.298679	0.504564	0.132352	1.85495	1.53384	0.280414	0.113472	0	0.866168	1.66943	0.0121312	0	91.7199	-3.06797
TCGA-XU-A931-01A-11R-A42C-07	THYM	22432	Dead	53.63	1	female	0.0513647	0.151895	0.463759	0.0489648	0.479506	6.03496	0.490328	0.290266	0.0755091	0.0122934	0.485658	1.52147	0.960643	0.437761	89.952	-3.03519
TCGA-BJ-A28V-01A-11R-A19O-07	THCA	29508	Alive	32.9	0	female	0.0504112	6.03753	0.137924	0.832967	0.0224097	3.44157	2.94846	0.126612	0.0247024	0	1.19772	1.25357	0	0.0119343	107.268	-3.07212
TCGA-BJ-A45F-01A-12R-A23W-07	THCA	21713	Alive	3.5	0	female	0.147055	2.25688	0.268226	0.332288	0.058108	1.51148	0.708082	0.307784	0.0106755	0.0312849	0.82395	3.20268	0.143805	0.201145	84.4422	-3.02471
TCGA-78-7156-01A-11R-2039-07	LUAD	22720	Dead	32.53	1	male	0.243427	0.851017	0	0.0629297	0.0440187	2.77622	2.48317	0	0.194089	0.126396	1.68046	2.53477	0.242083	0.187537	87.5491	-3.00417
TCGA-5U-AB0E-01A-11R-A42C-07	THYM	22716	Alive	22.9	0	male	0.0797799	0.962651	1.34708	0.173834	0.911963	2.01471	1.93762	0.0858747	0.223392	0	0.596829	0.250068	0.827537	0.437099	83.3892	-2.9054
TCGA-KS-A4IB-01A-11R-A250-07	THCA	15157	Alive	85.9	0	female	0.059374	2.93172	0.164156	0.667283	0.0333399	1.49091	2.3751	0.0706373	0.0735016	0	0.763668	2.74262	0.128348	0.177551	89.6204	-2.97988
TCGA-FY-A3R9-01A-11R-A220-07	THCA	24215	Alive	16.8	0	female	0.0854581	1.30952	0.344341	0.385108	0	0.623908	0.582702	0.146343	0.0152277	0	1.06228	2.07962	0.0911669	0.0551762	75.3849	-2.95946
TCGA-DJ-A3UX-01A-11R-A22L-07	THCA	17124	Alive	11.5	0	female	0.411175	2.39656	0.4475	0.242541	0.0242364	1.37744	1.89593	0.119816	0.0445267	0.00869912	1.45396	2.67163	0.0133289	0.0129071	86.3504	-2.95179
TCGA-FK-A3SD-01A-11R-A22L-07	THCA	22560	Alive	1.06	0	female	0.053953	8.43214	0.325932	0.691248	0	1.85006	2.74293	0.276436	0.0592211	0	0.602739	0.454579	0	0	104.996	-2.93535
TCGA-DJ-A3US-01A-11R-A22L-07	THCA	13634	Alive	33.26	0	female	0.176057	2.90983	0.395908	0.809268	0.0514614	1.81534	3.33278	0.145375	0.122907	0.00923545	1.23488	2.58234	0.042452	0.0274057	93.6348	-2.93124
TCGA-X7-A8M3-01A-11R-A42C-07	THYM	23718	Alive	1.66	0	female	0.146586	0.787666	0.446053	0.163595	6.23659	2.35815	1.04014	0.161633	0.0981091	0	0.873716	0.941354	0.199287	0.0406275	100.827	-2.91606
TCGA-B2-3923-01A-02R-1325-07	KIRC	21793	Alive	33.06	0	male	0.258511	0.659104	0.326437	0.1011	0.0176797	1.22213	0.626729	0.0249721	0.207877	0.0253829	0.347112	0.349051	3.71419	5.55504	80.5396	-2.90499
TCGA-EJ-5507-01A-01R-1580-07	PRAD	19759	Alive	48.56	0	male	0.326585	0.490489	0.101314	0.117666	0.0685888	2.98164	0.645258	0	14.9095	1.82176	0.837901	1.30901	2.59518	2.11856	83.8769	-1.13738
TCGA-CE-A27D-01A-11R-A16R-07	THCA	10536	Alive	12.46	0	female	0.339037	2.15741	0.244769	0.379036	0.047345	2.39217	2.72084	0.173871	0.160046	0	0.722976	0.654313	0.0156225	0.0100854	86.0767	-2.86882
TCGA-ET-A2N5-01A-11R-A18C-07	THCA	17137	Alive	82	0	female	0.0279738	4.63458	0.312266	0.512002	0.029845	1.01027	1.64801	0.189699	0.14256	0	1.92064	2.06231	0.00820669	0	88.8156	-2.83646
TCGA-4X-A9FD-01A-11R-A42C-07	THYM	15968	Alive	50.1	0	female	0.0641399	0.550051	0.202159	0	1.42335	2.71142	0.802378	0.193312	0.020115	0	0.716542	1.53116	0.0602136	0.0728852	80.3009	-2.85013
TCGA-ET-A25I-01A-11R-A16R-07	THCA	13786	Alive	82.83	0	female	0.0634281	2.80649	0.218658	0.604646	0.0169178	1.04589	1.57715	0.215062	0.0808105	0	0.922644	1.72571	0.00465199	0	81.4585	-2.83457
TCGA-E9-A247-01A-11R-A169-07	BRCA	21562	Alive	39.53	0	female	0.346298	2.31075	0.176045	0.170383	0.250281	6.28936	4.11113	0.016834	2.69756	1.06088	0.571983	0.705901	1.97288	1.29479	104.72	-2.52246
TCGA-ZB-A96F-01A-11R-A42S-07	THYM	14344	Alive	58.7	0	male	0.083594	0.353949	0.748511	0.0579551	0.689164	2.70121	0.974169	0.0858903	0.163851	0	0.221088	0.933757	0.200651	0.172712	75.953	-2.78895
TCGA-FE-A236-01A-11R-A16R-07	THCA	12348	Alive	67.7	0	male	0.140361	2.28586	0.513497	0.428169	0.0427858	1.21202	1.86308	0.0604336	0.0393026	0	1.65672	3.37888	0.217654	0.136713	83.7861	-2.8169
TCGA-KL-8342-01A-11R-2315-07	KICH	16550	Alive	74.93	0	female	0.126427	1.11763	0.0706525	0.287197	0.186542	1.16065	1.07115	0.0810725	0.04218	0	0.187818	0.283301	3.58275	2.55235	78.1349	-2.83329
TCGA-ET-A25P-01A-11R-A16R-07	THCA	8787	Alive	18.63	0	female	0.0355097	4.62529	0.480911	1.08322	0.0473563	2.2316	3.60767	0.100334	0.104402	0.00849873	1.75622	3.23339	0.00651093	0	99.9412	-2.79963
TCGA-BJ-A45D-01A-11R-A23W-07	THCA	13335	Alive	11.03	0	male	0.117011	5.4733	0.448197	0.371814	0.0520161	1.89052	3.89617	0.293885	0.162457	0.00933501	0.567361	0.513477	0.486309	0.180058	96.0769	-2.76877
TCGA-CE-A3ME-01A-11R-A20F-07	THCA	18714	Alive	12.63	0	female	0.116198	3.66592	0.337138	0.370947	0.0144152	1.46389	2.6189	0.264694	0.0847466	0	0.62893	1.7076	0.00792769	0	86.4196	-2.78458
TCGA-H2-A3RH-01A-11R-A220-07	THCA	15068	Alive	12.63	0	female	0.0612402	2.63724	0.402125	0.266875	0.0233346	2.17011	1.55893	0.230716	0.0857396	0	2.647	2.95612	0.0641646	0.0745609	85.9244	-2.77399
TCGA-FE-A231-01A-11R-A14Y-07	THCA	25703	Alive	32.03	0	male	0.0124428	2.36411	0.291799	0.244006	0.0379289	0.87171	2.0556	0.0803601	0.0348411	0	2.31675	4.68019	0.0208591	0.0100995	84.0292	-2.79673
TCGA-BJ-A3PT-01A-12R-A220-07	THCA	18903	Alive	23.63	0	female	0.212602	4.00572	0.259261	0.509566	0.0810083	1.57026	2.05987	0.457687	0.130968	0	0.848247	0.746363	0.00891016	0	85.9851	-2.74778
TCGA-EM-A2CM-01A-11R-A180-07	THCA	22726	Alive	41.76	0	female	0.0101689	2.21023	0.356119	0.1551	0.0904091	2.13906	0.973802	0.05108	0.0531513	0.0129801	1.06502	1.96344	0	0	78.9082	-2.77782
TCGA-DJ-A2Q0-01A-11R-A206-07	THCA	20973	Alive	34.83	0	female	0.132272	2.80324	0.386018	0.941482	0.01568	1.27945	1.43236	0.17718	0.149796	0.0112559	1.09458	1.59944	0.0258697	0.0167007	81.1819	-2.72827
TCGA-CH-5737-01A-11R-1580-07	PRAD	26753	Alive	3.03	0	male	0.0925538	0.305279	0.0623324	0.144787	0.0379789	1.68257	0.302058	0.0178813	1.4606	1.09053	0.469484	1.16638	0.967746	0.943863	70.4328	-2.59944
TCGA-EM-A4FU-01A-11R-A250-07	THCA	12912	Alive	61.33	0	male	0.120735	1.80749	0.105705	0.521759	0.0644057	2.18782	1.67941	0.0909711	0.110437	0.00770566	0.889832	1.27156	0.12397	0.102898	79.6833	-2.75182
TCGA-FY-A3R7-01A-11R-A220-07	THCA	18403	Alive	16.5	0	female	0.31149	2.26655	0.140093	0.390491	0.11381	1.88572	1.6875	0.0482262	0.0919997	0	1.29103	2.7338	0.0312952	0.0121219	82.7499	-2.75369
TCGA-DJ-A3UR-01A-11R-A22L-07	THCA	18808	Alive	36.83	0	female	0.0614309	3.30443	0.435647	0.374788	0.0262161	1.41055	2.59142	0.296235	0.125226	0	1.60132	3.53683	0.0144176	0.0279227	86.9786	-2.70031
TCGA-KL-8325-01A-11R-2315-07	KICH	20768	Dead	24.16	1	female	0.0331154	0.727465	0.0776597	0.108233	0.0378542	1.43425	0.159135	0.0178226	0.0556359	0	0.385365	0.332158	3.19904	7.01541	76.4772	-2.74602
TCGA-55-A492-01A-11R-A24H-07	LUAD	25719	Alive	19.86	0	female	0.14703	1.83339	0.0643636	0.0498349	0.156866	0.987473	3.98045	0.0492374	2.63855	0.0250237	0.418244	0.229408	1.95543	1.89355	82.7023	-2.42318
TCGA-KK-A7AP-01A-12R-A33R-07	PRAD	20403	Alive	6.53	0	male	0.0947823	0.232886	0.0183051	0.0425194	0.0297419	2.2891	0.293994	0	5.92311	0.523084	0.746137	1.37012	1.36578	1.44135	72.0014	-2.0356
TCGA-DJ-A3VL-01A-11R-A23N-07	THCA	14219	Alive	23.76	0	male	0.200358	1.23436	0.229711	0.194028	0.101791	1.77724	3.48116	0.0958508	0.162073	0	1.03625	1.11647	0.02799	0.0180695	79.9046	-2.69839
TCGA-J8-A3O0-01A-11R-A21D-07	THCA	14214	Alive	43.76	0	male	0.126576	2.89221	0.646442	0.357516	0.0125039	2.17871	1.85825	0.105969	0.0643216	0.00897602	1.71846	3.66184	0.0206298	0.0133179	85.5067	-2.67331
TCGA-EM-A22K-01A-11R-A180-07	THCA	16890	Alive	15.96	0	female	0.102233	2.68129	0.255731	0.631143	0	1.71189	1.65529	0.0550213	0.0477103	0	1.7562	3.80262	0.00714096	0	83.7399	-2.69409
TCGA-AJ-A3BG-01A-11R-A19W-07	UCEC	23861	Alive	18.33	0	female	0.042364	2.44577	0.101155	0.117483	0.102722	0.97362	1.82071	0.0290185	0	0.545675	0.17927	0.270407	0.271164	0.415757	74.5505	-2.70485
TCGA-ET-A39I-01A-11R-A19O-07	THCA	30349	Dead	33.7	1	female	0.024553	2.46206	0.205194	0.510672	0	1.06493	1.03088	0.0672732	0.0525008	0	2.77932	5.44603	0.0130966	0.0126822	81.9518	-2.68332
TCGA-A8-A083-01A-21R-A00Z-07	BRCA	24746	Alive	0	0	female	0.124202	2.09058	0.0291269	0.169141	0.0946501	1.7158	3.27057	0.150402	2.37359	1.3589	0.077429	2.5305	0.00650664	0	82.1492	-2.39093
TCGA-EM-A2CK-01A-11R-A180-07	THCA	10485	Alive	18.13	0	male	0.114038	1.1241	0.249604	0.579784	0.0289681	1.52765	0.780044	0.12275	0.0425757	0.0207949	2.33816	2.66895	0	0	74.692	-2.661
TCGA-EL-A3TB-01A-11R-A22L-07	THCA	17195	Alive	83.96	0	female	0.060085	2.7594	0.536573	0.329919	0.205134	1.73597	4.21275	0.344072	0.131904	0	0.587338	1.13905	0.0141017	0.0409664	85.2314	-2.61052
TCGA-AR-A0TV-01A-21R-A084-07	BRCA	24279	Alive	76.26	0	female	0.328633	2.14409	0.125879	0.0835408	0.321398	2.88385	5.32814	0.0619044	1.21314	0.07341	0.509908	1.63441	2.22549	2.66077	95.5393	-2.51156
TCGA-5P-A9KH-01A-11R-A42S-07	KIRP	28193	Alive	68.36	0	male	0.070457	0.995069	0.14358	0.185283	0.0518414	1.37618	1.28995	0.183061	0.047621	0	0.169637	0.0852922	2.02424	3.11972	72.7332	-2.63132
TCGA-J8-A4HW-01A-11R-A250-07	THCA	21587	Alive	2.63	0	female	0.108448	3.02906	0.36474	0.322752	0.0564404	1.82507	4.96343	0.119581	0.0103691	0	1.35436	1.99646	0.0155198	0	89.4289	-2.62948
TCGA-E2-A14T-01A-11R-A115-07	BRCA	19237	Alive	77.03	0	female	0.358196	2.41871	0.0880443	0.204511	0.245234	3.5936	3.44111	0	1.03624	0.293404	0.133744	2.75706	2.97832	1.96988	94.4645	-2.52757
TCGA-EJ-A65J-01A-11R-A311-07	PRAD	22904	Alive	15.03	0	male	0.262717	0.268311	0.142276	0.04131	0.028896	1.84818	0.206837	0.0204073	12.2844	1.57648	0.78795	0.570493	2.43933	1.98512	70.7717	-1.16887
TCGA-EM-A22N-01A-11R-A180-07	THCA	25035	Alive	10.8	0	female	0.106176	1.88524	0.637085	0.167528	0.0390614	0.904699	1.0252	0.0275866	0.0717629	0.00701011	1.70424	2.9241	0	0.0208022	73.3756	-2.60819
TCGA-DJ-A13O-01A-11R-A10U-07	THCA	20779	Alive	38.7	0	male	0.167531	2.80588	0.48003	0.0464593	0.0974934	2.11908	6.57702	0.126231	0.155231	0	0.549424	0.695072	0.0268084	0.0173067	90.1009	-2.57009
TCGA-DE-A2OL-01A-11R-A18C-07	THCA	16253	Alive	38.16	0	female	0.0785258	6.46771	0.269533	1.08883	0	3.75866	2.14498	0.242049	0.139924	0.0068342	0.913808	2.81939	0.00523572	0.0202801	99.6794	-2.55592
TCGA-EM-A22O-01A-11R-A180-07	THCA	27758	Alive	44.8	0	male	0.0137309	3.93359	0.450811	0.62829	0	1.18753	3.4579	0.155189	0	0	1.11851	1.32561	0	0	84.5127	-2.5712
TCGA-KL-8341-01A-11R-2315-07	KICH	15045	Dead	25.13	1	male	0.0722978	0.589428	0.171431	0.153155	0.696349	1.10702	1.08818	0.0605275	0.0551091	0.00769043	0.911444	1.1633	7.28801	13.9094	90.116	-2.57553
TCGA-EM-A2CO-01A-11R-A19O-07	THCA	28424	Alive	6.13	0	female	0.0550248	1.51483	0.25808	0.279754	0.0139775	1.21026	0.681299	0.0789713	0.0821735	0.0100338	1.12819	1.79373	0	0	68.7838	-2.55752
TCGA-EM-A2OW-01A-11R-A206-07	THCA	13761	Alive	40.9	0	female	0.100111	2.56509	0.38058	0.723287	0.0140537	1.33203	0.924525	0.178654	0.030983	0.0302655	0.858419	1.38731	0.0231866	0.0598742	73.8618	-2.54796
TCGA-FK-A3S3-01A-11R-A22L-07	THCA	15853	Alive	72.06	0	female	0.0830987	2.45913	0.498885	0.144852	0.0126653	2.09852	3.0349	0.339899	0.111689	0	2.12745	3.209	0.0626881	0.094429	82.7761	-2.48177
TCGA-B5-A5OD-01A-11R-A31O-07	UCEC	24775	Alive	34.6	0	female	0.10326	2.12925	0.0733016	0.1277	0.0148874	0.949545	2.52202	0.0841122	0.120344	0	0.129907	0.0489871	0.384808	0.523268	71.192	-2.51686
TCGA-KM-8443-01A-11R-2315-07	KICH	21183	Alive	50.66	0	male	0.0306774	0.928121	0.139458	0.0719854	0.214001	0.641424	0.446243	0.0711223	0.0185016	0	0.0823833	0.248531	1.5369	1.94413	64.0343	-2.52289
TCGA-E3-A3E5-01A-11R-A20F-07	THCA	20993	Alive	40.5	0	male	0.146536	2.21776	0.145239	0.253022	0.0589956	1.93397	3.4487	0.187491	0.0108385	0	0.57914	1.65006	0	0.015709	79.0951	-2.51282
TCGA-YL-A8SC-01A-11R-A37L-07	PRAD	24206	Alive	42.03	0	male	0.305222	0.43115	0.125262	0	0.0581498	2.10826	0.629308	0	1.57043	2.19151	0.507411	1.57857	1.95876	2.21419	72.0183	-2.33976
TCGA-BJ-A45G-01A-11R-A23W-07	THCA	17831	Alive	24.16	0	female	0.167219	2.94824	0.366006	0.347795	0.027031	1.56516	1.71375	0.133632	0.0397287	0.0194043	1.50368	2.57942	0.0074329	0.0287907	77.3935	-2.46428
TCGA-05-4426-01A-01R-1206-07	LUAD	26084	Alive	26.36	0	male	0.151698	2.10547	0.177875	0.192813	1.79186	2.83883	4.85658	0.0136073	0.0212385	0.0553246	0.693516	1.01439	1.18677	1.61095	92.8113	-2.47736
TCGA-A8-A06T-01A-11R-A00Z-07	BRCA	27393	Alive	53.8	0	female	0.419681	1.42284	0.139181	0.193974	0.158297	3.44069	2.28159	0.0479121	8.8991	0.292203	0.394654	1.19058	2.05204	1.86667	81.3961	-1.40864
TCGA-ET-A3BP-01A-21R-A19O-07	THCA	12594	Alive	80.2	0	female	0.155418	2.73784	0.382698	0.333352	0.0259085	1.55094	3.24983	0.237867	0.152315	0.00929927	0.452151	1.53453	0.00712423	0.0275951	77.6878	-2.41906
TCGA-EL-A3CZ-01A-11R-A19O-07	THCA	13718	Alive	80.6	0	female	0.0264766	1.47197	0.260782	0.726899	0.0141239	1.1877	0.832858	0.0598486	0.0415169	0.0304167	3.11191	5.484	0.163117	0.150433	75.2342	-2.44403
TCGA-DJ-A3UN-01A-11R-A22L-07	THCA	18871	Alive	32.86	0	female	0.195484	3.0276	0.146235	0.566127	0.0528001	2.25766	2.51062	0.428826	0.0582019	0	2.04449	3.69195	0.0217782	0.042178	84.0957	-2.41403
TCGA-EM-A4FV-01A-11R-A250-07	THCA	23627	Alive	24.8	0	female	0.126455	3.88331	0.191618	0.642913	0.0518898	1.82429	1.52698	0.317602	0.216083	0	2.15074	4.26859	0.00951232	0.0184226	83.6567	-2.40245
TCGA-5G-A9ZZ-01A-31R-A42C-07	THYM	19117	Alive	27.83	0	female	0.285381	0.733408	0.0892339	0.207274	0.144986	5.51747	1.70991	0.0204789	0.319639	0.0104079	0.474427	2.4808	0.175418	0.18531	80.5746	-2.41956
TCGA-DJ-A2PS-01A-11R-A18C-07	THCA	14916	Alive	26.56	0	female	0.305368	2.72186	0.208082	0.351518	0	2.37652	1.91194	0.0868257	0.0903464	0.0110318	1.40802	3.38802	0.0338061	0.0327363	79.9767	-2.42716
TCGA-HC-7080-01A-11R-1965-07	PRAD	24243	Alive	36.86	0	male	0.109909	0.347182	0.0787313	0.0914392	0.0426406	3.70348	0.272518	0.0903428	2.15431	0.260183	0.511608	1.01724	1.45978	1.30572	69.1988	-2.16558
TCGA-DJ-A4UP-01A-11R-A250-07	THCA	5655	Alive	30.53	0	female	0.322671	2.1688	0.24719	0.615189	0.014344	2.38687	2.39572	0.202604	0.147574	0.0102969	1.03261	1.65196	0.0552196	0.0458333	77.4405	-2.38489
TCGA-E9-A228-01A-31R-A157-07	BRCA	21294	Alive	42.83	0	female	0.444767	1.16721	0.11073	0.321506	0.24738	3.06911	1.92788	0.0952953	0.694116	0.629611	0.515124	1.96101	0.216439	0.179648	75.9564	-2.33564
TCGA-C8-A12U-01A-11R-A115-07	BRCA	17045	Alive	12.83	0	female	0.192562	0.655348	0.0218005	0.101277	0.106264	5.86894	1.06851	0.0500315	0.533617	0.419551	0.309083	0.407938	4.89923	3.94249	84.182	-2.34523
TCGA-KL-8334-01A-11R-2315-07	KICH	13602	Alive	98.3	0	female	0.294134	1.11032	0.263371	0.305881	0.118867	1.40618	1.09395	0.0671585	0.104823	0	0.363029	0.508473	1.7258	1.8611	67.9442	-2.37793
TCGA-EL-A3H1-01A-11R-A21D-07	THCA	24328	Dead	50	1	female	0.0808517	4.62986	0.303372	0.704677	0	2.62576	2.18837	0.104434	0.0633901	0.0619222	0.483878	1.21645	0.27108	0.170626	82.7838	-2.34965
TCGA-EM-A2CN-01A-11R-A19O-07	THCA	22817	Alive	23.83	0	male	0.0126472	3.16591	0.398621	0.0385802	0.0404797	2.22607	1.61434	0.0571763	0	0.0193724	1.03023	2.48637	0	0.0574865	75.1401	-2.3555
TCGA-KO-8411-01A-11R-2315-07	KICH	21371	Alive	131.93	0	male	0.13987	0.489814	0.0483388	0	0	0.942183	0.936984	0	0.0480976	0	0.228446	0.215364	2.62041	2.10527	62.2734	-2.36846
TCGA-J8-A4HY-01A-11R-A250-07	THCA	25106	Alive	0.2	0	female	0.0845001	3.13185	0.7768	0.343688	0.0601017	1.42949	2.571	0.21223	0.0772924	0.0107861	0.950553	1.77988	0.0991594	0.0480107	75.5497	-2.30753
TCGA-A7-A0DC-01A-11R-A00Z-07	BRCA	23294	Alive	30.2	0	female	0.319242	1.40247	0.0806253	0.702292	0.163749	2.45642	1.18886	0.0462581	1.41995	2.8329	2.25045	3.71783	0	0.0523226	77.6474	-2.17974
TCGA-EM-A3O8-01A-11R-A220-07	THCA	12405	Alive	12.7	0	female	0.0339209	4.12804	0.0866199	0.804808	0.0100528	0.791628	3.55334	0.38338	0.0664876	0.00721644	1.77633	4.63102	0	0	84.6343	-2.31098
TCGA-EM-A3AN-01A-11R-A206-07	THCA	13188	Alive	33.53	0	female	0.132891	3.21141	0.422671	1.10847	0.16615	2.37205	2.40125	0.328554	0.0325596	0	0.700741	1.34856	0	0	79.5329	-2.29661
TCGA-4X-A9FB-01A-11R-A42C-07	THYM	16175	Alive	23.9	0	male	0.130507	0.522616	0.196385	0.0414697	0.290077	5.6435	0.830547	0.0614588	0.191853	0	0	0.334075	0.119647	0.0463441	71.5382	-2.31135
TCGA-DE-A4MD-01A-11R-A250-07	THCA	26179	Alive	25.46	0	male	0.0297135	2.66716	0.276405	0.226602	0.0924617	1.17665	3.08408	0.0186571	0.0485339	0.028446	1.18141	3.3467	0.0508496	0.0140687	75.8413	-2.32187
TCGA-SL-A6JA-01A-11R-A31O-07	UCEC	28401	Alive	0.23	0	female	0.0280572	1.99958	0.0368467	0.085588	0.059868	1.46659	3.68846	0.0422809	0.18698	0	0.261202	0.147747	0.13993	0.191296	70.6941	-2.31127
TCGA-EM-A3ST-01A-11R-A22U-07	THCA	22990	Alive	39.4	0	female	0.0162655	5.99327	1.6448	0.297707	0.0173536	2.17658	4.25886	0.147069	0.102021	0	2.53639	1.59886	1.07843	0.369666	93.0457	-2.23021
TCGA-EM-A1YA-01A-11R-A14Y-07	THCA	27224	Alive	20.06	0	female	0.0633676	0.945024	1.83655	0.299951	0	1.54921	0.826409	0.0329283	0	0.0167351	0.889979	2.07117	0.423087	0.372453	64.0945	-2.24242
TCGA-ET-A4KQ-01A-12R-A250-07	THCA	16685	Alive	31.83	0	female	0.125638	1.77162	0.254775	0.422711	0.0197121	1.60495	1.68983	0.0835284	0.0434577	0	1.52656	4.05393	0.0162611	0.0104977	72.271	-2.3102
TCGA-AC-A2FM-01A-11R-A19W-07	BRCA	31805	Dead	26.4	1	female	0.459596	1.18242	0.120715	0.440626	0.0700485	4.36797	1.31798	0	1.09131	0.593359	0.550114	1.98226	0.462281	0.567026	76.4726	-2.1941
TCGA-GV-A3QH-01A-11R-A220-07	BLCA	24681	Dead	8.6	1	male	0.00709143	0.470091	0.372519	0	0.201755	1.95001	0.653309	0.0712431	0.0277995	0.00905191	0.220062	0.663874	0.533974	0.443208	60.3127	-2.29848
TCGA-DJ-A4V4-01A-11R-A250-07	THCA	17878	Alive	16.03	0	female	0.167941	2.02573	0.503014	0.269633	0.11002	2.07773	2.28756	0.377399	0.0346502	0	0.788592	1.60323	0.0345747	0.0837015	71.858	-2.25724
TCGA-FY-A3NN-01A-11R-A21D-07	THCA	17613	Alive	0	0	female	0.0779259	3.40271	0.264097	0.421747	0	1.07985	1.22038	0.113643	0.0591254	0	1.75515	4.10352	0	0	73.9417	-2.27119
TCGA-KS-A4ID-01A-11R-A250-07	THCA	20413	Alive	33.7	0	female	0.0948279	4.53028	0.57973	0.199497	0.0348866	1.97029	4.64951	0.0985526	0.17946	0.0375653	0.494679	0.918356	0.0863371	0.0371577	83.4143	-2.24084
TCGA-EJ-5506-01A-01R-1580-07	PRAD	24617	Alive	46.03	0	male	0.234063	0.203684	0.0320196	0.0371878	0.0390187	2.32184	0.602924	0	2.09319	0.569532	0.822813	1.36951	2.64655	2.83985	66.6158	-2.03209
TCGA-FY-A40M-01A-11R-A23N-07	THCA	18722	Alive	22.8	0	female	0.0639723	2.83591	0.886803	0.542074	0.0126392	1.97709	3.03724	0.14282	0.0464409	0.0090731	0.358438	0.707017	0.0695096	0.013462	73.6769	-2.21444
TCGA-DK-A6B6-01A-11R-A30C-07	BLCA	21007	Alive	37.16	0	male	0.081451	0.34862	0.281492	0.130771	0.228683	1.70303	0.701532	0.0323008	0.0504158	0	0.448981	1.50496	3.14412	2.87412	65.4868	-2.24646
TCGA-EJ-8472-01A-11R-2403-07	PRAD	23104	Alive	25.2	0	male	0.17945	0.375577	0.0497888	0.03855	0.0674135	2.04658	0.399823	0.0571317	10.5521	3.46495	0.441184	0.798567	1.40141	0.818544	63.225	-0.995476
TCGA-GM-A5PV-01A-11R-A28M-07	BRCA	23215	Alive	13.73	0	female	0.187425	0.976862	0.164093	0.238223	0	2.17315	2.11291	0.0470734	5.31457	0.346897	0.872427	0.712807	0.559013	0.141986	66.4387	-1.60366
TCGA-J8-A3O2-01A-11R-A23N-07	THCA	14339	Alive	11.4	0	male	0.35088	3.15608	0.50087	0.349029	0.135635	2.17483	3.22699	0.19158	0.129576	0.0097366	1.36107	2.36542	0.0522149	0	79.3441	-2.19379
TCGA-J4-A67N-01A-11R-A30B-07	PRAD	22420	Alive	31.23	0	male	0.0997525	0.526397	0.225866	0	0	1.09188	1.05075	0.0259177	4.54421	0.329301	0.600426	0.120756	1.14031	1.01627	58.3274	-1.69213
TCGA-DJ-A3V5-01A-11R-A22U-07	THCA	27918	Alive	19.46	0	female	0.280828	3.03498	0.267453	0.588547	0.228713	1.64621	3.28204	0.0807625	0.0336149	0	1.42196	2.52114	0.13207	0.121801	78.8959	-2.22629
TCGA-E3-A3E3-01A-11R-A20F-07	THCA	18140	Alive	53.16	0	female	0.0925336	2.51186	0.420652	0.361888	0	1.42062	2.50653	0.178774	0.0651082	0	1.46337	2.12402	0.0278427	0.0404424	71.6165	-2.20339
TCGA-49-4486-01A-01R-1206-07	LUAD	26415	Dead	77.26	1	male	0.0573113	1.55949	0	0	0.0197242	0.706331	1.81524	0	0.492822	0	0.53785	0.649026	0.802707	1.14495	62.1905	-2.1759
TCGA-G2-AA3F-01A-12R-A42T-07	BLCA	28457	Alive	29.76	0	male	0.127013	0.992988	0.333604	0.0968625	0.186325	1.7805	0.935328	0.0239253	0	0	0.110854	0.278683	0.0652081	0.108248	59.4598	-2.21499
TCGA-KK-A6E7-01A-11R-A31N-07	PRAD	17074	Alive	92	0	male	0.101189	0.552432	0.17037	0.118722	0.0415223	2.14039	0.618021	0.058649	3.53957	0.278199	0.634061	0.59206	0.0304471	0.0294836	58.8327	-1.7934
TCGA-BJ-A0ZJ-01A-11R-A10U-07	THCA	13149	Alive	42.66	0	male	0.414027	3.11381	0.388378	0.237403	0.116243	2.3846	4.48862	0.0703669	0.219661	0	0.869423	1.58463	0.0273978	0.0176872	80.7104	-2.16527
TCGA-KN-8428-01A-11R-2315-07	KICH	26252	Dead	53	1	male	0.842987	2.20943	0.40049	0.166119	0.546133	1.91287	2.39622	0.0656508	0.0853911	0	0.430924	1.26176	2.26858	4.5421	79.7241	-2.17966
TCGA-ZF-A9R3-01A-11R-A38B-07	BLCA	19384	Dead	31.63	1	female	0.105283	1.83777	0.192034	0.178424	0.280814	1.91226	2.03133	0.0220356	0.103181	0	0.544524	1.59136	3.08011	3.25681	74.2015	-2.1911
TCGA-AK-3465-01A-02R-1325-07	KIRC	26232	Alive	12.3	0	female	0.566824	1.33808	0.0958446	0.222629	0.14275	1.18376	1.04392	0.16497	0.0667564	0	0.481264	0.384315	2.24812	3.57992	66.8816	-2.1874
TCGA-HC-8258-01A-11R-2263-07	PRAD	20703	Alive	28.23	0	male	0.228122	0.243244	0.0432095	0.0334559	0	2.66004	0.343	0	5.43442	1.22635	0.459461	0.885553	1.36423	1.47061	61.2199	-1.51777
TCGA-EM-A2CQ-01A-11R-A180-07	THCA	14776	Alive	12.46	0	female	0.0349635	2.36943	0.522938	0.592531	0.0207235	1.55807	1.1196	0.0439069	0.0304582	0.0446294	1.7179	2.9322	0.00569847	0	68.03	-2.13331
TCGA-BJ-A28T-01A-11R-A16R-07	THCA	12698	Alive	36.03	0	female	0.678245	2.61518	0.115179	0.80262	0	2.63397	2.62596	0	0.481339	0	1.22474	1.64211	0.0686128	0.132883	76.664	-2.10295
TCGA-97-8179-01A-11R-2287-07	LUAD	26305	Alive	14.5	0	male	0.19149	2.3914	0.0967222	0.0898671	0.314306	2.37428	2.8176	0.0221974	0.230975	0.293314	0.274261	0.879091	1.40876	1.72405	74.1314	-2.12809
TCGA-A8-A099-01A-11R-A00Z-07	BRCA	28063	Alive	10.13	0	female	0.367136	1.85044	0.0151619	0.457838	0.184762	1.43519	4.59733	0.017398	4.81553	2.43159	0.859848	1.90494	1.44964	1.8367	79.6779	-1.58006
TCGA-DJ-A1QM-01A-11R-A14Y-07	THCA	15418	Alive	6.1	0	male	0.399772	2.73481	0.291671	0.623299	0.180084	1.5434	2.32608	0.0669375	0.0626866	0	0.99246	1.87126	0.031275	0	71.627	-2.11802
TCGA-HC-A631-01A-11R-A29R-07	PRAD	24749	Alive	1.8	0	male	0.206983	0.28904	0.280454	0.100222	0.0525782	1.71735	0.465962	0	4.79114	0.515828	0.267629	0.634365	1.13734	0.858682	56.7035	-1.55628
TCGA-DJ-A1QG-01A-11R-A14Y-07	THCA	22859	Alive	45.6	0	male	0.0806047	2.8769	0.47047	0.956213	0.0238879	2.04283	1.70989	0.641079	0.0702183	0.0171481	1.35489	1.41486	0.0131372	0	71.0879	-2.0546
TCGA-HC-7749-01A-11R-2118-07	PRAD	25688	Alive	24.13	0	male	0.297624	0.413906	0.0409994	0.0952341	0	2.99476	0.654698	0.015682	3.54915	1.55416	0.581281	0.913325	4.90913	4.42267	70.6187	-1.71354
TCGA-D8-A27W-01A-11R-A16F-07	BRCA	20173	Alive	12.43	0	female	0.502488	1.77428	0.0833812	0.249016	0.270954	1.69991	2.71462	0.0683418	2.94408	4.77928	0.31665	2.29262	0.71845	1.27805	75.2421	-1.77691
TCGA-XU-A92X-01A-11R-A42C-07	THYM	6572	Alive	78.1	0	male	0.121269	1.00354	1.7724	0.119332	0.542567	2.31994	2.12678	0.117901	0.322041	0	0.364184	0.068666	0.103288	0.0222264	63.7124	-2.0013
TCGA-EL-A3H3-01A-11R-A206-07	THCA	7000	Alive	43.96	0	female	0.170706	2.09269	0.217491	0.466331	0.0815486	2.9445	2.92325	0.441542	0.119856	0	1.12668	0.894452	0.142018	0.0144762	72.51	-2.06829
TCGA-ET-A39P-01A-21R-A19O-07	THCA	26817	Alive	96.66	0	female	0.115836	3.85924	0.264563	0.460899	0.120898	1.57955	3.15019	0.0569215	0.0197432	0.00964302	1.49451	2.7405	0.0886509	0.0715379	77.3781	-2.11195
TCGA-DJ-A3V2-01A-11R-A22U-07	THCA	16382	Alive	20.5	0	female	0.23955	2.45116	0.320162	0.194003	0.124395	1.95028	3.05285	0.127784	0.22438	0.00811793	0.49339	2.12103	0.0435344	0.0361343	71.1607	-2.0727
TCGA-VN-A88R-01A-11R-A36G-07	PRAD	19513	Alive	26.13	0	male	0.140124	0.72515	0.250938	0.129529	0.0906045	1.84828	0.895611	0.0639881	5.62624	0.666669	1.03767	0.596269	1.35782	1.10978	60.5499	-1.42274
TCGA-EM-A2OZ-01A-11R-A206-07	THCA	24195	Alive	34.43	0	male	0.056896	2.93155	0.311333	0.578535	0.0252925	1.35785	2.9398	0.178624	0.0619558	0	1.28742	2.71868	0.0463656	0.0359187	72.2379	-2.07142
TCGA-DE-A3KN-01A-11R-A20F-07	THCA	18098	Alive	27.7	0	female	0.254349	2.57882	0.524904	0.332524	0.0516883	2.05818	2.83214	0.18252	0.0189922	0.00927618	0.591975	1.53072	0.0142131	0.0412899	70.3229	-2.05701
TCGA-KO-8403-01A-11R-2315-07	KICH	18171	Alive	106.93	0	male	0.196058	1.56639	0.307218	0.441759	0.118848	1.30433	1.12619	0.151083	0.174677	0	0.0518532	0.27375	2.50333	2.2912	63.381	-2.05011
TCGA-DJ-A13U-01A-11R-A10U-07	THCA	22130	Alive	53	0	male	0.0678975	2.46499	0.0636912	0.2589	0.0388068	1.23988	2.74692	0.0548134	0.038024	0	2.00353	4.17133	0.00711397	0	71.3155	-2.0825
TCGA-E9-A22B-01A-11R-A157-07	BRCA	26278	Alive	38.9	0	female	0.829759	3.6925	0.250657	0.551586	0.632332	2.07365	6.61581	0.0908288	2.55182	0.284663	0.07014	0.387925	0.0353647	0.057076	86.8645	-1.76552
TCGA-E8-A417-01A-21R-A23N-07	THCA	14019	Alive	31.26	0	female	0.153972	2.61507	0.229168	0.375752	0.0219029	1.61943	2.90044	0.10828	0.177054	0	1.79178	4.03601	0.0180684	0	73.4128	-2.04982
TCGA-ZB-A96I-01A-11R-A42S-07	THYM	26208	Alive	55.1	0	female	0.10885	0.651822	0.786219	0.083011	0.0290327	2.44142	1.30627	0	0.234689	0	0.316672	0.0955322	0.159666	0.0309227	57.6985	-2.02331
TCGA-FY-A40N-01A-11R-A23N-07	THCA	20320	Alive	19.3	0	female	0.124857	2.8738	0.182191	0.253917	0.0148011	1.48725	0.847566	0.0836242	0.0761382	0	1.54984	4.57807	0.0244197	0.0472938	68.1423	-2.0636
TCGA-HC-7210-01A-11R-2118-07	PRAD	27343	Alive	28.93	0	male	0.415201	0.480672	0.16478	0.0695915	0.0121696	2.19417	0.783991	0.0343785	0.894313	0.952228	0.769888	1.16128	1.68657	2.8905	63.1454	-1.96925
TCGA-BK-A13C-01A-11R-A118-07	UCEC	17317	Alive	25.33	0	female	0.135567	0.485294	0	0.108828	0.114186	2.75315	0.428131	0	1.06288	0	0.58122	2.12913	2.88866	2.79724	64.7079	-1.95906
TCGA-BJ-A3EZ-01A-11R-A206-07	THCA	18882	Alive	16.23	0	male	0.146513	3.01878	0.23739	0.319239	0.101502	1.73604	2.31805	0	0.0522138	0.0145728	1.59426	1.97056	0.0111643	0.021622	70.613	-2.06837
TCGA-44-7671-01A-11R-2066-07	LUAD	23538	Alive	29.63	0	male	0.216641	2.00682	0.0995779	0.396516	0.115566	2.64368	2.5959	0.0163234	0.25478	0.0995519	0.42858	1.40701	0.788096	0.898555	70.9604	-2.04708
TCGA-KK-A6E0-01A-11R-A311-07	PRAD	21700	Alive	49.43	0	male	0.151823	0.491955	0.0424224	0.197079	0	1.94641	0.499255	0.0486789	4.6094	0.1237	0.375909	1.24743	1.56366	1.79865	58.7325	-1.52402
TCGA-FY-A3RA-01A-11R-A220-07	THCA	7900	Alive	18.33	0	female	0.0605601	3.64517	0.613058	0.423357	0.040382	0.762616	2.96854	0.209141	0.0296756	0	1.17457	2.65754	0	0.0143369	71.5352	-2.0301
TCGA-EM-A2P0-01A-11R-A206-07	THCA	12127	Alive	17.83	0	male	0.107626	3.13723	0.269224	0.390848	0.0546789	2.13829	2.7444	0.115849	0.0602731	0.00981289	1.64012	2.5189	0.0150354	0	73.8286	-2.04956
TCGA-BH-A0HW-01A-11R-A034-07	BRCA	22962	Alive	52.03	0	female	0.0893718	1.78229	0.0293423	0.443019	0.0953501	4.00059	2.53099	0.0168349	1.60285	1.89086	1.56003	4.03953	0.622703	0.736291	79.4676	-1.88519
TCGA-IM-A3EB-01A-11R-A206-07	THCA	11822	Alive	49.6	0	female	0.10171	4.5931	0.459158	0.129278	0.0678214	1.32511	4.17653	0.0159659	0.116293	0	0.887706	1.00425	0.00621643	0	76.0176	-2.03136
TCGA-AQ-A1H2-01A-11R-A13Q-07	BRCA	30958	Alive	15.83	0	female	0.200431	1.54014	0.598226	0.154397	0.269997	2.47057	13.9003	0.0457636	2.70636	0.488424	0.777472	1.95454	1.33043	1.64492	101.789	-1.70711
TCGA-FE-A3PD-01A-11R-A220-07	THCA	6386	Alive	79.86	0	female	0.125611	3.10927	0.530232	0.410544	0.023931	1.90581	5.77925	0.101405	0.123103	0	0.626459	0.944939	0.0131609	0	77.241	-1.99172
TCGA-KS-A4IC-01A-11R-A250-07	THCA	16671	Alive	35.76	0	female	0.0578602	3.95889	0.43692	0.264753	0	1.55072	3.50864	0.130789	0.0340231	0	0.538657	1.72656	0	0.0164373	72.7823	-2.00309
TCGA-A8-A06U-01A-11R-A00Z-07	BRCA	29525	Dead	29.43	1	female	0.248737	2.68695	0.0768609	0.312434	0.140493	1.98574	5.45922	0.0440982	1.67485	0.0224119	1.12377	2.2601	1.04736	2.01181	81.2233	-1.83034
TCGA-HC-8213-01A-11R-A29R-07	PRAD	17673	Alive	19.63	0	male	0.124638	0.0588699	0.0682015	0	0	3.20487	0.0881331	0	25.4344	2.51901	0.604341	1.03312	2.96584	2.49824	62.4732	1.01794
TCGA-KL-8330-01A-11R-2315-07	KICH	16250	Alive	110.13	0	female	0.0131266	0.271725	0.0574628	0.0333689	0.233412	2.34539	0.194922	0	0.0171528	0.0083778	0.534643	0.0768043	3.72903	6.27733	62.7071	-2.0241
TCGA-DJ-A3V4-01A-11R-A22U-07	THCA	22218	Alive	43.13	0	female	0.297989	3.20381	0.405316	0.389576	0.170315	1.53336	2.23698	0.160377	0.04172	0	1.11462	2.57795	0.0124887	0.0120935	70.2795	-1.9881
TCGA-BH-A8FY-01A-11R-A36F-07	BRCA	31932	Dead	9.83	1	female	0.114546	1.74205	0.241762	0.187189	0.15276	2.89266	4.15066	0.215769	1.31503	0.266316	0.856911	0.502657	0.948123	0.278922	71.976	-1.83219
TCGA-44-5645-01A-01R-1628-07	LUAD	22471	Alive	28.4	0	female	0.598887	0.807944	0.114818	0	0	2.2684	1.36715	0.0329378	0.719741	0.167399	0.559576	1.30445	2.0904	2.08634	63.5847	-1.9173
TCGA-GD-A3OP-01A-21R-A220-07	BLCA	30956	Alive	2.13	0	female	0.525836	0.71557	0.244448	0.283903	0.794351	2.77738	1.99262	0.0525936	0.127695	0	0.351988	1.34775	1.02388	1.25587	67.7245	-1.97761
TCGA-E8-A2EA-01A-11R-A180-07	THCA	19159	Alive	36.16	0	female	0.347365	4.74488	0.516772	0.331135	0.304009	3.01247	7.49543	0.163582	0.191492	0.0103921	0.347385	0.285812	0.0238844	0	89.9332	-1.9458
TCGA-DJ-A3VG-01A-11R-A23N-07	THCA	14970	Alive	36.16	0	male	0.215467	4.11343	0.427398	0.479267	0.0359188	1.82594	1.75485	0.169114	0.0527915	0.0171897	1.01863	1.22131	0.0395074	0.0255048	70.0028	-1.96527
TCGA-CF-A1HR-01A-11R-A13Y-07	BLCA	22777	Alive	12.96	0	male	0.290158	1.32438	1.04928	0.192418	0.605676	1.48673	1.23104	0.0316851	0.708854	0	0.342552	1.40247	1.25835	0.979604	61.8364	-1.86002
TCGA-EJ-5514-01A-01R-1580-07	PRAD	24165	Alive	60.96	0	male	0.799081	0.722692	0.157411	0.365638	0.12788	2.04543	0.343867	0.0401393	3.29959	0.938394	0.96089	2.10395	0.101585	0.0605356	59.6514	-1.58112
TCGA-G9-6348-01A-11R-1789-07	PRAD	24936	Alive	50.5	0	male	0.392653	0.752776	0.291333	0.0338357	0.130173	2.16315	1.18589	0	5.90485	0.35679	0.464677	0.66197	1.90687	1.15959	60.0993	-1.26517
TCGA-EM-A3SU-01A-11R-A22U-07	THCA	15768	Alive	30.36	0	female	0.0900526	4.36306	0.27454	0.0981086	0.120096	1.79729	6.08768	0.242331	0.126078	0	0.261986	0.620989	0.0566117	0.0182734	78.8629	-1.92981
TCGA-BT-A0S7-01A-11R-A10U-07	BLCA	27533	Dead	6.66	1	male	0.266452	2.00775	0.302818	0.0781546	0	1.26617	1.44414	0.0386087	0	0	0	0.719546	0.94705	0.815182	58.8827	-1.95595
TCGA-A8-A09K-01A-11R-A00Z-07	BRCA	24960	Alive	30.4	0	female	0.180002	0.425838	0.0644703	0.0998351	0.122209	5.11351	0.648639	0	0.795442	0.300783	1.14256	1.55107	0.259236	0.371899	64.6104	-1.86755
TCGA-J9-A8CP-01A-11R-A352-07	PRAD	24299	Alive	12.86	0	male	0.345101	0.714367	0.107907	0.0501298	0.0350653	1.8367	1.26694	0.123822	0.824593	0.364991	0.841438	0.749987	0.0867793	0.0560221	55.8583	-1.85044
TCGA-A2-A0CV-01A-31R-A115-07	BRCA	15289	Alive	100.36	0	female	0.769743	2.21603	0.0703956	0.261626	0.217318	2.66948	4.98637	0.113089	3.36213	0.492641	0.548929	0.150544	0.522091	0.438566	75.6484	-1.54838
TCGA-KO-8416-01A-11R-2315-07	KICH	15261	Alive	91.73	0	male	0.142444	0.822143	0.0984567	0.228697	0.306612	1.98554	1.29957	0.0188296	0.0391861	0	0.174487	0.0438655	0.205279	0.22718	55.8008	-1.94987
TCGA-DJ-A3V7-01A-11R-A23N-07	THCA	16257	Alive	23.53	0	female	0.0492833	3.43279	0.450242	0.359504	0.0228609	1.43774	5.15069	0.145306	0.0671992	0	0.897669	1.76776	0.0754344	0.0243491	74.4461	-1.91313
TCGA-BH-A0BA-01A-11R-A056-07	BRCA	18839	Alive	37.73	0	female	0.872219	1.36478	0.0370699	0.516639	0.210807	1.44865	1.60134	0.191417	2.93235	1.96728	0.459873	0.74321	0.438894	0.4651	62.7805	-1.57573
TCGA-XU-A930-01A-11R-A42C-07	THYM	15777	Alive	83.8	0	male	0.283481	0.532286	0.724808	0.076527	0.173972	3.22349	1.19055	0.113414	0.304867	0	0.0291936	1.32105	0.367987	0.228059	58.9104	-1.8598
TCGA-AR-A0U2-01A-11R-A109-07	BRCA	17390	Dead	85.03	1	female	0.348344	1.87789	0.08348	0.65929	0.0949461	5.1907	1.36849	0.153267	0.717668	3.76814	1.47945	4.8202	1.79772	2.13812	83.8011	-1.83486
TCGA-A3-3328-01A-01R-0864-07	KIRC	29168	Alive	46.16	0	male	0.0254978	0.848267	0.0139523	0.0972259	0.521399	0.937007	1.29815	0.0640401	0.0249888	0	0.370899	0.298377	0.841535	0.977885	54.3548	-1.92875
TCGA-LT-A5Z6-01A-11R-A28M-07	BLCA	20746	Alive	15.8	0	male	0.0557287	0.579741	0.209105	0.424999	0.467158	5.30398	0.883025	0.0599861	0.0624185	0	0.648517	1.46731	1.62324	3.14374	70.91	-1.91397
TCGA-DJ-A4UQ-01A-11R-A250-07	THCA	22097	Alive	33.5	0	male	0.251597	1.72944	0.33393	0.408241	0.14278	3.00675	2.22897	0.121004	0.20985	0.0102495	0.934417	2.39608	0	0	67.381	-1.88396
TCGA-AN-A0XT-01A-11R-A109-07	BRCA	19794	Alive	0.33	0	female	0.680743	2.01061	0.153382	0.916146	0.17801	2.61961	1.99623	0.326864	0.640991	0.549477	0.388325	0.410019	0.401378	0.284397	67.6195	-1.82133
TCGA-AN-A0FV-01A-11R-A00Z-07	BRCA	21479	Alive	0.33	0	female	0.793538	3.12372	0.0854206	0.555565	0.624556	2.62601	6.29191	0.0588111	1.76448	2.21181	0.635814	1.64408	1.9769	2.1139	90.3653	-1.70956
TCGA-EJ-A65E-01A-11R-A29R-07	PRAD	24558	Alive	13.9	0	male	0.157156	0.113764	0.0644966	0	0.0523966	2.47689	0.250036	0.0246695	6.04525	0.514047	0.342907	1.03447	1.73855	1.50681	54.7272	-1.19965
TCGA-FY-A3R8-01A-11R-A220-07	THCA	22824	Alive	15.9	0	female	0.28594	2.47362	0.266224	0.260375	0.136597	1.41962	3.09625	0.0643132	0.0836513	0.0163428	0.769793	2.77176	0.00626018	0	67.0817	-1.89563
TCGA-EL-A4K6-01A-12R-A250-07	THCA	27416	Alive	44.76	0	male	0.00735496	3.10843	0.160984	0.149575	0.0784696	1.72889	1.10999	0.0369453	0.0192217	0	1.54062	1.42012	0	0	62.3385	-1.91058
TCGA-DJ-A3V8-01A-11R-A23N-07	THCA	10398	Alive	21.56	0	female	0.122016	3.18052	0.165765	0.449216	0.101	1.96737	4.35686	0.110957	0.0494814	0.00805592	0.68547	1.18166	0	0.0239056	72.0616	-1.89721
TCGA-KS-A4I3-01A-11R-A250-07	THCA	14992	Alive	44.3	0	male	0.103686	2.78352	0.234039	0.59305	0	1.55821	2.69835	0.0244141	0.0381061	0	0.829537	1.93376	0.0760462	0.0184099	66.2812	-1.9005
TCGA-S3-AA12-01A-11R-A41B-07	BRCA	30101	Alive	19.13	0	female	0.256269	2.16655	0.189988	0.189132	0.110247	2.69484	4.76493	0	0.372679	1.59865	0.769604	1.95894	0.848828	0.868936	75.8336	-1.86133
TCGA-ET-A3DW-01A-11R-A19O-07	THCA	23603	Alive	25.06	0	male	0.039664	2.09921	0.214486	0.391453	0.0124462	1.1442	2.35877	0	0.0274392	0.0089346	0.733084	1.55627	0	0.0132565	60.3385	-1.89483
TCGA-G9-6366-01A-11R-2118-07	PRAD	22428	Alive	64.9	0	male	0.139585	0.314421	0.0572854	0	0.0116346	1.82823	0.289498	0.032867	3.13782	1.00223	0.685276	1.33993	3.55755	3.04843	57.4937	-1.52026
TCGA-A2-A0CT-01A-31R-A056-07	BRCA	25959	Alive	76.3	0	female	0.319319	1.95914	0.108081	0.451892	0.158047	1.60187	5.97972	0	1.20016	0.403395	1.68558	3.12033	0.589115	1.01002	77.6471	-1.75037
TCGA-G9-6369-01A-21R-1965-07	PRAD	20238	Alive	40.5	0	male	0.0785215	0.288317	0.05156	0	0.0139623	2.22386	0.256994	0.0197214	0.820843	0.0801835	0.42642	0.689147	2.43413	0.847663	52.621	-1.78565
TCGA-J9-A52D-01A-11R-A29R-07	PRAD	26023	Alive	7.06	0	male	0.0662748	0.0881938	0	0.101085	0	1.97779	0.126532	0	12.1849	1.18013	0.655556	1.16333	1.25408	0.941389	51.7858	-0.425077
TCGA-E7-A5KF-01A-11R-A28M-07	BLCA	24528	Alive	0.66	0	male	0.00915601	0.383576	0.320648	0.0931009	0.0651232	0.765759	0.671479	0.0459923	0.239286	0	0.319646	0.910724	2.1847	2.20227	51.1323	-1.8331
TCGA-HC-A48F-01A-11R-A250-07	PRAD	17434	Alive	22.66	0	male	0.272692	0.652233	0.084263	0.146796	0.0855685	2.16478	0.729164	0.145035	5.89832	1.25309	0.559998	0.84469	0.00941173	0	53.9595	-1.15337
TCGA-ET-A2MY-01A-11R-A18C-07	THCA	26406	Alive	59.56	0	female	0.044548	2.3267	0.275311	0.239811	0.0419365	1.19045	1.62479	0.0789787	0.0205453	0.0100348	1.64671	2.25387	0	0	60.1969	-1.85414
TCGA-E8-A415-01A-11R-A23N-07	THCA	14288	Alive	31.46	0	female	0.138108	3.9891	0.377862	0.731419	0.0511621	1.63342	4.37369	0.057812	0.127832	0.00734539	0.892874	2.05386	0.0225094	0.0108985	74.7146	-1.83145
TCGA-ET-A39M-01A-11R-A19O-07	THCA	12441	Alive	86.06	0	male	0.212358	3.04423	0.740784	0.202436	0.0531008	1.92363	4.58527	0.425018	0.533304	0	0.0386128	0.524185	0.0194686	0.0188525	68.7861	-1.73083
TCGA-BH-A1FG-01A-11R-A13Q-07	BRCA	32295	Dead	19.23	1	female	0.298959	1.07454	0.175559	0	0.285246	1.12265	1.454	0.0183137	2.58213	0.884214	0.424267	1.15192	2.11064	1.29812	57.8502	-1.5496
TCGA-Y6-A8TL-01A-21R-A37L-07	PRAD	23776	Alive	33.06	0	male	0.570806	0.168163	0.112725	0	0	2.92047	0.413595	0.0646751	2.35541	0.756001	0.149831	0.828672	1.27167	1.09731	55.3063	-1.57401
TCGA-EJ-A65B-01A-12R-A30B-07	PRAD	20204	Alive	23.66	0	male	0.225387	0.870443	0.0662675	0.153927	0	1.64332	1.98181	0.101388	1.26599	0.0386459	0.0391469	0.177145	2.11196	0.936552	56.4516	-1.70095
TCGA-H2-A3RI-01A-11R-A220-07	THCA	10956	Alive	11.16	0	female	0.0863145	2.09445	0.302278	0.234046	0.0716243	1.3344	1.99494	0.0578098	0.127827	0	1.51783	3.97289	0.00562715	0	62.8165	-1.82768
TCGA-KS-A4I7-01A-11R-A250-07	THCA	22398	Alive	32.9	0	female	0.102513	3.12704	0.234134	0.339906	0.0237761	1.89772	4.55458	0.100749	0.0698896	0	0.570538	0.704118	0.0261515	0	69.433	-1.82734
TCGA-EM-A3AP-01A-12R-A20F-07	THCA	11592	Alive	8.46	0	female	0.118193	3.26665	0.0835797	0.998436	0.0290998	3.99549	2.76075	0.0685044	0.156821	0	2.07371	3.44711	0	0	78.5375	-1.82721
TCGA-M7-A722-01A-12R-A36G-07	PRAD	23880	Alive	35.33	0	male	0.0495305	0.456311	0.12509	0	0	1.44117	0.678918	0	20.4921	0.0291801	0.399038	0	0.223551	0.0649429	47.0683	0.611953
TCGA-EJ-A6RA-01A-11R-A33R-07	PRAD	25679	Alive	11.76	0	male	0.16204	0.328135	0.0462614	0.107457	0	3.05995	0.416332	0.0530841	2.36137	0.107915	0.45092	0.370996	1.33312	0.860625	53.9663	-1.56283
TCGA-ET-A39R-01A-11R-A19O-07	THCA	8828	Alive	95.43	0	female	0.233493	3.70433	0.310783	0.288756	0.117823	2.12913	3.40793	0.095098	0.0989542	0	1.13827	2.10464	0	0.0179276	71.7203	-1.81249
TCGA-69-8253-01A-11R-2287-07	LUAD	21771	Alive	14.2	0	female	0.13567	3.27691	0.024407	0.113386	0.277593	1.31765	5.22096	0.0140033	0.0582844	0.0711684	0.151391	0.326221	0.359849	0.380139	69.7355	-1.82591
TCGA-QU-A6IN-01A-11R-A31N-07	PRAD	22286	Alive	142.13	0	male	0.0861295	0.195742	0	0.048655	0	1.38247	0.632233	0	23.2097	1.84456	0.334098	0.27997	1.91849	0.489365	49.8343	0.950311
TCGA-G9-6363-01A-21R-1789-07	PRAD	23480	Alive	45.93	0	male	0.511147	0.598322	0.139849	0.216562	0.0378707	1.91617	0.735784	0	10.3528	2.60983	0.495686	0.498455	1.87444	1.12941	56.6226	-0.579571
TCGA-FE-A232-01A-11R-A14Y-07	THCA	16280	Alive	80.8	0	female	0.117887	3.1432	0.302904	0.625414	0.0820258	1.29576	3.39702	0.0772393	0.150696	0	0.954335	1.66442	0.00751839	0	66.5714	-1.77581
TCGA-DJ-A3UV-01A-11R-A22L-07	THCA	6850	Alive	48.86	0	female	0.357685	2.94348	0.366982	0.647848	0.0834775	2.43908	3.48356	0.252663	0.113927	0.00856067	1.30075	2.2367	0.0590255	0.0254034	71.5911	-1.75951
TCGA-33-6738-01A-11R-1949-07	LUSC	29368	Alive	64.23	0	male	0.163495	2.80579	0.158395	0.0408803	0.157275	1.62517	7.82191	0	1.33439	0.1129	1.02928	1.64663	0.440332	0.837566	78.3685	-1.63884
TCGA-DJ-A13V-01A-11R-A10U-07	THCA	7915	Alive	43.76	0	female	0.204117	2.33086	0.309301	0.43107	0.0837581	1.75488	3.68288	0.0946447	0.0615515	0	1.13284	1.92924	0.128977	0.214106	66.4278	-1.7698
TCGA-DJ-A2PO-01A-21R-A19O-07	THCA	20058	Alive	8.1	0	male	0.273868	2.49387	0.293955	0.281154	0.0702374	1.59673	1.90569	0.0793666	0.16517	0	2.23703	4.43743	0	0.0448859	65.5263	-1.75689
TCGA-BJ-A0Z5-01A-11R-A10U-07	THCA	21369	Alive	14.93	0	male	0.0285551	2.93437	0.150002	0.391981	0.0609304	1.26466	2.59607	0.107578	0.0783581	0	1.16304	1.95479	0.184299	0.178467	63.1491	-1.77033
TCGA-AK-3433-01A-02R-1277-07	KIRC	17853	Alive	113.63	0	female	0.0642327	0.594983	0.173672	0.115259	0.0604672	2.06121	0.343511	0.142347	0.0444356	0.0289378	0.219847	0.464257	8.26919	8.93063	65.7511	-1.76611
TCGA-BP-4334-01A-01R-1289-07	KIRC	20609	Dead	21.5	1	male	0.0255578	1.47064	0.419553	0.194909	0.886191	2.36422	1.50257	0.0320953	0.183682	0.0163117	0.247847	0.149539	2.97417	1.06489	61.6074	-1.74504
TCGA-EJ-A65M-01A-11R-A29R-07	PRAD	23767	Alive	7.66	0	male	0.181825	0.573064	0.0837846	0	0	2.88009	1.16004	0	3.18877	0.268739	0.408333	0.111986	1.1885	0.779344	54.1613	-1.40347
TCGA-EJ-5521-01A-01R-1580-07	PRAD	23304	Alive	75.96	0	male	0.170683	0.321197	0.0509438	0.118333	0	1.86917	0.730028	0.0292285	3.71808	0.943274	0.586844	0.408546	0.551944	0.528968	49.744	-1.33504
TCGA-VP-AA1N-01A-31R-A41O-07	PRAD	25781	Alive	45.5	0	male	0.230087	0.418989	0.174939	0.0738819	0.0387598	1.94274	1.13619	0.054747	2.46857	1.3912	0.591876	0.765235	1.20791	0.688051	53.0959	-1.46942
TCGA-CF-A3MG-01A-11R-A20F-07	BLCA	17600	Alive	12.3	0	male	0.0112562	1.00137	0.172462	0.228912	0.960732	1.84002	1.56231	0.0565419	0.823684	0	0.742269	1.38306	1.21082	0.788774	58.8418	-1.66438
TCGA-EL-A3CL-01A-11R-A19O-07	THCA	25761	Dead	32.1	1	female	0.0457745	2.20388	0.563572	0.174543	0.0763071	2.87125	1.89871	0.107781	0.0224304	0	0.93219	2.71176	0.00839307	0	62.9071	-1.73328
TCGA-EM-A2CP-01A-11R-A180-07	THCA	9759	Alive	3.03	0	female	0.34233	4.92279	0.15914	0.646894	0.129285	2.08453	4.3076	0.228263	0.570046	0	0.669826	0.691294	0.0177751	0.0172126	75.4165	-1.67435
TCGA-KN-8429-01A-11R-2315-07	KICH	13903	Alive	88.33	0	female	0.116982	0.581965	0.208039	0.334548	0.130007	1.30172	0.487453	0.0550895	0.0573233	0	0.368691	0.342232	8.08642	10.87	66.3734	-1.748
TCGA-ET-A3DR-01A-11R-A19O-07	THCA	15404	Alive	81.7	0	female	0.108819	3.6646	0.197115	0.686794	0.0800676	1.95429	2.49036	0.0282733	0.0294197	0	1.441	2.17357	0.0770586	0.02132	68.0602	-1.74729
TCGA-EM-A3SZ-01A-11R-A22U-07	THCA	15659	Alive	12.96	0	female	0.0961458	2.96505	0.270569	0.104747	0.0915868	1.68393	3.07185	0.0258727	0.0269218	0	0.839139	1.20547	0	0	62.7342	-1.74205
TCGA-EM-A3SY-01A-11R-A22U-07	THCA	13461	Alive	13.7	0	male	0.246666	0.972578	0.261769	0.15201	0.0132912	0.923509	0.598012	0.0563203	0.0488367	0.0858704	0.985813	1.22457	0.0219286	0.0141565	48.2576	-1.73691
TCGA-DJ-A4V0-01A-11R-A250-07	THCA	13168	Alive	36.03	0	female	0.530402	3.06211	0.315028	0.609793	0	2.01636	2.80604	0.120496	0.28211	0	0.868466	1.96497	0.023458	0.0151438	66.9667	-1.69929
TCGA-61-1738-01A-01R-1567-13	OV	21965	Dead	36.3	1	female	0.0331179	5.41984	0.138386	0.137762	0.81909	0.904193	4.57109	0.0226851	0.0826174	0	0.210215	1.32119	0.0706606	0.188167	74.3049	-1.73573
TCGA-AN-A0XR-01A-11R-A109-07	BRCA	20381	Alive	0.33	0	female	0.450618	3.13002	0.0220815	0.718077	0.233205	1.2784	7.18463	0	2.18834	1.18473	0.195666	0.472223	1.12467	1.26104	78.3952	-1.48825
TCGA-C8-A1HL-01A-11R-A137-07	BRCA	0	Alive	10.56	0	female	0.656518	3.09243	0.468044	1.48772	0.740459	2.32466	4.46799	0.339203	5.07376	0.50281	0.0873134	0.197553	2.47632	1.21497	79.2346	-1.08707
TCGA-GD-A6C6-01A-21R-A31N-07	BLCA	23631	Alive	2.23	0	male	0.0730024	3.33763	0.605507	0	0.471414	0.438196	3.61889	0.144752	0.0150621	0	0.134137	0	0.293072	0.283797	60.6569	-1.70055
TCGA-DJ-A3UY-01A-21R-A22L-07	THCA	12004	Alive	36.36	0	female	0.425673	3.55443	0.397201	1.12765	0.227074	1.86522	3.04303	0.101285	0.0790438	0.00857927	1.61643	3.0674	0.0920168	0.0636464	72.8911	-1.70314
TCGA-IM-A41Y-01A-11R-A23W-07	THCA	15694	Alive	22.13	0	female	0.0938211	2.98884	0.26136	0.0433636	0.0303324	1.37803	2.68814	0.128531	0.0222905	0.0108871	0.860206	1.39733	0	0	60.3127	-1.71413
TCGA-EJ-A8FS-01A-11R-A352-07	PRAD	24380	Alive	8.86	0	male	0.0881846	0.146125	0.0399346	0	0.0162213	3.0345	0.221165	0	27.0359	1.26926	0.60157	1.38778	2.31945	2.2806	54.854	1.50598
TCGA-J4-A67S-01A-11R-A30B-07	PRAD	23332	Alive	27.76	0	male	0.0658367	0.246969	0.0800568	0.0743829	0	2.62797	0.824669	0	10.6295	0.233438	0.454011	0.513616	1.70254	1.03907	51.621	-0.459931
TCGA-IM-A3U3-01A-11R-A22L-07	THCA	20117	Alive	17.13	0	female	0.160328	2.54839	0.229451	0.376215	0.0328949	1.6644	2.3733	0.170364	0.0564049	0	0.908954	2.88642	0.0241209	0.0233575	62.0996	-1.7053
TCGA-D8-A1JS-01A-11R-A13Q-07	BRCA	28178	Alive	12.36	0	female	0.0715296	0.962807	0.0647847	0.150483	0.0921037	0.970492	3.78972	0.0557544	0.154707	0.151125	0.401845	0.216477	0.535472	0.350356	55.1162	-1.70777
TCGA-DC-6157-01A-11R-1660-07	READ	17807	Alive	52.7	0	male	0.287551	1.4379	0.052449	0.304573	0.127828	2.78601	2.16402	0.180553	0.0156562	0.244698	0.41828	1.12165	1.67547	1.40687	62.3252	-1.71281
TCGA-91-A4BD-01A-11R-A24H-07	LUAD	28544	Alive	20.1	0	male	0.0827305	1.98395	0.101857	0.15773	0.0275827	1.15974	3.7889	0	0.709441	0.0198004	0.361027	0.453805	0.546091	0.0881349	58.4523	-1.63972
TCGA-ET-A2MX-01A-11R-A23N-07	THCA	10044	Alive	89.63	0	male	0.032652	3.996	0.280375	0.306475	0.0401956	1.49432	6.11061	0.018925	0.0098462	0.0384728	0.467658	1.05811	0.0515799	0	72.5708	-1.70942
TCGA-EL-A3CT-01A-12R-A206-07	THCA	28597	Dead	61.8	1	female	0.445546	2.14282	0.206701	0.332396	0.18084	1.67076	2.1442	0.0364901	0.0854319	0	1.29621	1.31762	0	0	59.8014	-1.70199
TCGA-FY-A3TY-01A-11R-A22U-07	THCA	22556	Alive	23.63	0	female	0.906827	3.04118	0.696298	0.334629	0.292587	2.03645	3.5238	0.0551027	0.0860056	0	0.170206	1.34786	0.0536364	0	67.9292	-1.66941
TCGA-BJ-A0ZH-01A-11R-A10U-07	THCA	19114	Alive	15.33	0	female	0.143228	2.92184	0.352683	0.341341	0.0596912	2.1567	3.31235	0.286661	0.0526384	0	0.442732	0.510676	0.236357	0.0127154	63.4198	-1.66906
TCGA-EL-A3MW-01A-11R-A20F-07	THCA	20186	Alive	110.16	0	female	0.2408	1.97782	0.474353	0.440734	0.0256908	1.64318	3.12182	0.108862	0.0755177	0	1.4011	2.4938	0	0.0136816	62.3528	-1.67416
TCGA-H4-A2HO-01A-11R-A180-07	BLCA	19630	Alive	1.53	0	male	0.160368	1.21136	0.022892	0.0531738	0.20457	2.31269	1.40092	0.105072	0.0683332	0	0.365127	0.305972	0.112504	0.118848	52.5285	-1.69267
TCGA-ET-A39K-01A-11R-A19O-07	THCA	17789	Alive	108.9	0	female	0.167637	3.14287	0.378388	0	0.0139727	1.81228	5.18181	0.0592081	0.0821453	0	0.701068	0.781614	0	0	67.2207	-1.67541
TCGA-E8-A44M-01A-21R-A23W-07	THCA	8523	Alive	30.56	0	female	0.360791	2.2595	0.293688	0.318352	0.0636241	2.35775	3.08493	0.0674004	0.151956	0	0.728673	2.25057	0.061233	0	64.041	-1.66618
TCGA-ET-A40S-01A-11R-A23N-07	THCA	22733	Alive	40.76	0	male	0.130444	2.63995	0.278376	0.198959	0.0521886	3.03114	2.68019	0	0.089488	0	0.910789	1.37382	0.0191342	0	63.9861	-1.67976
TCGA-DJ-A2Q4-01A-21R-A18C-07	THCA	19689	Alive	34.4	0	male	0.0512837	3.09755	0.493895	0.573614	0.0729523	2.13805	2.84408	0.0515215	0.040208	0	0.994651	1.77037	0.0150451	0.00971268	64.6599	-1.66131
TCGA-YL-A8SR-01B-11R-A37L-07	PRAD	23488	Alive	9.1	0	male	0.33139	0.85993	0.0435204	0.758175	0.0176779	2.03458	0.572433	0.274664	0.389729	0.304563	0.771279	2.15226	1.55552	1.67575	56.2117	-1.61716
TCGA-DJ-A4UL-01A-11R-A250-07	THCA	24939	Alive	31.3	0	female	0.125007	2.83632	0.312701	0	0.0158773	1.70288	5.07092	0.112131	0.0583388	0	0.519539	1.09713	0.00873175	0.0169109	65.1676	-1.65111
TCGA-YL-A9WI-01A-11R-A37L-07	PRAD	23184	Alive	54.1	0	male	0.186071	0.264541	0.0234964	0.109155	0.0190883	1.68679	0.370863	0	2.24439	1.10991	0.499689	1.13058	1.3437	1.21986	48.4904	-1.41302
TCGA-DJ-A4UR-01A-11R-A250-07	THCA	13463	Alive	35.26	0	female	0.304561	5.30533	0.199985	1.39359	0.0203084	2.67744	6.07773	0.17211	0.134317	0	0.974651	0.868722	0.033506	0.0216304	83.6896	-1.63996
TCGA-A8-A06Z-01A-11R-A00Z-07	BRCA	30984	Alive	1.03	0	female	0.108795	0.683031	0.068037	0.289735	0.202667	2.86561	0.957705	0.0520475	0.25725	0.171937	0.301442	1.00031	2.68511	2.47259	57.2381	-1.64011
TCGA-DJ-A2PR-01A-11R-A19O-07	THCA	9914	Alive	27.83	0	male	0.0726322	1.79704	0.174874	0.258491	0.0258303	1.58767	1.31626	0.0364845	0.0759277	0.00927119	0.873397	2.29485	0.0355136	0	53.914	-1.6565
TCGA-V1-A9OQ-01A-11R-A41O-07	PRAD	24820	Alive	12.36	0	male	0.230621	0.422689	0.157743	0.0732817	0	2.87674	0.873613	0.217209	1.26193	0.441566	0.279556	0.0843354	1.94515	1.09194	51.6749	-1.48257
TCGA-KK-A7AY-01A-11R-A33R-07	PRAD	22220	Alive	58.46	0	male	0.0972161	0.535768	0.0290161	0.336996	0.0235725	1.83947	0.819555	0	7.8992	0.236903	0.308538	0.0775655	2.00939	1.0545	49.1531	-0.709376
TCGA-E8-A418-01A-11R-A23N-07	THCA	27737	Alive	3.06	0	female	0.0407721	3.24306	0.255555	0.537072	0.0593174	1.37737	5.99822	0.0977481	0.0217954	0.00709688	0.517599	1.65907	0.364277	0.389604	70.4969	-1.63426
TCGA-HC-A6AQ-01A-11R-A30B-07	PRAD	22208	Alive	3.53	0	male	0.108168	0.294619	0.0560739	0.130249	0	1.38512	0.527932	0.0857918	14.964	0.392415	0.530002	0.199861	1.23593	0.760141	45.016	0.148309
TCGA-DJ-A3VB-01A-11R-A23N-07	THCA	19248	Alive	23.23	0	male	0.150718	4.13338	0.347436	0.26901	0.0598722	1.96576	6.51885	0.21746	0.0628549	0	0.541099	0.703606	0.0329269	0.00910999	74.0084	-1.61323
TCGA-A8-A07Z-01A-11R-A00Z-07	BRCA	31351	Alive	45.7	0	female	0.188328	1.30598	0.0989304	0	0.200926	1.36029	2.21213	0.0851407	3.30747	0.0432708	0.350653	1.12395	0.9503	0.898827	53.7107	-1.24573
TCGA-FC-A66V-01A-21R-A30B-07	PRAD	27282	Alive	17.46	0	male	0.116734	0.355065	0.109502	0.0508706	0.0355835	1.78143	1.06734	0.075391	0.679883	0.0255438	0.349312	0.175632	1.77102	1.0612	47.9815	-1.56101
TCGA-G9-6378-01A-11R-1789-07	PRAD	19879	Alive	38.5	0	male	0.463475	0.192918	0.153446	0	0.0623292	3.16112	0.290353	0	5.00791	0.238631	0.13597	0.478554	1.53109	1.08432	50.511	-1.0441
TCGA-ET-A40R-01A-11R-A23N-07	THCA	8963	Alive	45	0	female	0.127944	5.65672	0.435065	0.627254	0.0975019	1.80659	5.58749	0.275437	0.161216	0.00874903	0.265873	0.601557	0	0.0259623	76.2285	-1.57947
TCGA-KO-8414-01A-11R-2315-07	KICH	18502	Alive	107.06	0	female	0.103475	1.13218	0.15099	0.0350723	0.196262	2.89345	0.593712	0.0693034	0.0540852	0	0.133794	0.282537	4.65469	3.22703	57.7738	-1.62456
TCGA-CE-A483-01A-11R-A23W-07	THCA	12768	Alive	15.23	0	female	0.0491719	3.97234	0.293527	0.340905	0.047692	1.63139	3.25529	0.218931	0.0788569	0	1.97674	4.23713	0.0131142	0	69.4407	-1.6008
TCGA-ET-A39S-01A-11R-A19O-07	THCA	10000	Alive	55.86	0	female	0.16007	3.38793	0.23734	0.275648	0.0137724	1.88935	4.09352	0.291796	0.0506047	0	1.14168	2.22059	0.0151483	0	67.1079	-1.60019
TCGA-ET-A3BT-01A-11R-A19O-07	THCA	22108	Alive	88.83	0	female	0.0851942	3.1665	0.251737	0.292369	0.0908931	1.55054	4.26383	0.192576	0.0584455	0	0.768342	2.13097	0.0624837	0.0968102	65.5513	-1.60741
TCGA-FD-A6TI-01A-11R-A32O-07	BLCA	26874	Dead	9.8	1	male	0.172109	1.65592	0.145302	0.0750022	0.118042	1.79928	1.74354	0.0370514	0.0385538	0.00941526	0.543627	1.25157	0.339015	0.293363	53.3878	-1.6207
TCGA-E7-A678-01A-11R-A30C-07	BLCA	20169	Alive	26.6	0	male	0.0359075	0.232279	0.176836	0.0684595	0.0718302	1.81722	0.359095	0	0.0175953	0	0.313392	0.393929	0.658387	0.280523	43.5407	-1.62474
TCGA-KK-A59X-01A-11R-A29R-07	PRAD	20416	Alive	84.5	0	male	0.236238	0.953171	0.0262919	0.122142	0.0854375	2.19191	1.29593	0.150847	4.69323	0.751314	0.745521	1.05425	1.89121	1.36499	54.6995	-1.05684
TCGA-73-4675-01A-01R-1206-07	LUAD	21614	Dead	30.73	1	male	0.433241	3.05734	0.116379	0.420507	1.49172	2.31328	6.05498	0.0741902	0.331954	0.00754109	0.137499	0.691337	0.196428	0.0895113	76.413	-1.58066
TCGA-DE-A4MA-01A-11R-A250-07	THCA	19100	Alive	30.53	0	female	0.0300022	5.45639	0.886522	0.0572008	0.0200057	0.848288	4.50059	0.169545	0.0294033	0	0.0872841	0	0.0110022	0	66.2093	-1.56987
TCGA-EM-A1CT-01A-11R-A13Y-07	THCA	27944	Alive	18.43	0	male	0.165795	2.37079	0.429739	0.266188	0.046549	1.2191	1.42799	0.065749	0.0342075	0	2.74173	4.74825	0	0	59.7717	-1.60137
TCGA-BJ-A2NA-01A-12R-A19O-07	THCA	28147	Alive	19.23	0	male	0.187182	3.88285	0.318121	0.436644	0.117473	1.9464	3.75187	0.0995558	0.103593	0	0.794419	1.58483	0.00646044	0	67.3527	-1.5933
TCGA-73-4677-01A-01R-1206-07	LUAD	27381	Dead	1.26	1	male	0.244991	1.19808	0.154912	0.138397	0.00968072	1.60744	2.59359	0.0136737	0.113825	0.0694935	0.337893	0.923779	0.266197	0.319639	52.9423	-1.6072
TCGA-B0-5083-01A-02R-1420-07	KIRC	23034	Dead	34.83	1	male	1.06103	1.20106	0.351456	0.144065	0.537451	2.25019	1.23656	0.0948917	0.222164	0	0.183194	0.221061	1.33932	1.46688	56.7087	-1.56063
TCGA-J4-AATZ-01A-11R-A41O-07	PRAD	24226	Alive	13.73	0	male	0.114692	0.274722	0.0451863	0.139946	0.0244727	1.39523	0.358692	0.034567	5.29638	0.78177	0.774108	1.73134	0.82099	1.15993	46.0405	-0.961446
TCGA-KL-8331-01A-11R-2315-07	KICH	17710	Alive	100.33	0	female	0.0283657	0.592418	0.0931295	0.108161	0.163925	1.02892	0.679096	0.0178107	0	0.00905189	0.137538	0.165968	3.97359	3.73368	49.4705	-1.59293
TCGA-4V-A9QR-01A-11R-A42C-07	THYM	18723	Alive	26	0	female	0.0756497	0.665242	0.60132	0.121457	1.14693	4.64681	3.25783	0.0300002	0.156083	0	0.50967	0.209666	0.0817652	0	63.6002	-1.54343
TCGA-FY-A3BL-01A-11R-A19O-07	THCA	10667	Alive	20.7	0	male	0.0165882	2.7593	0.381234	0.506021	0	1.35056	3.31783	0	0.010838	0.0105871	1.57647	3.39703	0.0243325	0.0157083	62.6596	-1.57361
TCGA-KS-A4I9-01A-11R-A250-07	THCA	16961	Alive	88.6	0	female	0.0843192	3.68646	0.286381	0.266084	0.155103	1.96749	2.99231	0.153354	0.0569903	0	0.642872	1.37799	0.0255898	0.0330399	62.6551	-1.54956
TCGA-VN-A88N-01A-11R-A36G-07	PRAD	22695	Alive	25.53	0	male	0.138151	0.294527	0.042193	0.0490033	0	1.72825	0.297933	0.0484157	1.08315	0.246062	0.523428	0.620343	2.13016	1.6794	45.9025	-1.44361
TCGA-ZC-AAAA-01A-11R-A42S-07	THYM	14429	Alive	27.3	0	male	0.0994204	0.505319	0.707232	0.0631834	0.154687	2.88977	0.881277	0.124852	0.194871	0	0.28924	0.508997	0.170141	0.164757	47.7397	-1.50872
TCGA-E7-A6MF-01A-12R-A32O-07	BLCA	13867	Alive	25	0	male	0.0449321	0.214639	0.158868	0.158151	0	3.8827	0.35822	0.052085	0.162591	0.0132355	1.00553	1.33472	1.0444	1.51211	52.0584	-1.54464
TCGA-KL-8323-01A-21R-2315-07	KICH	20849	Dead	38.6	1	female	0.163836	1.52161	0.134476	0.273317	0.641828	1.00237	1.3871	0.115731	0.0903181	0	0.238321	0.359478	3.67995	6.80701	59.6641	-1.54404
TCGA-BJ-A3PU-01A-11R-A220-07	THCA	19007	Alive	18.9	0	male	0.0634085	4.01193	0.208181	0.241783	0.0986563	1.63212	5.60141	0.119442	0.0310713	0	0.368943	0.41738	0.0930109	0.0150113	67.6144	-1.54538
TCGA-DJ-A2PX-01A-11R-A18C-07	THCA	20088	Alive	29.36	0	female	0.317224	2.61855	0.464555	0.348089	0	2.16898	2.59355	0.481482	0.152091	0	1.80594	3.36499	0.207553	0.168568	63.2069	-1.48349
TCGA-B0-5117-01A-01R-1420-07	KIRC	14612	Alive	53.6	0	male	0.290029	1.49421	0.218216	0.783353	0.225626	1.02217	1.1426	0.0227635	0.0592164	0	0	0.0530301	4.52019	3.43305	56.0084	-1.5472
TCGA-FY-A3R6-01A-11R-A220-07	THCA	21009	Alive	14.1	0	female	0.484146	2.44099	0.0572806	0.266105	0.0232672	1.64983	5.05191	0.197186	0.170984	0.0167025	1.67498	1.45466	0.0383877	0	65.1677	-1.52112
TCGA-J4-A67L-01A-11R-A30B-07	PRAD	20034	Alive	25.66	0	male	0.179625	0.670107	0.0362917	0.168598	0.0442248	1.38147	1.65315	0	9.08904	0.391546	0.0964755	0.145522	1.24851	0.690855	47.0116	-0.466084
TCGA-BT-A20V-01A-11R-A14Y-07	BLCA	21551	Dead	5.13	1	female	0.0574602	2.2833	0.125768	0.146068	0.689668	3.3767	2.73387	0	0.112626	0.6051	0.501499	1.0086	0.772618	1.30589	64.5461	-1.5338
TCGA-DJ-A3UK-01A-11R-A22L-07	THCA	13145	Alive	37.43	0	female	0.169909	2.19822	0.360956	0.342996	0.0533161	2.30347	2.80775	0.508325	0.0685659	0.0095683	2.00631	5.4824	0.021991	0	64.7827	-1.48128
TCGA-EL-A3ZG-01A-11R-A23N-07	THCA	5612	Alive	90.8	0	male	0.157305	3.37901	0.502115	0.499852	0.0699283	1.16695	4.9856	0.230467	0.094212	0	0.788161	1.57235	0	0	65.094	-1.49464
TCGA-BJ-A28R-01A-11R-A16R-07	THCA	14044	Alive	42.73	0	female	0.1591	3.03203	0.417884	0.512297	0.0754414	2.13035	3.3172	0.0399595	0.11088	0	1.46059	2.4824	0.0414892	0.0903967	64.3997	-1.51004
TCGA-XF-A8HC-01A-11R-A36F-07	BLCA	28996	Dead	6.66	1	male	0.0517599	0.535721	0.0566457	0.131577	0.207084	3.57464	0.501944	0.0324999	0.0338178	0	1.807	3.17991	0.78455	0.465637	54.589	-1.53738
TCGA-EL-A4K7-01A-11R-A250-07	THCA	27306	Alive	41.7	0	male	0.0156136	4.26803	0.512621	0.238145	0	1.14261	6.7923	0.0294112	0	0	0.45424	0.753682	0.16032	0.0221781	69.7917	-1.51873
TCGA-HC-A6AN-01A-11R-A30B-07	PRAD	24697	Alive	1.63	0	male	0.138371	0.634706	0.123899	0.0959315	0.184534	0.950436	1.13219	0.071086	7.69272	0.337193	0.256173	0.110402	1.16246	0.857659	44.3261	-0.610248
TCGA-EM-A3O7-01A-11R-A220-07	THCA	16842	Alive	7.43	0	female	0.0458172	3.39972	0.490863	0.441362	0.0385911	1.13215	3.68312	0.0908479	0.0378127	0	0.897981	2.03174	0.0424466	0.0822067	61.5277	-1.50631
TCGA-EL-A4KI-01A-11R-A250-07	THCA	23182	Alive	24.23	0	male	0.332985	7.84707	0.44504	0.404509	0.157195	1.13144	7.53882	0.377455	0.12707	0	0.171458	0.413799	0.0259349	0.100457	84.2029	-1.47108
TCGA-E2-A15P-01A-11R-A115-07	BRCA	22524	Alive	19.83	0	female	0.590212	1.10449	0.0941972	0.593893	0.371694	2.58653	2.12399	0	2.16911	1.53815	0.643905	1.47487	1.08219	1.53699	60.7094	-1.27511
TCGA-D8-A1JI-01A-11R-A13Q-07	BRCA	20072	Alive	19.23	0	female	0.44612	0.683185	0.188317	0.243014	0.0849932	2.338	1.3732	0.0720302	0.462197	0.0488102	1.11247	1.84582	0.355241	0.615578	52.0389	-1.46707
TCGA-BJ-A0ZB-01A-11R-A10U-07	THCA	24415	Alive	4.06	0	male	0.0941276	1.71305	0.24986	0.274916	0.0427336	1.62167	1.55128	0.10563	0.0314038	0	1.84115	3.44507	0.117508	0.10241	54.3886	-1.50707
TCGA-DJ-A1QL-01A-11R-A14Y-07	THCA	25713	Alive	17.83	0	male	0.0726191	5.89405	0.510903	0.672482	0	3.38182	5.5505	0.254043	0.0711695	0.00993163	0.694166	0.546295	0	0	79.1242	-1.47457
TCGA-BJ-A45H-01A-12R-A23W-07	THCA	16541	Alive	28.83	0	male	0.260668	2.84307	0.48602	0.883514	0.0343339	1.91461	3.75664	0.242478	0.0883085	0	0.486842	1.29922	0.0944101	0.0182845	62.5417	-1.4692
TCGA-G9-6373-01A-11R-1789-07	PRAD	24887	Alive	27.03	0	male	0.287697	0.498933	0.0529659	0.36909	0.0860584	2.03919	0.459559	0.101296	2.07644	0.669256	0.469337	0.188784	1.66437	0.274982	46.361	-1.26421
TCGA-KO-8407-01A-11R-2315-07	KICH	15407	Alive	94	0	male	0.13437	1.00811	0.261428	0.303625	0.292026	1.76421	0.882277	0.112494	0.0487731	0	0.0289568	0.0436778	2.45281	2.03588	49.6984	-1.49517
TCGA-G9-7521-01A-11R-2263-07	PRAD	19216	Alive	31.4	0	male	0.512592	0.724829	0.0801396	0.217174	0.0434033	1.08259	0.717523	0.0459793	3.10984	0.428412	0.994176	0.856911	1.59331	3.12044	49.2184	-1.1413
TCGA-HC-8261-01A-11R-2263-07	PRAD	17874	Alive	18.2	0	male	0.14858	0.252817	0.154862	0.0359716	0.0503236	2.57764	0.37308	0.0355403	2.3853	0.388344	0.686124	1.03494	0.553512	0.455597	45.2382	-1.21948
TCGA-EM-A4FF-01A-11R-A250-07	THCA	14796	Alive	85.76	0	female	0.15805	3.00438	0.259453	0.30133	0.137005	1.79125	3.44496	0.0446576	0.162639	0	0.735692	1.45649	0	0.011225	60.2183	-1.47745
TCGA-EL-A3GY-01A-21R-A206-07	THCA	14814	Alive	102.53	0	female	0.119091	2.75201	0.414692	0.605474	0.0770042	1.73204	3.39904	0.25832	0.00707353	0	1.51185	2.09041	0.13234	0.112774	61.7294	-1.46889
TCGA-XK-AAIR-01A-11R-A41O-07	PRAD	27703	Alive	32.4	0	male	0.423041	0.448121	0.103651	0.0963044	0.016841	1.98027	0.516633	0.0237874	2.33906	0.169252	0.88172	2.27203	0.194497	0.394622	46.562	-1.22473
TCGA-KL-8328-01A-11R-2315-07	KICH	21976	Alive	104.23	0	male	0.0268406	0.449175	0.0801112	0.186084	0.234295	0.672513	0.532406	0.0183852	0.0286961	0	0.198765	0.214152	3.76532	3.10548	45.5174	-1.50229
TCGA-55-6986-01A-11R-1949-07	LUAD	0	Alive	108.7	0	female	0.229881	1.27832	0.0984445	0.228668	0.0533171	1.9093	4.42524	0	0.235088	0.574109	0.11631	0.4386	0.894319	0.795032	57.537	-1.47291
TCGA-E3-A3DY-01A-11R-A20F-07	THCA	13860	Alive	93.83	0	male	0.138189	1.86487	0.187241	0.133823	0.0468041	1.55099	1.1646	0.165273	0.120383	0	1.42943	2.84917	0.0193051	0.0124628	51.2796	-1.46556
TCGA-CE-A3MD-01A-11R-A20F-07	THCA	11399	Alive	12.96	0	male	0.254237	3.81901	0.385248	1.06531	0.0745174	2.51715	4.84119	0.357862	0.240947	0.0106985	0.682745	0.784639	0.0409811	0.0634948	70.1178	-1.42308
TCGA-EL-A3MZ-01A-11R-A21D-07	THCA	24208	Dead	53.23	1	male	0.220815	2.32825	0.380083	0.130795	0.182979	1.64221	3.03662	0.290759	0.0252124	0.0164191	0.823279	1.39234	0.0125787	0	56.1601	-1.45147
TCGA-04-1648-01A-01R-1567-13	OV	21113	Dead	29.03	1	female	0.0323926	1.50271	0.620378	0.0411721	0.547191	1.293	1.94857	0.0406784	0.328041	0.0723585	0.628256	1.04241	0.744404	0.782196	51.0074	-1.42525
TCGA-DJ-A3V3-01A-11R-A22U-07	THCA	20997	Alive	31.03	0	female	0.157913	4.08223	0.288976	0.355362	0.0828574	2.7408	4.99892	0.156045	0.101483	0.00991326	1.23514	1.18145	0	0	70.4316	-1.45526
TCGA-L6-A4EU-01A-11R-A250-07	THCA	21192	Alive	9.63	0	female	0.245478	4.22476	0.367418	0.0825914	0.433289	1.7429	3.77428	0.0272003	0.0778341	0	0.35708	0.538613	0.068839	0.0205109	63.5837	-1.46561
TCGA-FY-A40L-01A-11R-A23N-07	THCA	20243	Alive	24.2	0	female	0.193166	3.33108	0.370542	0.297935	0.138935	1.41504	3.10583	0.130828	0.0680664	0.0166226	1.28811	3.00968	0.00636732	0.0123317	61.5892	-1.45622
TCGA-EM-A3AQ-01A-11R-A20F-07	THCA	31198	Alive	30.13	0	female	0.0699042	2.85431	0.31778	0.656128	0.0143424	1.88577	3.65185	0.0607745	0.105398	0.0102957	0.813477	0.566323	0.0394381	0	59.4732	-1.45646
TCGA-E8-A436-01A-12R-A23W-07	THCA	19640	Alive	15.16	0	female	0.354252	2.25333	0.453145	0.2456	0.0736264	2.0157	2.1248	0.034665	0.135265	0	1.25815	1.73625	0.013497	0	55.6985	-1.44798
TCGA-FK-A3SH-01A-11R-A22L-07	THCA	18609	Alive	48.76	0	female	0.155089	5.95557	1.32388	0.270341	0.0827316	1.99194	7.95632	0.0500811	0.0955384	0	0.335172	0.155559	0.0519983	0.0251764	79.3731	-1.40765
TCGA-EJ-A7NJ-01A-22R-A352-07	PRAD	21748	Alive	6.56	0	male	0.168693	0.164097	0.0777332	0.04514	0.0157875	1.97453	0.349783	0.0222994	0.928143	0.283328	0.344401	0.779232	1.77121	2.11872	44.6897	-1.37146
TCGA-A2-A0ET-01A-31R-A034-07	BRCA	21464	Alive	35.53	0	female	0.175335	0.671093	0.0728679	0.101555	0.023679	3.87274	0.851505	0.0334459	0.17401	0.229474	0.594036	2.64914	0.924586	0.794445	53.7395	-1.46115
TCGA-KS-A41J-01A-11R-A23N-07	THCA	10411	Alive	15.9	0	female	0.108758	4.14337	0.395057	0.211764	0.0740636	1.80775	5.3225	0.156919	0.0725697	0	0.403921	1.21853	0	0	66.9477	-1.44455
TCGA-DE-A69J-01A-21R-A39I-07	THCA	12493	Alive	14.9	0	female	0.203713	2.79575	0.25537	0.338958	0.0790327	1.63686	2.78817	0.209309	0.0435592	0.028367	1.056	2.2755	0.0814956	0.0105222	58.2489	-1.44484
TCGA-VN-A943-01A-11R-A41O-07	PRAD	26162	Alive	16.53	0	male	0.0320165	0.0355044	0.0350386	0.0813883	0	2.73855	0.126133	0.0402062	2.69846	0.408677	0.745155	1.31131	1.76896	2.1526	46.6341	-1.15099
TCGA-KK-A59Y-01A-11R-A26U-07	PRAD	20768	Alive	65.6	0	male	0.16286	0.370236	0.026735	0	0.0217193	2.28303	0.30353	0	18.1635	1.94892	0.331662	1.00055	1.52891	0.879064	45.8927	0.700988
TCGA-HI-7171-01A-12R-2118-07	PRAD	20776	Dead	44.3	1	male	0.355991	0.309998	0.0337149	0.052209	0.0456496	4.69435	0.469911	0.0128957	9.07101	1.42876	0.637336	0.690967	1.53141	1.23498	53.9256	-0.384091
TCGA-DE-A0Y3-01B-11R-A10U-07	THCA	22239	Alive	50.86	0	female	0.0293544	3.07569	0.367979	0.407023	0.0284709	1.55723	2.13013	0.0603214	0.0313837	0.010219	2.04959	3.88786	0.00782882	0	59.5429	-1.44626
TCGA-BH-A18L-01A-32R-A12D-07	BRCA	18519	Dead	27.03	1	female	0.374209	1.72865	0.0297841	0.138366	0.0725893	3.23314	1.81445	0.0341767	0.817939	0.581879	0.39588	1.95065	0.984711	1.34012	58.2401	-1.37099
TCGA-DJ-A1QF-01A-12R-A14Y-07	THCA	22310	Alive	31.03	0	female	0.0715322	1.64694	0.34509	0.534387	0.0389373	1.45402	1.83154	0.0549978	0.0686735	0.0111805	2.46329	3.8437	0.0385447	0.0497666	54.8093	-1.4298
TCGA-A2-A1FV-01A-11R-A13Q-07	BRCA	27287	Alive	23.8	0	female	0.501236	1.24528	0.183634	0.590606	0.195086	4.48566	1.98707	0.064836	1.99865	0.189471	0.550746	1.85027	0.0189332	0.0244454	60.218	-1.20479
TCGA-BH-A18N-01A-11R-A12D-07	BRCA	32404	Dead	15.6	1	female	0.291741	2.10442	0.143228	0.457452	0.203626	2.74678	1.92357	0.0616319	0.801637	0.542931	0.253832	1.10077	1.10385	1.16187	57.8261	-1.34825
TCGA-G9-6370-01A-11R-1789-07	PRAD	19149	Alive	38.53	0	male	0.393964	0.372266	0.0342636	0.0397941	0	2.94081	0.531324	0	0.245467	0.199819	0.516144	0.870134	1.33947	1.08214	47.394	-1.42586
TCGA-AR-A0TR-01A-11R-A084-07	BRCA	25190	Dead	5.33	1	female	0.216452	0.600493	0.0586102	0.136141	0.0119036	1.26398	1.16854	0	4.97742	1.09377	1.50612	2.2718	2.28471	2.71321	50.9541	-0.849118
TCGA-XF-AAMX-01A-11R-A42T-07	BLCA	31884	Dead	6.86	1	female	0.269835	1.04961	0.163554	0.0633175	0.13287	0.899545	0.875598	0.0625583	0.0976424	0	0.483089	1.6031	0.0121787	0.0235866	42.5963	-1.41834
TCGA-FK-A3SE-01A-11R-A22L-07	THCA	11472	Alive	22.33	0	female	0.101271	5.65876	0.326446	0.73019	0.0785786	1.51546	9.70252	0.124864	0.0216545	0.021153	1.28563	2.71491	0	0.0104618	86.3353	-1.41035
TCGA-DJ-A3VI-01A-11R-A23N-07	THCA	19053	Alive	3.16	0	female	0.0549849	4.89751	0.404376	0.268369	0.0117326	1.47575	4.10311	0.165719	0.0258659	0.0168446	0.972589	2.20055	0.0258095	0.0249928	65.8068	-1.40109
TCGA-KN-8423-01A-11R-2315-07	KICH	16335	Alive	26.26	0	male	0.0733487	0.485024	0.0535148	0.279686	0.0326063	1.46004	0.374174	0.184222	0.143769	0	0.403071	0.464929	7.55533	13.9147	61.4542	-1.40235
TCGA-HC-7211-01A-11R-2118-07	PRAD	22768	Alive	40.7	0	male	0.137251	0.353555	0.0140818	0.0327095	0.0572	1.98109	0.347046	0.0161587	1.53006	0.903348	1.37259	1.43045	1.57287	2.77812	47.332	-1.25164
TCGA-AO-A0JI-01A-21R-A056-07	BRCA	20694	Alive	50.93	0	female	0.331911	0.422842	0.27243	0.316403	0.0948518	2.23629	1.51416	0.0893169	1.7426	0.124831	1.41394	2.28881	0.869401	0.808213	50.6098	-1.19647
TCGA-KL-8345-01A-11R-2315-07	KICH	27412	Alive	55.5	0	male	0.14531	0.801151	0.0970331	0.22539	0.0525527	0.603903	0.873256	0.129901	0.00965488	0	0.458571	0.0864625	3.15027	7.05271	48.9873	-1.40608
TCGA-KK-A7AQ-01A-11R-A33R-07	PRAD	22731	Alive	53.66	0	male	0.155444	0.809322	0.043434	0.504446	0.0176428	2.21914	1.06442	0.0747597	3.12461	0.253299	0.808235	0.290268	1.85322	0.676487	47.9067	-1.03898
TCGA-2A-AAYF-01A-11R-A41O-07	PRAD	20866	Alive	45.46	0	male	0.196146	0.1227	0.0198148	0.0920523	0.0160974	2.67291	0.274346	0.0227371	6.48259	1.15556	0.877906	1.48312	1.09775	1.04587	45.6499	-0.638814
TCGA-78-7537-01A-11R-2066-07	LUAD	26610	Dead	54.06	1	male	0.357249	1.64986	0.0890818	0.275894	0.120616	1.80508	1.85007	0.0340733	0.0709098	0	0.210497	0.277821	0.92203	0.68088	49.7175	-1.40001
TCGA-G9-6333-01A-12R-1965-07	PRAD	24249	Alive	82.16	0	male	0.194296	0.206844	0.102065	0	0.0138195	2.96437	0.5841	0.0195197	2.1733	0.22817	0.271324	0.591152	1.80123	1.17754	45.4088	-1.14661
TCGA-ET-A39L-01A-12R-A19O-07	THCA	7636	Alive	109.96	0	female	0.00441462	2.18668	0.21741	0.572337	0.0470993	1.73699	1.8984	0.199579	0.17306	0	1.77237	2.98337	0.0582805	0.0501655	54.5373	-1.36441
TCGA-HC-7075-01A-11R-1965-07	PRAD	0	Alive	20.03	0	male	0.309212	0.0799297	0	0.0659614	0	1.65638	0.165132	0.0162926	7.29838	1.14269	0.729728	1.40435	2.54379	2.53087	45.052	-0.53302
TCGA-EM-A3FK-01A-11R-A21D-07	THCA	10992	Alive	24.1	0	female	0.0539022	2.56596	0.169276	0.464687	0.0250034	2.58369	4.11214	0	0.0826844	0	0.763623	1.43979	0	0	60.5429	-1.39145
TCGA-EJ-7325-01B-11R-A32O-07	PRAD	23029	Alive	35.66	0	male	0.170174	0.313335	0.0843338	0	0.0171281	1.52578	0.525439	0.0483858	6.70884	0.282796	0.298916	0.16908	0.320268	0.0912155	38.0256	-0.592405
TCGA-ZG-A9LM-01A-11R-A41O-07	PRAD	26377	Alive	12.6	0	male	0.466788	0.780212	0.0761515	0	0.0927975	2.5626	0.938375	0	3.11421	0.333076	1.24836	0.508917	0.637929	0.362408	47.1566	-1.02806
TCGA-AC-A7VB-01A-11R-A352-07	BRCA	18806	Alive	8.33	0	female	0.159764	2.51385	0.140919	0.290959	0.0636011	4.07924	2.88762	0.0359338	1.36477	1.56145	0.305238	0.627838	0.293812	0.596125	61.9286	-1.23136
TCGA-J8-A3O1-01A-11R-A21D-07	THCA	12113	Alive	27.56	0	female	0.0323092	1.60355	0.127292	0.22997	0.0114902	2.13307	1.49218	0.032459	0.00844379	0.0164965	0.802098	1.62576	0.221167	0.269239	48.9712	-1.39459
TCGA-86-8281-01A-11R-2287-07	LUAD	27409	Alive	0	0	male	0.270373	1.62925	0.0334975	0.27233	0.149672	3.27262	2.74099	0	0.269976	0.0293027	0.445237	1.61181	0.598639	0.637664	57.515	-1.37031
TCGA-ET-A25O-01A-11R-A16R-07	THCA	12924	Alive	66.2	0	female	0.0271313	2.03589	0.252384	0.206909	0	1.31076	1.83352	0.0681427	0.0265897	0	1.63126	3.61147	0.358179	0.29546	52.3725	-1.38207
TCGA-DJ-A2PW-01A-11R-A19O-07	THCA	23987	Alive	35.33	0	male	0.146806	2.26674	0.632119	0.110122	0.0385147	1.9762	4.42851	0.0181336	0.0377378	0	0.504115	0.506931	0.0635439	0.041022	56.3163	-1.3602
TCGA-BH-A1F8-01A-11R-A13Q-07	BRCA	32871	Dead	0.03	1	female	0.429806	5.15063	0.107515	0.405822	0.414885	3.5402	11.3877	0.0462642	2.96062	2.63342	0.428715	0.754442	0	0.0116288	94.2236	-1.02806
TCGA-EJ-5505-01A-01R-1580-07	PRAD	21164	Alive	30.73	0	male	0.231993	0.142605	0.0513489	0	0.0278103	2.9976	0.113752	0	1.61453	0.598914	0.879683	1.69294	1.69003	1.1404	46.0051	-1.19413
TCGA-J9-A8CN-01A-11R-A352-07	PRAD	19662	Alive	41.23	0	male	0.193481	0.313207	0.0876181	0.152641	0	2.07978	0.418525	0.0502701	4.99546	0.83033	0.582296	0.761213	0.019573	0	40.4777	-0.773355
TCGA-J4-8200-01A-11R-A29R-07	PRAD	17167	Alive	40.6	0	male	0.313407	0.217798	0.0823176	0.0478021	0.0167186	3.30624	0.359014	0.0944579	3.24351	1.09214	0.474126	0.550125	1.4895	1.42456	46.5334	-0.978381
TCGA-KL-8340-01A-11R-2315-07	KICH	12696	Alive	67.46	0	male	0.168481	1.06817	0.0838111	0.233613	0.531083	1.98941	0.608052	0.0961717	0.0600428	0.00977541	0.0594128	0.089617	2.48635	3.30692	49.0358	-1.35929
TCGA-KM-8476-01A-11R-2315-07	KICH	17240	Alive	124.83	0	male	0.101951	0.517134	0.0557872	0	0.0453212	1.51262	0.509784	0.0426765	0.0111018	0.0108447	0.0329558	0	1.25453	0.353991	38.3612	-1.37046
TCGA-29-1761-01A-01R-1567-13	OV	29337	Dead	17.6	1	female	0.24684	1.09332	0.184833	0	0.404268	1.25117	2.18901	0.0489443	0.0679053	0.0663328	0	0.190035	0.285851	0.295259	44.9467	-1.35654
TCGA-ET-A2MZ-01A-12R-A19O-07	THCA	14408	Alive	37.76	0	male	0.0694726	2.24226	0.234608	0.544951	0.0847084	1.82987	3.03532	0.044868	0.1245	0.00760104	1.22423	1.98597	0.0407625	0.0451114	55.5847	-1.34493
TCGA-DJ-A2PZ-01A-21R-A18C-07	THCA	23332	Alive	8.53	0	male	0.142656	2.96424	0.41854	0.555538	0.178105	1.43657	3.57076	0.0457397	0.0356958	0	1.09496	1.33195	0	0	57.6872	-1.34588
TCGA-OL-A6VR-01A-32R-A33J-07	BRCA	17702	Alive	40.66	0	female	0.125046	1.02053	0.112699	0.0373971	0.0653973	2.35821	2.94242	0.0738974	1.04768	0.835635	0.713315	1.46329	0.388427	0.390066	51.6774	-1.23643
TCGA-D8-A1X6-01A-11R-A14M-07	BRCA	29256	Alive	18.03	0	female	0.221331	1.27507	0.342769	0.159238	0.155939	2.28609	3.54606	0.0786642	1.80079	0.343822	0.558866	1.3561	0.961731	0.866046	55.1801	-1.12862
TCGA-GV-A3QK-01B-11R-A23N-07	BLCA	20802	Alive	27.73	0	female	0.119549	0.869952	0.0461764	0.143012	0.162558	1.10945	1.19769	0.141297	0.0275675	0	0.300061	0.61719	2.30375	1.66481	44.4225	-1.34913
TCGA-V1-A9ZG-01A-11R-A41O-07	PRAD	23725	Alive	50.56	0	male	0.812507	0.612537	0.1404	0.0407655	0.0142575	2.32168	0.937936	0.24166	1.84403	0.470803	0.715358	0.938289	0.117615	0.121485	45.2917	-1.11641
TCGA-EJ-7330-01A-11R-2118-07	PRAD	25050	Alive	6.36	0	male	0.320238	0.261122	0.0154617	0.0359148	0.025122	3.38816	0.351084	0	10.2554	1.3255	0.904254	1.65328	1.16745	1.45828	48.4003	-0.133742
TCGA-D8-A140-01A-11R-A115-07	BRCA	22900	Alive	13.43	0	female	0.581422	1.71002	0.186741	0.385569	0.168564	4.96721	2.63723	0	0.123873	2.46849	0.18386	0.942922	1.23294	1.939	65.958	-1.34088
TCGA-ET-A3BN-01A-11R-A19O-07	THCA	12122	Alive	28.63	0	female	0.0695413	3.43216	0.425141	1.20697	0.0127919	2.08758	3.62333	0.126477	0.00940043	0.00918274	2.39986	3.66199	0.0140699	0.0136247	66.7167	-1.33058
TCGA-KO-8410-01A-11R-2315-07	KICH	27084	Alive	104.53	0	female	0.255889	2.12537	0.248386	0.169693	0.415445	1.92019	2.23739	0.0335316	0.148288	0	0.155363	1.0155	2.45448	3.45142	57.2752	-1.33076
TCGA-DK-A3IL-01A-11R-A20F-07	BLCA	29047	Dead	13.76	1	female	0.208863	1.52205	0.0870773	0.303397	0.353706	1.86529	1.41661	0	0.0389892	0	0.424381	1.22206	0.213974	0.320222	47.9675	-1.35171
TCGA-EM-A4FN-01A-11R-A250-07	THCA	18185	Alive	26.73	0	female	0.0845608	3.39477	0.521604	0.273585	0.0683465	1.48555	4.87359	0.173767	0.0301355	0	0.626206	0.224894	0.00751747	0.0145592	58.9343	-1.31371
TCGA-M7-A721-01A-12R-A32O-07	PRAD	25585	Alive	13.33	0	male	0.244699	0.31085	0.0678922	0.262835	0	2.31905	0.3384	0.0519367	1.31053	1.09542	0.561493	1.27042	1.01109	0.998678	43.8831	-1.19297
TCGA-HC-7232-01A-11R-2118-07	PRAD	24324	Alive	38.7	0	male	0.248974	0.390218	0.032697	0.265822	0.0531257	2.3615	0.529666	0.0187596	3.16229	2.09751	0.463571	0.961457	4.10494	4.1165	51.778	-0.974798
TCGA-ET-A25R-01A-11R-A16R-07	THCA	18863	Alive	64.33	0	female	0.122616	1.69384	0.184031	0.320603	0.0560647	1.82457	2.12758	0.0791897	0.0824008	0	1.95687	2.9517	0	0	52.3812	-1.32967
TCGA-ET-A39O-01A-11R-A19O-07	THCA	14295	Alive	101.96	0	male	0.126687	2.80586	0.346613	0.120768	0.0281586	1.23412	2.85062	0.0994329	0.103465	0	0.829271	1.25085	0	0	51.8294	-1.31662
TCGA-DJ-A4V2-01A-11R-A250-07	THCA	14126	Alive	3.16	0	female	0.0625359	3.57839	0.197104	0.419683	0.120094	2.50572	4.10714	0.0565433	0.04903	0.0191579	0.902388	1.6685	0.0220154	0	63.0135	-1.33164
TCGA-AK-3440-01A-02R-1277-07	KIRC	21337	Alive	95.5	0	male	0.108174	0.610022	0.28082	0	0.254976	1.71187	1.21217	0.0379101	0.0394473	0	0.146375	0.220789	1.8672	2.32982	44.4821	-1.32912
TCGA-HC-A6AS-01A-11R-A30B-07	PRAD	25661	Alive	1.46	0	male	0.23656	0.749518	0.0184921	0.214769	0.0751144	1.94848	1.21359	0.106097	3.89708	0.204901	0.294949	0.247164	1.20623	1.05606	44.3197	-0.868818
TCGA-C8-A133-01A-32R-A12D-07	BRCA	23922	Alive	0	0	female	0.0219229	1.43089	0.0205648	0.0477682	0	2.23236	2.37464	0.0943909	0.773469	0.215874	0.984025	0.879575	0.183758	0.231326	48.6335	-1.24432
TCGA-05-4384-01A-01R-1755-07	LUAD	24411	Alive	14.2	0	male	0.18626	1.35636	0.122305	0.142046	0.1242	2.50484	1.32083	0	0.69366	0.213978	0.81282	1.1443	1.27046	0.952454	49.5451	-1.25237
TCGA-C8-A1HE-01A-11R-A13Q-07	BRCA	0	Alive	12.5	0	female	0.358317	2.05222	0.229875	0.565365	0.362512	1.39348	3.68447	0.0310326	2.07469	0.44949	0.623065	0.831378	0.404771	0.421213	55.778	-1.07826
TCGA-EL-A3H4-01A-11R-A206-07	THCA	16944	Alive	50.4	0	female	0.0363928	2.672	0.253904	0.624464	0.0606676	2.54651	1.44339	0.0514147	0	0.00871011	1.69402	1.59702	0.0600558	0.103387	54.1746	-1.32171
TCGA-DJ-A2Q7-01A-11R-A18C-07	THCA	19193	Alive	35.6	0	female	0.176556	2.58335	0.410597	0.448819	0.0490539	1.95415	3.18355	0.152432	0.151403	0	1.0915	2.25977	0	0.0104495	56.6035	-1.28361
TCGA-XK-AAJP-01A-11R-A41O-07	PRAD	24320	Alive	41.96	0	male	0.152872	0.466892	0.0493678	0.191121	0	3.02486	0.665294	0.0566487	0.461742	1.77541	0.845744	1.2757	0.551412	0.583799	46.3227	-1.27232
TCGA-EL-A3CU-01A-11R-A19O-07	THCA	25881	Alive	159.33	0	female	0.372572	2.45373	0.0933755	0.824197	0.0303431	1.74072	2.09955	0	0.156088	0	1.05909	1.74727	0.191904	0.113114	53.9599	-1.30964
TCGA-M7-A720-01A-12R-A32O-07	PRAD	19642	Alive	12.8	0	male	0.13312	0.265118	0.0356782	0	0.0289847	3.01058	0.587838	0.0614101	1.6827	0.312102	0.252919	1.00143	1.37086	1.54358	44.3812	-1.12341
TCGA-G9-6342-01A-11R-1965-07	PRAD	22472	Alive	56.53	0	male	0.138021	0.308076	0.104572	0	0.014159	2.77484	0.323354	0	1.89372	1.55511	0.555976	0.559082	0.171309	0.21113	41.1296	-1.09216
TCGA-BT-A3PH-01A-11R-A220-07	BLCA	28030	Dead	4.73	1	male	0.0974007	2.03027	0.0935952	0.0724681	0.101382	1.0747	2.24186	0.125299	0.0838153	0	0.165871	0.375296	0.0139388	0.0134977	44.7722	-1.29807
TCGA-KL-8327-01A-11R-2315-07	KICH	17121	Alive	138.96	0	female	0.0406133	0.771415	0.0410279	0.1906	0.0166654	0.944181	0.619175	0.0941575	0.0489877	0	0.218131	0.164513	2.45627	0.692262	38.9719	-1.30738
TCGA-G9-6499-01A-12R-1965-07	PRAD	24388	Alive	51.43	0	male	0.161934	0.257573	0.0644435	0	0	2.71892	0.579964	0.018487	1.39465	0.357031	0.456833	0.516808	2.5049	1.47769	43.9632	-1.14557
TCGA-KC-A4BV-01A-31R-A26U-07	PRAD	24138	Alive	44.26	0	male	0.53035	0.510622	0.107983	0.0627064	0	1.65669	0.470951	0.0309773	7.59096	6.43908	0.430584	2.23711	2.01422	1.65849	49.5925	-0.396059
TCGA-EL-A4K2-01A-11R-A250-07	THCA	15962	Alive	30.93	0	female	0.193182	3.10674	0.454155	0.582024	0.10178	1.54133	2.68866	0.467224	0.15894	0.00913292	1.22117	1.80013	0.0909583	0.0948552	55.7039	-1.23117
TCGA-DJ-A2Q3-01A-11R-A18C-07	THCA	22637	Alive	40.8	0	female	0.405014	2.26628	0.207389	0.623412	0.14866	2.32719	3.17882	0	0.203927	0.00711444	2.18362	2.67412	0.0327025	0.0738911	59.9048	-1.27944
TCGA-KK-A8IB-01A-11R-A36G-07	PRAD	24041	Alive	2.76	0	male	0.218634	0.7466	0.0683633	0.0529318	0.0555379	2.44729	2.90267	0.0784457	2.58484	0.544865	0.40385	0.609159	0.458149	0.216896	48.2099	-0.992215
TCGA-E9-A1N3-01A-12R-A157-07	BRCA	25714	Alive	35.3	0	female	0.31199	1.3944	0.0931197	0.4326	0.0756499	3.66213	1.76817	0.0152647	0.992732	0.574088	0.495087	1.6358	0.814248	0.782725	54.6401	-1.18676
TCGA-E2-A1IU-01A-11R-A14D-07	BRCA	22279	Alive	11.23	0	female	0.40695	1.73054	0.198757	0.564271	0.125587	1.74523	3.36342	0.0760234	1.2657	1.06896	1.36983	3.01078	0.670937	0.879012	58.4894	-1.14222
TCGA-55-5899-01A-11R-1628-07	LUAD	0	Alive	31	0	male	0.517268	5.58988	0.0590706	0.411631	0.16796	2.45376	5.29974	0.0677825	0.070531	0	0.261716	1.42116	1.67586	2.30007	76.1236	-1.29093
TCGA-FY-A3YR-01A-11R-A22U-07	THCA	23395	Alive	17.6	0	female	0.133108	3.42372	0.145673	0.676742	0.0739649	1.44427	3.21193	0.146262	0.0217419	0	1.03266	1.70367	0.0162709	0.015756	57.0919	-1.28214
TCGA-EL-A3N2-01A-11R-A20F-07	THCA	8989	Alive	30.06	0	female	0.184492	2.50111	0.379488	0.203419	0.0474298	1.6689	2.38864	0.0669932	0.0261411	0	0.853605	2.26299	0.0456473	0.0252587	51.721	-1.27602
TCGA-BH-A6R8-01A-21R-A33J-07	BRCA	16829	Alive	9.76	0	female	0.232936	0.965951	0.210971	0.0408373	0.199957	1.82194	1.83536	0.0605215	3.77853	0.625425	0.623147	1.12793	1.06825	0.578073	46.5334	-0.833836
TCGA-KO-8413-01A-11R-2315-07	KICH	17067	Alive	101.26	0	male	0.221288	1.37973	0.245094	0.325319	0.270224	2.25514	1.36707	0.160709	0.0940644	0	0.155129	0.233993	4.60693	5.33217	55.2996	-1.26283
TCGA-ZG-A9LZ-01A-11R-A41O-07	PRAD	24132	Alive	23.06	0	male	0.350838	0.543061	0.0359957	0.167223	0.0146214	1.96935	0.468476	0	5.3939	1.25952	0.893094	1.20279	0.884517	0.934392	43.1201	-0.651699
TCGA-DJ-A3UO-01A-11R-A22L-07	THCA	23292	Alive	31.9	0	male	0.136553	3.38887	0.355569	0.359096	0.0376777	1.33806	6.07887	0.0354791	0.0738354	0	0.575352	1.32244	0	0	62.1148	-1.2694
TCGA-BH-A0W3-01A-11R-A109-07	BRCA	21369	Alive	24.26	0	female	0.156829	1.1877	0.125585	0.233368	0.163239	1.02517	2.60121	0	1.30456	1.27435	0.48964	1.40998	0.628415	0.82586	47.6115	-1.13554
TCGA-J8-A3YH-01A-11R-A22U-07	THCA	14470	Alive	5.83	0	male	0.254029	3.66829	0.140303	0.470741	0.101317	2.08936	4.32543	0.196772	0.130296	0	0.718316	1.8336	0.0139298	0	62.2054	-1.25713
TCGA-A8-A09N-01A-11R-A00Z-07	BRCA	21002	Alive	1.03	0	female	0.37199	1.68826	0.0678506	0.472813	0.202112	1.43379	4.44661	0.0259524	0.95867	3.03364	1.1223	3.14387	0.687122	0.998066	61.6031	-1.17576
TCGA-KM-8442-01A-11R-2315-07	KICH	14212	Alive	47.9	0	male	0.362788	1.22025	0.268194	0.07329	1.7174	2.67613	1.34988	0	0.0188368	0	0.139794	0.33738	4.29249	5.58316	61.0376	-1.28037
TCGA-KL-8338-01A-11R-2315-07	KICH	18667	Alive	87.76	0	male	0.169436	0.486095	0.232479	0.0771436	0.256316	1.82181	0.680542	0.0571639	0.0495682	0.00968408	0.206002	0.0887798	3.03439	2.64381	43.6879	-1.27106
TCGA-CH-5741-01A-11R-1580-07	PRAD	20759	Alive	13.16	0	male	0.188224	0.139153	0.0915517	0.0531644	0.018594	3.47174	0.196475	0.052527	4.75515	6.88747	0.48675	0.795387	2.57691	1.48534	50.4705	-0.713227
TCGA-ZG-A9ND-01A-11R-A41O-07	PRAD	20428	Alive	13.66	0	male	0.14297	0.271792	0.100585	0.0778799	0.0272381	2.67873	0.529204	0	4.16344	0.860333	0.475356	0.896271	3.04088	3.01718	46.5591	-0.786533
TCGA-KL-8339-01A-11R-2315-07	KICH	24545	Dead	28.5	1	male	0.0837522	0.56101	0.0999903	0.270969	0.825854	1.50994	0.40148	0	0.0298474	0	0.236273	0.400939	0.141466	0.11536	39.425	-1.28231
TCGA-KC-A7F5-01A-11R-A33R-07	PRAD	20015	Alive	3.03	0	male	0.0569929	0.261677	0.11818	0	0.0640056	2.54293	0.218167	0.0226015	10.8183	1.25205	0.314161	0.473874	1.1616	1.03963	40.4509	0.0161788
TCGA-2A-A8W1-01A-11R-A37L-07	PRAD	19964	Alive	3.73	0	male	0.0612622	0.125808	0.0670449	0	0.0181556	0.698678	0.204219	0	2.21478	0.443125	0.594092	1.25456	3.46471	3.88685	40.419	-1.01846
TCGA-GM-A2DC-01A-11R-A18M-07	BRCA	21122	Alive	84.5	0	female	0.300975	3.60891	0.189509	0.377309	0.065981	3.94976	4.55798	0	0.937427	0	0.191915	0.796073	0.544297	0.819891	67.0134	-1.16372
TCGA-FC-A8O0-01A-41R-A37L-07	PRAD	25115	Alive	20.53	0	male	0.198473	0.316628	0.137184	0	0.0185745	3.48795	0.373544	0.026236	0.218398	0.146672	0.44572	1.77247	0.602692	0.613295	43.7998	-1.24774
TCGA-L6-A4ET-01A-11R-A250-07	THCA	17978	Alive	22.13	0	female	0.0353398	2.51016	0.499808	0.207315	0.0290029	1.9532	4.42391	0.184346	0.0532836	0	0.854136	2.09955	0.0159503	0.0154455	56.803	-1.23273
TCGA-EM-A3FO-01A-11R-A21D-07	THCA	14864	Alive	17.73	0	male	0.0379515	2.88114	0.513982	0.144713	0.0253064	2.54286	5.67581	0.0357445	0.0557909	0	0.441644	0.791072	0	0	60.6773	-1.24457
TCGA-EL-A3T6-01A-11R-A220-07	THCA	12777	Alive	99.6	0	female	0.128344	4.32576	0.303942	0.513456	0.202026	1.47172	4.4875	0	0.0329919	0.0161139	0.563138	1.18181	0	0.0119543	61.6117	-1.26007
TCGA-GV-A3QF-01A-31R-A22U-07	BLCA	28890	Dead	20.56	1	male	0.0397068	0.834171	0.0434548	0.151406	0.264768	1.1384	0.758082	0.0249318	0.0129714	0	0.654598	1.74244	0.0388293	0.0188003	39.2416	-1.27114
TCGA-G9-6496-01A-11R-1789-07	PRAD	22602	Alive	57.53	0	male	0.127605	0.993496	0.0261844	0.243287	0.0212721	2.40277	1.15287	0.0600924	0.9692	0.0610811	0.603261	0.139992	1.33365	0.407824	43.6772	-1.14335
TCGA-EM-A2CU-01A-12R-A180-07	THCA	17231	Alive	13.33	0	female	0.385035	2.32089	0.480837	0.540434	0.0504038	2.18663	3.30294	0.0533954	0.129641	0.00904565	0.714707	1.2439	0	0	54.5617	-1.22129
TCGA-50-5068-01A-01R-1628-07	LUAD	21728	Dead	49.96	1	female	1.05783	4.54488	0.218201	0.337895	0.561341	1.31591	13.5547	0	1.25925	0.127251	0.322251	0.291646	1.08861	2.61181	92.3926	-1.09683
TCGA-DJ-A2QA-01A-11R-A18C-07	THCA	20784	Alive	34	0	female	0.145886	5.73831	0.29475	1.59752	0.0399089	1.55002	4.90395	0.732811	0.14664	0	0.696483	0.3283	0	0	68.7724	-1.15589
TCGA-CE-A485-01A-11R-A23W-07	THCA	11997	Alive	12.83	0	male	0.554429	3.42434	0.247418	1.23151	0.201001	3.00808	3.55775	0.385303	0.274318	0.0103064	1.0962	2.36212	0.0157916	0.0305837	66.0101	-1.17138
TCGA-EM-A3AO-01A-11R-A206-07	THCA	22347	Alive	45.13	0	male	0.161611	4.1149	0.593549	0.75202	0.116896	5.13368	3.35692	0.41278	0.0644276	0	1.40253	0.865454	0.0160718	0	68.957	-1.16644
TCGA-VP-A875-01A-31R-A352-07	PRAD	24742	Alive	76.96	0	male	0.0640704	0.126312	0.0525886	0.0407179	0	1.5629	0.247559	0	6.62449	5.9395	0.341729	1.68695	3.14839	3.67065	46.368	-0.441548
TCGA-FE-A230-01A-11R-A14Y-07	THCA	10999	Alive	72.43	0	female	0.102844	3.10101	0.241182	0.616242	0.0195934	1.50104	1.84996	0.0276751	0.115189	0	1.83794	2.25653	0.0107755	0.0417379	52.2754	-1.20434
TCGA-MG-AAMC-01A-11R-A41O-07	PRAD	21846	Alive	5.76	0	male	0.0648163	0.347408	0.0266004	0.0617879	0.02161	3.05695	0.766055	0	14.8325	0.65154	0.188567	0.0711078	1.8421	1.45006	42.5241	0.549521
TCGA-AC-A2FG-01A-11R-A17B-07	BRCA	29211	Alive	61.76	0	female	0.640764	1.18804	0.280499	0.217182	0.227876	2.26965	3.21048	0.0919621	3.01427	1.9474	0.710152	1.42824	0.620637	0.72813	54.0361	-0.846644
TCGA-HC-A6HY-01A-11R-A31N-07	PRAD	18779	Alive	4.46	0	male	0.111791	0.172585	0.107949	0.100299	0.0526185	2.49988	0.520125	0	8.84205	0.642132	0.153048	0.577138	1.3022	0.747252	39.3183	-0.162976
TCGA-EL-A4KG-01A-11R-A250-07	THCA	12978	Alive	24.63	0	female	0.107139	3.9544	0.358394	0.215829	0.183321	2.22477	5.92149	0.0456946	0.118869	0	0.729251	0.958054	0.201636	0.0574281	64.5925	-1.19302
TCGA-EL-A3GS-01A-11R-A20F-07	THCA	13542	Alive	66.3	0	female	0.0600562	3.87468	0.182008	0.845541	0.0616092	1.82646	3.78418	0.0348084	0.0633848	0.0442264	1.69343	2.51379	0.128752	0.249356	62.0191	-1.20759
TCGA-AO-A1KP-01A-11R-A13Q-07	BRCA	28247	Alive	98.43	0	female	0.346155	2.44278	0.397373	0.36921	0.400301	3.89718	4.85481	0.0182391	5.44689	1.33482	1.35213	2.08201	0.781166	0.522635	68.2919	-0.552275
TCGA-DJ-A3V6-01A-11R-A22U-07	THCA	19870	Alive	27.26	0	male	0.214023	3.23644	0.182513	0.890282	0.0889634	1.79631	4.36157	0.272259	0.0653767	0.0212876	0.808634	1.61004	0	0	59.6059	-1.18589
TCGA-VP-A87H-01A-11R-A352-07	PRAD	28060	Alive	22.1	0	male	0.145218	0.324518	0	0.0503394	0	2.54072	0.70213	0.0248679	1.47495	1.13747	0.844957	1.15865	1.3265	0.937606	42.3318	-1.04733
TCGA-HC-7747-01A-11R-2118-07	PRAD	19188	Alive	24.93	0	male	0.189821	0.329672	0.0395692	0	0.0642916	2.54857	0.53142	0	4.05136	0.576901	0.525941	0.687543	0.972328	1.01004	40.3669	-0.737188
TCGA-G9-7510-01A-11R-2263-07	PRAD	24187	Alive	39.5	0	male	0.355412	0.489909	0.105396	0.0349735	0.0489273	2.31434	0.416929	0.0345542	2.5708	0.544402	0.560353	1.16722	0.739962	0.898939	40.7208	-0.907732
TCGA-HC-7737-01A-11R-2118-07	PRAD	20122	Alive	36.33	0	male	0.481355	0.592431	0.0538764	0.0834299	0.0875377	2.46413	0.934917	0.0824295	1.07215	2.1889	0.381924	1.3442	2.06207	1.94242	47.4283	-1.08577
TCGA-ET-A3BS-01A-11R-A206-07	THCA	15421	Alive	5.86	0	male	0.15617	2.88294	0.244887	0.568828	0.0870384	2.19754	3.86527	0.245878	0.402048	0	1.13924	1.1456	0	0	56.8736	-1.14166
TCGA-KK-A6E5-01A-11R-A311-07	PRAD	23144	Alive	69.1	0	male	0.246348	0.356962	0.0647043	0.100197	0.0350436	2.08529	0.860028	0	1.4679	0.440234	0.688022	0.576555	1.94651	1.3437	41.6602	-1.04427
TCGA-FE-A237-01A-11R-A16R-07	THCA	7207	Alive	114.36	0	female	0.259795	2.95567	0.221136	0.623728	0.0641606	1.96154	2.86054	0.0724999	0.0188599	0	1.51162	2.40677	0.00705706	0	56.1441	-1.2031
TCGA-KK-A59Z-01A-12R-A26U-07	PRAD	24306	Alive	87.6	0	male	0.339496	0.628789	0.0703973	0.218027	0.0571903	2.57444	0.909706	0.0269265	2.82986	0.0410544	0.332692	0.313642	0.702428	0.934006	41.9494	-0.875479
TCGA-B6-A2IU-01A-32R-A18M-07	BRCA	22905	Alive	172.53	0	female	0.406031	0.909106	0.0761756	0.353884	0.154711	1.12459	1.46602	0.0874101	1.06872	1.57706	0.945001	1.52724	0.0340336	0.0988699	43.1092	-1.08097
TCGA-VN-A88K-01A-11R-A352-07	PRAD	21524	Alive	25.86	0	male	0.298451	0.603866	0.0206288	0.191668	0.150829	1.71382	0.908259	0.142027	9.03959	1.85267	0.840853	1.59919	3.02302	2.30261	47.0765	-0.122078
TCGA-GM-A3NW-01A-21R-A22K-07	BRCA	23041	Alive	112.03	0	female	0.324483	1.36006	0.500244	0.0860722	0.105362	3.647	2.2061	0.14882	2.1016	0.388977	0.656699	1.93158	0.132444	0.128252	51.8597	-0.929602
TCGA-EJ-8468-01A-21R-2403-07	PRAD	23371	Alive	78.23	0	male	0.933115	0.455863	0.0358314	0	0.0291092	2.21966	0.902907	0	16.065	4.3464	1.14302	2.20303	1.4728	3.13142	51.5258	0.712233
TCGA-KN-8432-01A-11R-2315-07	KICH	31591	Alive	2.53	0	female	6.1663	0.562113	0.156837	0.0607173	0.828188	2.63321	0.282293	0.0299946	0	0	0.27795	0.628882	3.12986	5.63189	69.6674	-1.20654
TCGA-IM-A3U2-01A-21R-A22L-07	THCA	32682	Alive	6.33	0	female	0.172242	4.86005	0.232	0.235766	0.141357	1.48167	5.72165	0.0998311	0.00865659	0.0169123	0.385459	0.697702	0	0	63.3177	-1.18333
TCGA-A8-A081-01A-11R-A00Z-07	BRCA	29555	Alive	0	0	female	0.307903	0.974688	0.0814148	0.0945557	0.308657	3.88863	1.63448	0.046711	6.96673	7.92117	1.32261	3.37337	0.187934	0.21134	59.2754	-0.36027
TCGA-FJ-A3ZE-01A-11R-A23N-07	BLCA	23866	Dead	10.8	1	male	0.0310163	2.23048	0.203664	0.215033	0.135372	1.02904	0.333252	0.0212455	0	0.0107975	1.08281	1.23734	0.0661765	0.0961234	40.2234	-1.18733
TCGA-KL-8332-01A-11R-2315-07	KICH	20128	Alive	86.06	0	male	0.166586	1.05867	0.147251	0.63521	0.222162	1.57713	0.932004	0.41035	0.0879095	0	0.335521	0	1.7199	2.73028	43.8348	-1.1439
TCGA-V1-A9Z9-01A-21R-A41O-07	PRAD	23360	Alive	18	0	male	0.351881	0.483988	0.0537343	0	0	2.37986	1.39868	0.0616591	1.70022	0.250695	0.380916	1.14913	2.2807	1.9063	44.8609	-0.985972
TCGA-BJ-A0Z9-01A-11R-A10U-07	THCA	21061	Alive	41.9	0	female	0.0489989	4.46338	0.436652	0.427058	0.112021	2.21532	3.21375	0	0.0823212	0	0.692388	1.10582	0.0616064	0.0397712	58.3289	-1.16561
TCGA-DJ-A2PN-01A-21R-A19O-07	THCA	25690	Alive	10.23	0	female	0.101073	3.94671	0.241338	0.595621	0.0245077	2.0871	4.51931	0.0692328	0.0450251	0.00879649	0.989068	2.74185	0	0	62.5477	-1.17274
TCGA-EM-A3FJ-01A-11R-A21D-07	THCA	9042	Alive	28.33	0	female	0.204756	2.83868	0.390338	0.436552	0.0587238	1.68234	4.81194	0.0829456	0.0431545	0	0.922355	1.54585	0	0.0125093	57.0586	-1.16224
TCGA-G9-6336-01A-11R-1789-07	PRAD	20851	Alive	68.93	0	male	0.180202	0.447426	0.0446517	0.0518588	0	2.55278	0.754233	0	5.3048	0.20832	0.276964	0.298405	1.63585	0.753406	39.9115	-0.555461
TCGA-DJ-A3VA-01A-11R-A23N-07	THCA	14495	Alive	25.16	0	female	0.0839881	5.14248	0.240395	0.591241	0.011488	1.46135	1.25304	0.259623	0.0759798	0	1.05255	3.0997	0.0315893	0.0856509	56.0833	-1.14945
TCGA-E8-A3X7-01A-11R-A22U-07	THCA	20983	Alive	31.7	0	female	0.164416	4.5341	0.305551	0.236579	0.148936	1.76308	5.64066	0.140246	0.0729662	0	0.469303	0.871246	0.0182018	0	62.964	-1.15544
TCGA-FE-A233-01A-11R-A14Y-07	THCA	6770	Alive	25.03	0	female	0.0544474	3.22204	0.300643	0.509598	0.0264044	1.68176	2.70003	0.0745908	0.0388077	0.00473863	1.35361	2.36758	0.087127	0.126555	53.8548	-1.16482
TCGA-55-6970-01A-11R-1949-07	LUAD	24773	Dead	15.46	1	female	0.330034	2.12291	0.079092	0.330689	0.0771046	1.70797	2.37411	0	0.10388	0.571949	0.140169	0.634282	0.240289	0.273747	47.2143	-1.17234
TCGA-Y6-A9XI-01A-11R-A41O-07	PRAD	26471	Alive	17.53	0	male	0.132852	0.244215	0.0471543	0.164296	0	2.22494	0.287265	0.0811631	1.94245	0.604989	0.710327	1.76473	0.905904	0.856836	39.1505	-0.944261
TCGA-E8-A433-01A-11R-A23N-07	THCA	9145	Alive	31.7	0	female	0.139727	4.36778	0.31913	0.4633	0.162037	1.56468	7.2574	0.183098	0.130984	0	0.353481	0.533183	0	0	66.2072	-1.13789
TCGA-CE-A481-01A-21R-A23W-07	THCA	15268	Alive	11.53	0	female	0.323806	2.91862	1.02059	0.474128	0.0829121	1.96463	3.72105	0.117111	0.132014	0.0099198	1.02494	2.22805	0.0151993	0	56.5902	-1.10815
TCGA-DJ-A2PY-01A-11R-A18C-07	THCA	17056	Alive	8.9	0	female	0.345147	3.05253	0.279797	0.844893	0.0227306	1.96815	2.25463	0.25685	0.0334081	0.0489518	1.14049	1.94467	0.0250015	0	53.8107	-1.14091
TCGA-KL-8324-01A-11R-2315-07	KICH	24650	Alive	155.86	0	female	0.221103	0.925564	0.245115	0.175187	0.444214	3.21478	0.381143	0	0.0225131	0	0.100246	0.050403	3.88348	2.98562	48.2179	-1.16694
TCGA-XU-AAXX-01A-11R-A42C-07	THYM	16265	Alive	90.7	0	female	0.0527261	0.576905	0.461624	0.0536134	0.54378	3.86185	0.645532	0.0794558	0.165355	0.0134605	0.204525	0.123401	0.113434	0.23966	42.5169	-1.1274
TCGA-KN-8435-01A-11R-2315-07	KICH	21891	Alive	116.6	0	male	0.147307	0.808742	0.20614	0.257829	0.760042	1.36328	0.518131	0.0545866	0.0378667	0	0.618244	1.14449	3.49976	7.07987	49.7435	-1.1546
TCGA-DJ-A2Q5-01A-11R-A18C-07	THCA	18727	Alive	38	0	male	0.401738	2.0986	0.362356	0.202005	0.0235501	1.951	2.48441	0.199582	0.268247	0	1.07885	1.62732	0.0712329	0.0627079	49.0092	-1.10538
TCGA-EL-A3CN-01A-12R-A20F-07	THCA	17456	Alive	157.7	0	female	0.225533	2.25817	0.209261	0.336514	0.0523085	1.65418	2.95082	0.0184711	0.0576601	0	0.656133	1.42	0	0	48.8539	-1.15148
TCGA-EM-A3AK-01A-11R-A206-07	THCA	22911	Alive	15.9	0	female	0.261613	3.31097	0.081802	0.316685	0.0553795	1.76018	3.14482	0.125155	0.0406969	0.00795089	1.57052	2.66051	0.00609123	0	55.7367	-1.14941
TCGA-46-3768-01A-01R-0980-07	LUSC	21307	Dead	9.96	1	male	4.53281	4.09655	0.110354	0.146475	0.28176	2.47799	5.99375	0	0.0282351	0	0.139694	0.674278	0.556429	1.1322	79.9715	-1.15793
TCGA-XF-A8HG-01A-11R-A36F-07	BLCA	25421	Dead	15.56	1	male	0.0260741	0.129427	0.146753	0.0568133	0.0596106	1.35232	0.0745017	0	0.0146021	0	0.476811	0.849978	1.80307	1.77775	34.6605	-1.15412
TCGA-E2-A56Z-01A-12R-A29R-07	BRCA	25282	Alive	8.4	0	female	0.323141	3.57857	0.0433033	0.201171	0.246255	4.52519	5.26409	0.198759	2.68864	0.315671	0.729059	1.0997	1.03506	0.618246	69.7328	-0.81862
TCGA-HC-A6AP-01A-11R-A30B-07	PRAD	22318	Alive	2.36	0	male	0.160487	0.613769	0.0202656	0.0470733	0	1.94763	1.91922	0.0232544	2.7464	0.153641	0.143661	0.108347	0.878262	0.578669	39.6191	-0.827958
TCGA-B6-A0IC-01A-11R-A034-07	BRCA	32872	Dead	0	1	female	0.0491296	1.69045	0.120976	0.312228	0.0546001	2.49416	1.96902	0.0308484	0.465439	0.54089	0.690832	2.62306	0.894819	1.0933	50.0608	-1.09512
TCGA-DJ-A13P-01A-11R-A10U-07	THCA	19297	Alive	171.66	0	female	0.0590913	5.15829	0.388014	0.727961	0.0969909	1.7928	3.12003	0.136997	0.0712759	0	1.69267	2.99202	0.133351	0.116218	62.9078	-1.11928
TCGA-XK-AAJ3-01A-11R-A41O-07	PRAD	20604	Alive	42.06	0	male	0.271624	0.378743	0.180616	0.0524421	0	1.79071	0.506394	0	7.31886	1.23765	1.00028	1.2674	1.50295	1.38701	39.8316	-0.26989
TCGA-DO-A1JZ-01A-11R-A13Y-07	THCA	8551	Alive	55.66	0	female	0.0321046	2.50203	1.86215	0.448866	0.0713586	2.51724	3.36631	0.0806335	0.0629273	0	1.15194	3.05247	0.102034	0.106406	55.5063	-1.04305
TCGA-E2-A15I-01A-21R-A137-07	BRCA	16163	Alive	56.4	0	female	0.893761	1.01927	0.11108	0.473036	0.391045	2.24012	2.17365	0.0212438	1.79052	4.96647	0.853057	2.02908	1.36478	0.993196	55.6919	-0.927969
TCGA-ET-A40P-01A-11R-A23N-07	THCA	11843	Alive	44.6	0	female	0.145431	5.09385	0.504504	0.627787	0.0439131	2.63395	3.99648	0.909714	0.258164	0	0.798297	1.1078	0.0885506	0.109134	63.5768	-1.01165
TCGA-BK-A13B-01A-51R-A22K-07	UCEC	21493	Alive	32.2	0	female	0.109141	1.94628	0.065151	0	0.0882137	1.84823	1.24482	0.0747595	0.42785	0	0.115462	0.580535	0.688891	0.319452	41.4028	-1.08797
TCGA-BH-A1ET-01A-11R-A137-07	BRCA	20425	Dead	84	1	female	0.750851	1.93294	0.143068	0.690206	0.375505	1.77764	2.7031	0.037885	1.72139	1.89333	0.429083	1.00025	4.79891	3.54242	60.5868	-0.931005
TCGA-DE-A0Y2-01A-11R-A10U-07	THCA	11227	Alive	21.93	0	female	0.0566041	3.61522	0.387843	0.450443	0.0262567	1.96473	2.8863	0.0927172	0.0578861	0.00942427	1.43197	2.24635	0	0.013983	55.0611	-1.11256
TCGA-ET-A2N0-01A-11R-A18C-07	THCA	18692	Alive	53.33	0	female	0.0361539	5.9337	0.566106	0.593853	0.103849	0.967378	11.3474	0.125728	0.0327066	0	0.226544	0.585796	0.0163177	0	79.2694	-1.09762
TCGA-HC-7738-01A-11R-2118-07	PRAD	21195	Alive	32.13	0	male	0.123315	0.150344	0	0	0.0461628	1.85049	0.184885	0.0326018	2.26441	1.78118	0.30211	1.02532	2.37372	2.48298	38.9191	-0.86603
TCGA-C8-A1HO-01A-11R-A13Q-07	BRCA	12715	Alive	12.5	0	female	0.399487	0.683941	0.153402	0.391957	0.124623	3.97876	0.938774	0.0352052	0.842552	0.518874	0.734028	2.2964	0	0	47.2883	-1.02851
TCGA-EJ-7318-01B-11R-A32O-07	PRAD	18686	Alive	34.3	0	male	0.142927	0.390425	0.0636279	0	0	1.85568	0.76203	0.018253	4.74828	0.510216	0.366479	0.297656	1.09446	0.55056	35.8885	-0.565229
TCGA-ZB-A96R-01A-11R-A42S-07	THYM	13977	Alive	60.13	0	male	0.0740141	0.829413	0.383686	0.0594155	0.415606	4.84993	0.687061	0.234812	0.18325	0	0.135996	0	0.0685692	0.0663993	44.636	-1.07703
TCGA-EJ-7789-01A-11R-2118-07	PRAD	24107	Alive	36.83	0	male	0.172315	0.332513	0.0191776	0.0445461	0.109059	1.79866	0.249592	0.132036	0.81289	0.201313	1.01961	2.76833	1.26809	2.28998	40.3798	-1.02659
TCGA-E2-A1B5-01A-21R-A12P-07	BRCA	17039	Alive	32.8	0	female	0.822302	2.58695	0.233073	0.270693	0.189347	3.30034	5.50205	0.0222873	2.00602	0.815543	0	0.311524	4.32148	2.05035	68.2899	-0.882015
TCGA-EJ-5517-01A-01R-1580-07	PRAD	20422	Alive	62.96	0	male	0.603261	0.149197	0.042747	0.0992935	0.0231516	2.5862	0.264361	0.0163505	4.53409	0.839285	0.10101	0.418992	2.15176	1.65214	40.1103	-0.58823
TCGA-XJ-A9DK-01A-11R-A37L-07	PRAD	0	Alive	9.16	0	male	0.400664	0.296208	0.0692342	0.160818	0.0187485	3.57406	0.671007	0.0264817	4.10577	0.672935	0.449894	0.925379	1.61879	1.17817	43.8625	-0.633948
TCGA-FC-A6HD-01A-11R-A31N-07	PRAD	28197	Alive	26.3	0	male	0.0443523	0.319697	0	0	0.0197163	0.709561	0.436829	0.0278487	0.42018	0	0.215054	0.259507	1.18189	0.881994	30.7174	-1.07511
TCGA-CH-5767-01A-11R-1789-07	PRAD	24287	Alive	15.26	0	male	0.154552	0.144142	0.0156129	0.036266	0.0126838	4.03142	0.185905	0	2.08791	4.09732	0.221357	0.959934	2.42051	2.02643	46.4051	-0.876358
TCGA-DJ-A3VJ-01A-11R-A23N-07	THCA	8341	Alive	36.93	0	male	0.234805	4.35478	0.296503	0.61985	0.0963509	1.82818	9.75402	0.697475	0.0973577	0	0.814477	0.792607	0	0	73.9396	-1.03832
TCGA-G9-7522-01A-11R-2263-07	PRAD	18033	Alive	35.93	0	male	0.318613	0.453431	0.0392273	0.151863	0.0424907	2.16507	0.398289	0.0900253	6.20602	1.03707	0.741542	0.943757	1.40207	1.88947	40.3955	-0.37271
TCGA-D8-A27E-01A-11R-A16F-07	BRCA	24315	Alive	17.66	0	female	0.185168	0.924415	0.109292	0.0951997	0.255267	2.02478	2.65567	0.0470291	0.636169	0.0239014	1.04108	2.08163	0.445569	0.614695	46.3422	-1.03983
TCGA-KK-A7B0-01A-11R-A32O-07	PRAD	24756	Alive	44.3	0	male	0.166067	1.03273	0.128289	0.198661	0.0173702	3.15039	2.45711	0.0490698	6.15267	0.162101	0.568391	0.114313	0.878857	0.37002	46.0218	-0.37512
TCGA-D8-A1JF-01A-11R-A13Q-07	BRCA	29199	Alive	12.2	0	female	0.793288	1.87671	0.146921	0.310245	0.520833	1.90224	2.02679	0.061305	7.26419	2.21993	0.497082	0.249929	1.30089	1.38685	51.4412	-0.238094
TCGA-EM-A2P3-01A-11R-A206-07	THCA	17495	Alive	14.8	0	female	0.32916	3.10456	0.151972	0.706007	0.205769	1.75968	2.86161	0.0775046	0.0302427	0.0393899	1.40649	2.61805	0.0829864	0.0292219	55.2029	-1.10322
TCGA-DE-A69K-01A-11R-A39I-07	THCA	21403	Alive	14.46	0	female	0.111062	2.69401	0.21681	0.366262	0.0480369	1.99123	4.70471	0.113085	0.047068	0	0.66368	1.89679	0.0440301	0.0341094	55.2519	-1.09205
TCGA-4Z-AA80-01A-11R-A39I-07	BLCA	26873	Dead	0.63	1	male	0.0534828	0.465349	0.378201	0.125499	0.329195	1.86897	0.643326	0.061997	0	0	0.0957509	0.505501	1.83456	1.683	38.169	-1.09394
TCGA-E2-A14Q-01A-11R-A12D-07	BRCA	18507	Alive	38.76	0	female	0.502401	1.3957	0.0850242	0.552988	0.234849	3.3768	2.33086	0.136589	2.01009	0.466094	0.693136	0.181828	0.562208	0.397277	50.5137	-0.857062
TCGA-CH-5789-01A-11R-1580-07	PRAD	22494	Alive	10.13	0	male	0.209512	0.239832	0.110946	0.0515415	0	2.216	0.368665	0.0254617	2.7289	1.5399	0.668512	1.06769	1.51679	1.86239	39.2589	-0.779
TCGA-CF-A9FM-01A-11R-A38B-07	BLCA	18445	Alive	13.26	0	male	0.110767	0.371231	0.169711	0.168946	0.0590881	1.98613	0.456519	0.0556401	0.101318	0.0141389	0.214833	1.2962	0.62825	0.398586	35.4722	-1.08765
TCGA-DK-A3IK-01A-32R-A21D-07	BLCA	32076	Dead	4.86	1	male	0.415527	1.08775	0.120122	0.239162	0.697048	1.97705	1.98153	0.0590736	0.0204896	0	0.212884	0.642219	0.460013	0.29697	44.3291	-1.09949
TCGA-67-3771-01A-01R-0946-07	LUAD	28406	Alive	20.33	0	female	1.14969	4.98743	0.266054	0.617995	0.405264	4.0337	5.33208	0.0381615	0.198545	0.0193947	0.943014	1.24462	0.594337	0.978398	76.6456	-1.07216
TCGA-4Z-AA7S-01A-11R-A39I-07	BLCA	24111	Dead	35.46	1	male	0.0857368	0.527361	0.225191	0.104616	0.658599	1.47974	0.505097	0.206722	0.900751	0	0.239453	1.14376	0.482931	0.311766	36.1504	-0.974646
TCGA-J8-A3NZ-01A-11R-A21D-07	THCA	19058	Alive	17.46	0	female	0.0940275	2.79188	0.330247	0.433579	0.0466592	1.76232	3.24841	0.0494285	0.0685771	0.0167473	1.27233	2.9555	0	0	52.8866	-1.07875
TCGA-EJ-A65F-01A-21R-A311-07	PRAD	21681	Alive	18.66	0	male	0.492413	0.443596	0.0642389	0.149215	0.0695831	3.18603	0.468427	0.098284	3.3621	2.80972	0.948714	1.2593	1.8177	1.3155	45.6955	-0.689172
TCGA-EL-A3D1-01A-11R-A19O-07	THCA	14245	Alive	99.9	0	male	0.0514827	4.3169	0.409222	0.165313	0.130089	2.34343	8.60229	0.204163	0.127465	0	0.599106	0.903679	0.0874413	0.0307906	69.7312	-1.04652
TCGA-H2-A422-01A-11R-A23N-07	THCA	14721	Alive	18.86	0	female	0.0513096	3.72777	0.321603	0.675879	0.037324	1.56489	2.45961	0.0702921	0.0365712	0	1.46559	3.93007	0.00684215	0	54.9724	-1.07349
TCGA-EJ-8474-01A-11R-2403-07	PRAD	25561	Alive	25.53	0	male	0.552188	0.371534	0.18333	0.189263	0.148936	2.9247	0.451252	0	11.6746	2.69662	0.361002	1.08905	0.982895	0.916539	42.8563	0.31025
TCGA-KN-8424-01A-11R-2315-07	KICH	15384	Alive	66.1	0	female	0.129585	0.67386	0.144221	0.167499	0.410075	1.31507	0.83866	0.0330982	0.0344403	0.0084107	0.255592	0.424082	5.7927	9.24706	50.1045	-1.0837
TCGA-A2-A4S2-01A-12R-A266-07	BRCA	22936	Alive	21.43	0	female	0.507599	2.02226	0.211624	0.368672	0.429805	1.7459	3.06921	0.0303543	5.9538	0.570794	0.656328	0.919278	0.52002	0.389117	50.4318	-0.36949
TCGA-G9-6371-01A-11R-1789-07	PRAD	21365	Alive	40.86	0	male	0.137478	0.169394	0.0752272	0.0349478	0.0122228	2.4825	0.158317	0	2.10184	0.561549	0.159983	0.482631	1.79477	1.60128	36.4619	-0.840389
TCGA-DJ-A1QN-01A-11R-A14Y-07	THCA	15343	Alive	43.16	0	female	0.106881	2.38095	0.381871	0.527415	0.0419229	1.93298	3.28663	0.0947438	0.0801008	0.00601892	2.26806	3.25556	0.0276668	0.0267913	53.9352	-1.0585
TCGA-86-7714-01A-12R-2170-07	LUAD	22619	Dead	20.83	1	female	0.364463	0.91811	0.0886368	0.102943	0.144016	3.18159	0.797692	0	0.132292	0.568604	0.628336	2.72484	3.10868	2.95278	50.1612	-1.0739
TCGA-DJ-A13L-01A-11R-A220-07	THCA	31388	Alive	10.1	0	male	0.412529	3.12208	0.21921	0.181852	0.254407	1.82661	3.71146	0.0898356	0.205652	0	0.72148	1.59054	0.0419736	0.0406453	53.7297	-1.04685
TCGA-FY-A3ON-01A-11R-A220-07	THCA	7403	Alive	19.83	0	male	0.138731	4.92304	0.204181	0.547239	0.153115	2.34601	7.57195	0.108135	0.178157	0.0183191	1.44741	2.26722	0.0280688	0.0135903	72.8943	-1.04882
TCGA-EJ-A46B-01A-31R-A250-07	PRAD	24305	Alive	21.9	0	male	0.102737	0.139754	0	0	0	3.27293	0.23164	0	1.28879	0.582262	0.717336	1.00988	1.10916	0.887266	38.3298	-0.932708
TCGA-EJ-7315-01A-31R-2118-07	PRAD	25154	Alive	33.6	0	male	0.737598	0.71016	0.0985561	0.425151	0.125819	2.19676	0.916202	0	14.0624	0.829297	0.898268	0.940923	3.25842	3.07003	47.5949	0.605422
TCGA-BJ-A28W-01A-11R-A32Y-07	THCA	11999	Alive	11.46	0	female	0.451464	2.61556	0.541586	0.397265	0.0463138	2.15359	6.40926	0.0654169	0.459469	0	0.252582	0.152396	0.114617	0.0246644	58.0152	-0.998163
TCGA-A5-A3LP-01A-11R-A22K-07	UCEC	27131	Alive	15.16	0	female	0.0832424	1.7649	0.253778	0.272068	0.745376	1.08498	1.86495	0	0.0349631	0.147999	0.518944	0.887133	0.0436087	0.0675659	42.2467	-1.06774
TCGA-AC-A3TN-01A-11R-A22K-07	BRCA	27421	Alive	15.2	0	female	0.331997	1.85604	0.16215	0.334794	0.409825	1.64805	3.70681	0.0413475	1.5166	0.168111	0.127718	0.240809	0	0	47.5207	-0.890214
TCGA-EL-A3GX-01A-11R-A206-07	THCA	15212	Alive	149.8	0	female	0.0797124	2.66402	0.538814	0.214554	0.187598	1.68896	2.62597	0.0353303	0.119479	0	0.845767	1.60496	0.123804	0.0932451	47.8427	-1.03796
TCGA-DJ-A3UU-01A-11R-A22L-07	THCA	17919	Alive	23.76	0	female	0.323779	4.23148	0.351413	0.571388	0.128469	1.81579	3.09445	0.241944	0.0629387	0	1.49468	3.56969	0.117753	0.0912213	59.3233	-1.03446
TCGA-BH-A0B0-01A-21R-A115-07	BRCA	20776	Alive	82.56	0	female	0.661245	2.18216	0.277147	0.300422	0.705478	2.10729	2.86002	0.0424028	0.716986	0.301704	0.261955	0.148173	0.156843	0.271785	50.2175	-0.976622
TCGA-DJ-A1QQ-01A-11R-A14Y-07	THCA	15949	Alive	17.8	0	male	0.170585	3.30999	0.162336	0.942692	0.0395642	2.52347	3.17814	0.0745111	0.0678409	0	1.84125	3.03768	0.0145057	0.0421398	58.6386	-1.05736
TCGA-EJ-5512-01A-01R-1580-07	PRAD	17127	Alive	57.76	0	male	0.173575	0.195539	0.027137	0.0630341	0	2.83581	0.240464	0	21.2232	1.20276	0.577113	0.870505	2.32785	1.17405	39.2729	1.46794
TCGA-B6-A0WV-01A-11R-A109-07	BRCA	24803	Dead	80.56	1	female	0.453372	1.11725	0.0726097	0.168659	0.235951	4.57505	2.45967	0.0277728	3.9158	1.08684	1.07234	1.87629	0.659623	0.921473	55.0919	-0.600777
TCGA-50-5932-01A-11R-1755-07	LUAD	27454	Dead	41.16	1	male	0.172168	1.06874	0.0194917	0.0905512	0.0475048	1.546	1.72178	0	0.162913	1.20492	0.656328	2.24051	2.31645	3.0527	46.1284	-1.05291
TCGA-HC-7736-01A-11R-2118-07	PRAD	21703	Alive	36.76	0	male	0.40055	0.400052	0.0379349	0.176231	0.0410908	2.90268	0.413179	0.0290197	1.41923	4.46145	1.07566	2.09574	0.186434	0.207887	43.3275	-0.898428
TCGA-L6-A4EQ-01A-11R-A250-07	THCA	17351	Alive	40.93	0	male	0.0190034	3.62935	0.270363	0.096616	0.118268	1.42077	4.14068	0.119322	0.0869122	0.0606426	0.479144	1.50106	0	0.0179954	52.3669	-1.03637
TCGA-FE-A238-01A-11R-A16R-07	THCA	13159	Alive	40.5	0	female	0.138372	4.79712	0.357932	0.351751	0.0894714	1.56215	2.93533	0.15797	0.106844	0.00802843	0.951503	2.06084	0.0430544	0.023824	55.4856	-1.0231
TCGA-HC-8256-01A-11R-2263-07	PRAD	19598	Alive	28.66	0	male	0.156526	0.0878607	0.133234	0	0.0154627	2.19837	0.126493	0.0218406	2.87486	0.466198	0.303584	1.72992	2.67018	3.29386	38.9776	-0.713233
TCGA-BH-A0H0-01A-11R-A056-07	BRCA	25223	Alive	15.36	0	female	0.310602	1.28467	0.110244	0.256078	0.0223905	2.9679	3.20542	0.142316	0.979021	0.297353	0.366333	1.14198	0.086196	0.0476962	47.7143	-0.928346
TCGA-EL-A3TA-01A-12R-A22L-07	THCA	15366	Alive	67.83	0	male	0.414052	4.79181	0.29069	0.67522	0.319504	2.44027	5.25111	0.313941	0.214378	0	0.787903	1.27988	0.0152793	0.0147958	65.7284	-0.992782
TCGA-CH-5745-01A-11R-1580-07	PRAD	24837	Alive	3.03	0	male	0.488734	0.439958	0.132144	0.131548	0.0613444	2.19676	0.470467	0	0.529693	1.72843	0.903296	1.66529	2.27722	1.76412	42.2907	-0.99079
TCGA-EM-A22M-01A-11R-A32Y-07	THCA	19059	Alive	14.73	0	male	0.275683	2.31493	0.324221	0.251035	0.131698	2.4793	7.69863	0.124013	0.693597	0	0.335179	0.577802	0.144855	0.140271	61.0253	-0.948941
TCGA-KN-8434-01A-11R-2315-07	KICH	23934	Alive	59.9	0	female	0.133012	1.51956	0.164794	0.574178	0.281143	1.83658	1.20015	0.170188	0.167251	0.00961046	0.204436	0.308367	3.93165	6.87297	50.6208	-1.0157
TCGA-OL-A5RU-01A-11R-A28M-07	BRCA	23108	Alive	40.63	0	female	0.586418	1.8701	0.159493	0.264624	0.222123	1.62911	3.72881	0.0261451	5.06018	1.27561	0.323038	0.730895	1.10959	0.709748	50.6052	-0.439434
TCGA-DJ-A3V0-01A-11R-A22U-07	THCA	20496	Alive	37.5	0	male	0.277401	5.09799	0.370751	0.636529	0.14405	2.22578	3.84322	0.0369939	0.0866114	0.00940065	0.371378	0.775632	0.0432114	0.013948	59.8045	-1.02458
TCGA-DK-A6B0-01A-11R-A31N-07	BLCA	22439	Alive	77.66	0	male	0.0148439	0.550896	0.0974704	0.181125	0.174206	1.58569	0.858298	0.134215	0.0116381	0	0.241835	0.104223	0.243867	0.118075	32.7619	-1.03825
TCGA-AX-A06D-01A-11R-A118-07	UCEC	30024	Dead	12.43	1	female	0.0818079	2.79418	0.214872	0.124777	0.261841	1.50834	3.68901	0.493123	0.12828	0.281946	0.2856	0	0.672001	0.41833	48.4872	-0.985132
TCGA-XJ-A83G-01A-11R-A352-07	PRAD	0	Alive	48.7	0	male	0.0922182	0.286341	0.0605537	0	0.0245967	2.23491	0.335358	0	1.40989	0.547364	0.697545	0.809357	1.39329	1.02172	35.5602	-0.882998
TCGA-E7-A8O7-01A-11R-A36F-07	BLCA	19063	Alive	15.53	0	male	0.0800087	0.761063	0.437805	0.16271	0.142268	1.6678	1.0232	0.0200949	0.219552	0.0204255	0.434497	1.68528	0.774583	0.742494	37.547	-1.00487
TCGA-QU-A6IM-01A-11R-A31N-07	PRAD	21792	Alive	41.56	0	male	0.0312999	0.44255	0	0	0	1.65097	2.04173	0.0294797	3.43561	0.0898943	0.546358	0.0686763	0.677208	0.400136	35.7616	-0.639314
TCGA-57-1584-01A-01R-1566-13	OV	17263	Alive	21.43	0	female	0.206318	1.12442	0.173687	0.121033	0.0846614	1.34745	1.54387	0.0199303	0.197015	0.942006	0.24625	0.742876	0.240559	0.450864	37.5735	-1.0134
TCGA-CH-5748-01A-11R-1580-07	PRAD	23649	Alive	1.03	0	male	0.229937	0.118994	0.0188731	0.0438387	0.0153324	3.36537	0.172463	0	2.12953	1.26574	0.602052	1.10993	2.45374	2.40059	41.57	-0.785261
TCGA-A2-A0SU-01A-11R-A084-07	BRCA	24219	Alive	55.4	0	female	0.527039	2.39615	0.227952	0.240677	0.168352	1.48769	4.74563	0.0475583	10.2066	0.145022	0.33053	0.886338	0.0462928	0	51.1397	0.202257
TCGA-EM-A3FM-01A-11R-A21D-07	THCA	20938	Alive	21.3	0	male	0.104943	3.51874	0.244054	0.166733	0.186605	1.69137	4.42456	0	0.025712	0	0.432517	0.575647	0.057726	0.0372661	52.4452	-1.02165
TCGA-EJ-AB27-01A-11R-A41O-07	PRAD	18648	Alive	4.83	0	male	0.181902	0.31546	0.0223258	0	0.0181373	1.93559	0.333841	0.0384277	1.1396	0.468719	0.593494	0.895215	2.05977	2.23124	36.4937	-0.893678
TCGA-FE-A239-01A-11R-A16R-07	THCA	30259	Dead	34.1	1	male	0.0505874	6.87122	1.67597	1.57823	0.0613311	0.655609	3.13995	0.0693027	0.081127	0	1.76606	3.59222	0	0	65.4653	-0.934538
TCGA-E2-A15S-01A-11R-A115-07	BRCA	12671	Alive	14.26	0	female	0.265071	0.685879	0.0701834	0.130419	0.0456133	4.82714	1.04557	0.0483205	1.24024	0.319251	0.497523	0.825499	0.238309	0.182185	44.4091	-0.876984
TCGA-E9-A5UO-01A-11R-A28M-07	BRCA	15050	Alive	26.16	0	female	0.161384	2.13088	0.0635822	0.443069	0	2.34975	3.4274	0.170239	0.0506119	0.951718	0.187803	1.81298	2.65133	2.62245	54.9796	-1.0062
TCGA-E8-A44K-01A-21R-A23W-07	THCA	18472	Alive	31.43	0	female	0.16406	3.61099	0.39689	0.219501	0.138185	2.33608	4.39088	0.173495	0.0789819	0	1.00482	1.36409	0.0422195	0.0327068	56.221	-0.984229
TCGA-E2-A2P6-01A-11R-A19W-07	BRCA	28411	Alive	35.03	0	female	0.384517	1.86782	0.18588	0.395785	0.213928	2.78005	2.15754	0.0710981	1.11896	0.234871	0.247066	0.5383	4.96208	2.29195	53.2833	-0.879154
TCGA-XK-AAK1-01A-11R-A41O-07	PRAD	22965	Alive	32.63	0	male	0.115028	0.212599	0	0.0974699	0	1.90706	0.267253	0.240753	1.72856	0.0244714	0.223098	1.12172	1.87477	1.19819	33.9795	-0.79996
TCGA-G9-6354-01A-11R-A311-07	PRAD	20403	Alive	68.86	0	male	0.0423246	0.156452	0.0694796	0	0.0188149	2.21238	0.339899	0.0265755	4.54894	0.715839	0.246267	0.185732	1.49002	1.04207	33.2266	-0.474435
TCGA-EJ-7125-01A-11R-1965-07	PRAD	16425	Alive	95	0	male	0.264784	0.139202	0.115911	0	0.0156942	1.70562	0.235377	0	1.82225	1.41954	0.82168	1.23941	0.517866	0.551625	33.2263	-0.80102
TCGA-EJ-5518-01A-01R-1580-07	PRAD	24313	Alive	70.6	0	male	0.571815	0.665193	0.143564	0.102607	0.0628009	2.2697	0.571848	0.0506882	9.37517	2.79508	0.684995	2.50928	2.15613	3.81268	46.5974	0.112046
TCGA-KN-8418-01A-11R-2315-07	KICH	15086	Alive	131.16	0	female	0.0734564	0.526602	0.116931	0.169756	1.35366	1.62473	0.331888	0.0335441	0.0523563	0	0.466262	0.390723	3.17372	4.3633	43.3575	-1.00727
TCGA-A1-A0SD-01A-11R-A115-07	BRCA	21793	Alive	14.56	0	female	0.899004	2.70585	0.117727	0.898507	0.64216	2.99408	3.38107	0.0192985	1.81734	0.814067	0.774944	2.20295	0.503438	0.378363	61.13	-0.794418
TCGA-J4-A83J-01A-11R-A36G-07	PRAD	24960	Alive	23.2	0	male	0.229173	0.248638	0.136803	0	0.0476304	1.81598	0.503289	0	0.793384	2.75813	0.865873	1.61952	1.31846	1.48811	37.9452	-0.917347
TCGA-ET-A3BX-01A-11R-A19O-07	THCA	8791	Alive	53.2	0	male	0.0315912	3.31285	0.319137	0.333583	0.0259265	2.21716	3.37582	0.0366204	0.028579	0	0.904931	1.19436	0.185359	0.207107	51.4319	-0.994522
TCGA-91-8496-01A-11R-2403-07	LUAD	23358	Alive	16.83	0	female	0.344915	1.30943	0.0306059	0.0710918	0.198912	0.868241	3.3985	0	0.456797	0.0178488	0.216962	0.572706	0.410222	1.29765	41.7841	-0.954376
TCGA-ET-A40T-01A-11R-A23N-07	THCA	9531	Alive	38	0	female	0.352448	3.8293	0.411431	0.398199	0.153195	3.00723	3.84036	0.15737	0.18422	0.00999744	0.759527	1.97053	0.0153182	0.0148334	58.6249	-0.953091
TCGA-G9-7519-01A-11R-2263-07	PRAD	21276	Alive	28.3	0	male	0.222873	0.290974	0.108981	0	0	2.17675	0.280223	0	8.08631	0.808065	0.469051	0.873979	2.26063	2.06111	36.636	-0.033252
TCGA-B5-A3FH-01A-11R-A19W-07	UCEC	27221	Alive	28.03	0	female	0.0745567	1.53415	0.0271981	0.0631761	0.0441911	1.07862	1.15231	0	3.71837	0.0475842	0.337407	1.89034	6.02716	5.22454	47.2337	-0.561209
TCGA-E2-A14O-01A-31R-A115-07	BRCA	27837	Alive	45.3	0	female	0.195021	1.62687	0.121136	0.0401965	0.295229	1.22229	3.41666	0.0198573	1.36372	0.232116	0.337353	0.740155	1.58497	1.09308	45.0505	-0.833404
TCGA-VP-A872-01A-11R-A352-07	PRAD	22098	Alive	121.03	0	male	0.442514	1.11854	0	0.19284	0.13489	2.30709	1.44065	0.0317547	0.793016	1.51703	0.686607	0.813736	0.0370916	0.0478905	40.8595	-0.906219
TCGA-XA-A8JR-01A-11R-A36G-07	PRAD	25090	Alive	12.53	0	male	0.309676	0.304358	0	0.111137	0	2.74232	0.596203	0	3.04209	1.10216	0.678346	0.959254	1.69943	0.9522	38.5639	-0.63779
TCGA-BH-A1FJ-01A-11R-A13Q-07	BRCA	24262	Dead	64.23	1	female	0.333356	2.83744	0.116743	0.135586	0.130407	2.34024	3.59641	0.0837254	7.6666	1.49781	0.41379	1.91147	0.593301	0.770244	53.9084	-0.0687025
TCGA-CH-5772-01A-11R-1580-07	PRAD	23194	Alive	16.2	0	male	0.492532	0.28368	0.112819	0.174705	0.0305511	2.99366	0.270752	0	2.40228	0.0438626	0.39988	0.301586	1.64657	1.56192	37.7824	-0.708002
TCGA-GV-A3JW-01A-11R-A20F-07	BLCA	27091	Alive	21.63	0	male	0.0681621	0.556249	0.395933	0.0799722	0.181804	0.896965	0.505287	0.05926	0.113049	0	0.366095	1.10442	0.292261	0.536233	30.342	-0.957739
TCGA-DK-AA71-01A-31R-A39I-07	BLCA	25950	Alive	13.83	0	male	0.0606058	1.03053	0.170554	0.132055	0.300207	1.37416	0.928819	0.130472	0.882455	0	0.201506	0.683883	0.711199	0.467327	34.5273	-0.867848
TCGA-DK-AA76-01A-11R-A39I-07	BLCA	23542	Alive	12.2	0	female	0.0524039	0.479803	0.0794082	0.0614835	0.322554	1.27192	0.447108	0.0303732	0	0	0.140729	0.495303	1.28903	1.53453	32.4169	-0.986135
TCGA-HC-8257-01A-11R-2263-07	PRAD	25629	Alive	24.2	0	male	0.354513	0.321271	0.131411	0	0.0305022	5.10281	0.415875	0	1.33371	0.941536	0.56559	1.45533	0.64583	0.828442	43.8152	-0.825025
TCGA-3G-AB14-01A-11R-A42C-07	THYM	18733	Dead	25.83	1	male	0.0454486	0.52726	2.61702	0	0.335692	3.01029	1.37943	0.0263419	0.178165	0.0133877	0.569571	0.736396	0.194871	0.0397272	38.1196	-0.836962
TCGA-EJ-7793-01A-31R-2263-07	PRAD	17982	Alive	3.8	0	male	0.0875394	0.121084	0.0185424	0	0.0150637	2.32414	0.138633	0	4.98147	1.84912	0.952977	0.892211	1.01069	1.04288	34.513	-0.392281
TCGA-ET-A2N4-01A-12R-A19O-07	THCA	19671	Alive	2.7	0	female	0.115154	3.69747	0.360887	0.678602	0.0837663	1.85554	2.08908	0.256354	0.0307788	0	1.46188	3.67511	0.00767792	0	52.4436	-0.942609
TCGA-DF-A2KZ-01A-11R-A213-07	UCEC	31973	Alive	27.53	0	female	0.441654	3.8159	0.175761	0.272173	0.0475957	1.79769	5.16712	0	0.279814	0.0512502	0.0519145	0	0.183228	0.228124	54.7689	-0.944965
TCGA-KK-A8IK-01A-11R-A36G-07	PRAD	20594	Alive	68.4	0	male	0.021892	0.237374	0.0479168	0.055651	0.058391	1.97657	0.252104	0.0549837	3.56152	0.712577	0.339677	0.704498	2.05519	1.40969	33.6908	-0.550575
TCGA-ZF-A9R5-01A-12R-A42T-07	BLCA	21811	Alive	36.33	0	male	0.0775781	0.312835	0.162083	0.0537843	0	2.20519	0.301354	0	0.0414706	0	0.287248	0.804661	0.165521	0.120212	30.8368	-0.971978
TCGA-BH-A0B2-01A-11R-A10J-07	BRCA						1.13203	2.11198	0.428096	0.587593	1.07496	2.20808	6.88094	0.223288	2.97397	0.431227	0.379341	0.728242	0.052163	0.0336748	63.6475	-0.5855
TCGA-E7-A6ME-01A-22R-A32O-07	BLCA	27670	Alive	24.36	0	male	0.261308	0.6063	0.343169	0.306584	0.085781	3.07949	0.921028	0.0605815	0.0157595	0	0.421042	1.27018	1.01427	1.25627	40.4553	-0.957308
TCGA-2A-A8VL-01A-21R-A37L-07	PRAD	18658	Alive	20.7	0	male	0.166442	0.192265	0.0455381	0.158665	0.0554923	2.33982	0.346773	0	6.21212	0.743595	0.564925	0.852122	1.21055	0.985081	34.723	-0.232512
TCGA-V1-A8WW-01A-11R-A37L-07	PRAD	21900	Alive	35.93	0	male	0.254415	0.723778	0.0422931	0.245597	0.0343586	3.43408	0.825651	0.0242653	13.2558	3.46536	0.487192	0.452229	1.65337	1.5736	44.1009	0.614887
TCGA-4Z-AA89-01A-11R-A39I-07	BLCA	22271	Alive	34.3	0	male	0.0293861	0.456225	0.220525	0	0.582249	1.0134	0.488525	0	0.0658274	0	0.244262	0.442129	1.34242	0.667857	31.3151	-0.959179
TCGA-G9-6361-01A-21R-1965-07	PRAD	22565	Alive	47.16	0	male	0.416094	0.260029	0.105666	0.0701265	0.0981057	4.36528	0.505779	0.0866071	14.0135	1.9191	0.374528	0.807043	3.16977	1.92005	45.6364	0.716946
TCGA-DJ-A1QD-01A-11R-A14Y-07	THCA	7460	Alive	48.73	0	female	0.106069	2.48318	0.348244	0.431416	0.00943037	1.55915	4.06943	0.106561	0.0415807	0.00676963	1.29605	1.39638	0.0622351	0.0100443	48.8251	-0.943016
TCGA-KK-A6E8-01A-11R-A31N-07	PRAD	25026	Alive	59	0	male	0.0982862	0.222529	0.100841	0.046847	0.114692	1.64636	0.385349	0.254569	1.50507	0.0705702	0.393168	0.539133	2.23466	1.20413	32.5619	-0.766349
TCGA-61-1911-01A-01R-1567-13	OV	20144	Alive	43.1	0	female	0.448178	1.67353	0	0.115861	0.324175	2.12251	3.43923	0.057236	0.148892	0	0	0.400012	0.111426	0	44.7305	-0.951755
TCGA-KK-A7B2-01A-12R-A32O-07	PRAD	24845	Alive	36.63	0	male	0.278963	0.918435	0.244236	0.113463	0.119049	2.78557	2.71201	0.0280256	4.54927	0.341841	0.389556	0.130577	0.611068	0.316998	42.2518	-0.412767
TCGA-KC-A7F3-01A-21R-A33R-07	PRAD	24676	Alive	22.16	0	male	0.146015	0.451222	0.0191757	0	0.0155782	3.15289	0.897379	0	0.927288	0.928181	0.679672	0.820163	2.55305	1.67583	40.9051	-0.860736
TCGA-EL-A3CP-01A-11R-A19O-07	THCA	18298	Alive	161.03	0	female	0.157557	3.2891	0.368237	0.203654	0.0569817	2.25372	2.5395	0.0804849	0.0732799	0.0409046	2.26856	5.48433	0.10968	0.182074	55.3454	-0.935697
TCGA-KQ-A41O-01A-12R-A352-07	BLCA	30774	Alive	51.26	0	male	0.0189384	0.338825	0.472553	0	0.46472	1.32472	0.261709	0.0570786	0.0148483	0	0.308541	0.332427	1.44455	0.624097	30.5428	-0.936632
TCGA-YL-A8SH-01B-11R-A37L-07	PRAD	25395	Dead	29.16	1	male	0.240404	0.366396	0.0971433	0.169235	0.0789187	4.1548	0.504374	0.0278676	1.2034	0.609011	0.301279	0.584285	1.34545	0.966647	40.368	-0.812536
TCGA-EL-A3GR-01A-21R-A206-07	THCA	11598	Alive	116.7	0	female	0.227628	2.93539	0.151361	0.791062	0.0922234	2.34958	3.69361	0.130263	0.101659	0.0331015	1.40829	2.37712	0.0169062	0	54.4304	-0.930777
TCGA-AO-A03P-01A-11R-A00Z-07	BRCA	19724	Dead	97.03	1	female	0.342258	2.49226	0.0734441	0.375314	0.202863	2.43641	2.81876	0.0337103	0.50862	0.0856624	0.754924	1.88476	1.21409	1.27099	51.5963	-0.893872
TCGA-DJ-A4V5-01A-11R-A250-07	THCA	20108	Alive	35.86	0	male	0.161259	2.57589	0.295099	0.564497	0.0987151	2.5426	3.22537	0.298783	0.155449	0	0.615272	1.4849	0.0155111	0.0150202	49.4885	-0.897722
TCGA-AO-A0J3-01A-11R-A034-07	BRCA	24519	Alive	21.7	0	female	0.168847	0.915403	0.140182	0.148007	0.0724708	7.88706	1.69386	0.0438698	0.426054	0.46078	0.903393	2.38465	0.00569365	0	56.203	-0.895701
TCGA-E8-A414-01A-11R-A23N-07	THCA	16754	Alive	31.93	0	female	0.547241	3.27162	0.155619	0.624363	0.14941	2.42028	2.56203	0.0649344	0.118243	0.00825035	1.52939	3.10107	0.0126413	0.0122412	54.3091	-0.92887
TCGA-YF-AA3L-01A-11R-A38B-07	BLCA	17268	Alive	12.13	0	female	0.0982259	1.57608	0.621097	0.221953	1.06737	1.9777	3.71758	0.19188	0.0713074	0	0.338684	0.127716	0.426912	0.289382	47.0412	-0.899588
TCGA-67-3770-01A-01R-0946-07	LUAD	25658	Alive	20.33	0	female	0.242003	3.0202	0.0756704	0.263652	0.338108	1.62094	7.39671	0	1.15198	2.29473	0.737576	1.11254	0.963525	3.2738	65.5484	-0.808976
TCGA-G9-6367-01A-11R-1789-07	PRAD	22176	Alive	40.73	0	male	0.185416	0.258337	0.109263	0	0.0126807	2.45801	0.328494	0.0358222	1.19279	0.100132	0.331952	0.417258	0.767116	0.688815	31.8604	-0.798199
TCGA-EJ-7123-01A-11R-1965-07	PRAD	21741	Alive	85.73	0	male	0.16629	0.161841	0.0829305	0	0	3.0848	0.225815	0	1.4688	2.92599	0.661371	1.18234	1.53764	2.04511	38.896	-0.767697
TCGA-EL-A3GQ-01A-11R-A206-07	THCA	26478	Alive	50.93	0	female	0.496373	2.28648	0.284149	1.28123	0.176526	2.72889	2.05041	0.210978	0.0698513	0	2.25128	3.57451	0.0821454	0.0723144	54.1681	-0.906272
TCGA-ET-A25M-01A-11R-A16R-07	THCA	12085	Alive	61.03	0	male	0.351481	2.46856	0.0412134	0.287193	0.0334815	1.69409	2.63626	0.0945833	0.0738139	0	1.6799	2.97462	0.0552398	0.0713223	47.6467	-0.926497
TCGA-KC-A4BN-01A-61R-A250-07	PRAD	20392	Alive	60.5	0	male	0.0638786	0.182997	0.0262156	0	0	2.10967	0.55897	0	4.78916	2.35442	0.557518	1.40158	1.8623	1.83739	36.3825	-0.367951
TCGA-HC-8260-01A-11R-2263-07	PRAD	15884	Alive	22.86	0	male	0.325478	0.415162	0.135457	0	0.0122271	2.97133	0.616819	0.0518114	5.89441	1.41315	0.773525	0.844902	0.860717	1.02883	37.5575	-0.223164
TCGA-EL-A3D6-01A-12R-A206-07	THCA	18640	Alive	109.86	0	female	0.304125	3.24944	0.285284	0.368146	0.206012	2.09209	3.17309	0.0727464	0.018924	0	0.477499	0.932088	0.0495674	0.0137139	49.2285	-0.918372
TCGA-EL-A3GZ-01A-11R-A20F-07	THCA	12665	Alive	141.93	0	female	0.312124	3.14798	0.48322	0.309636	0.0270734	2.1609	5.15854	0.114721	0.0994775	0.0194348	1.21073	2.27167	0.0372228	0.0432538	56.2579	-0.893621
TCGA-AA-3693-01A-01R-0905-07	COAD	28459	Alive	0	0	female	0.154595	1.81289	0	0.162617	0.0568746	3.78968	2.42326	0	0.0208978	0	0.496284	1.0293	1.45444	1.21154	48.7553	-0.936034
TCGA-DJ-A1QO-01A-11R-A14Y-07	THCA	25232	Alive	48.06	0	male	0.151982	3.46802	0.268684	0.222894	0.171503	1.48887	4.21961	0	0.0458302	0	0.612215	1.12866	0	0.0166062	50.1706	-0.918156
TCGA-25-1627-01A-01R-1566-13	OV	26784	Dead	13.13	1	female	0.213991	0.852627	0.133119	0	0.21629	1.09609	1.59325	0	0.0264909	0.232897	0.0524257	0.237234	0.0726911	0.140782	31.9847	-0.926424
TCGA-E8-A438-01A-11R-A23W-07	THCA	8752	Alive	33.96	0	female	0.128616	3.10216	0.475054	0.490428	0.057175	2.19516	6.23631	0.302842	0.157561	0	0.873083	1.12881	0.00786089	0	57.1522	-0.865081
TCGA-25-1313-01A-01R-1565-13	OV	22982	Dead	27.33	1	female	0.231414	2.87162	0.343123	0.037953	0.345121	1.92029	3.00878	0	0.273129	0.657481	0.26061	0.611488	0.0949001	0.014138	46.0761	-0.882078
TCGA-25-1312-01A-01R-1565-13	OV	25537	Dead	1.03	1	female	0.123836	0.303137	0.126491	0.0839469	0.32296	2.01386	0.645488	0.0207351	0.0323638	0.547983	0.256194	0.338133	0.0807333	0.203264	31.3664	-0.919868
TCGA-MV-A51V-01A-11R-A26T-07	BLCA	27430	Alive	13.66	0	male	0.0830521	1.45313	0.051938	0.120642	0.611815	3.48805	3.04901	0.059598	0.403095	0	0.0920457	0.6942	0.417686	0.786467	47.5323	-0.873655
TCGA-BH-A0E7-01A-11R-A034-07	BRCA	29115	Alive	45.43	0	female	0.477236	1.93546	0.447671	0.519929	0.412177	1.96975	2.90077	0.0513695	1.33631	1.52293	0.449578	2.23386	0.700035	0.800547	49.9076	-0.739526
TCGA-V1-A8WN-01A-11R-A37L-07	PRAD	17520	Alive	30.8	0	male	0.20482	0.221156	0.0353926	0	0.0431292	3.35532	0.416524	0	9.6668	2.4046	0.501789	0.756888	2.11099	2.12841	39.7182	0.236586
TCGA-EL-A3ZT-01A-12R-A23N-07	THCA	13103	Alive	60.26	0	male	0.164173	4.38153	0.377306	0.500806	0.0729811	3.18298	6.00011	0.206167	0.0536318	0	0.668669	2.35342	0.0401362	0.0155464	64.7043	-0.880453
TCGA-BL-A0C8-01A-11R-A277-07	BLCA	26819	Alive	40.63	0	male	0.320502	2.90346	0.0314109	1.67812	1.19935	1.30024	2.69637	0.252304	0.187525	0	2.89468	3.27471	0.0421011	0	57.9657	-0.876343
TCGA-MK-A4N7-01A-11R-A250-07	THCA	7570	Alive	32.9	0	female	0.194226	1.51568	0.226731	0.131663	0.0115122	1.75977	1.84035	0.0650423	0.0676797	0	1.75795	3.63656	0	0.0245232	41.8931	-0.894797
TCGA-DD-AAVZ-01A-11R-A41C-07	LIHC	14005	Alive	63.33	0	male	0.117147	1.22298	0.0466199	0.0541447	0	1.53171	2.18171	0.106991	0.0417485	0	0.0826208	0	0	0	33.9879	-0.901119
TCGA-CG-4469-01A-01R-1157-13	STAD	25598	Dead	7.16	1	male	0.305254	1.99826	0.0856585	0.238763	0.347942	3.33256	2.15374	0.11795	0.143188	0.0199818	0.0607223	0.778535	3.67396	4.26923	53.3268	-0.885723
TCGA-M7-A723-01A-12R-A32O-07	PRAD	20064	Alive	25.43	0	male	0.261817	0.639822	0.167143	0	0.0387959	3.22786	1.24304	0.109596	0.555945	0.0278498	0.423163	0.255316	1.35483	0.433876	37.6519	-0.832754
TCGA-DE-A4MC-01A-11R-A250-07	THCA	15996	Alive	30.43	0	female	0.175675	2.2712	0.129774	0.234454	0.0819991	1.39829	3.76525	0.0827295	0.0774757	0.00840907	0.741072	2.38982	0.0579802	0.0124767	46.0539	-0.891682
TCGA-ZG-A8QX-01A-11R-A37L-07	PRAD	20683	Alive	14.73	0	male	0.238834	0.258547	0.261378	0	0.0151673	2.69682	0.728952	0.0642701	8.14775	1.12146	0.264698	0.798529	1.49309	0.969281	35.3437	0.0838989
TCGA-AA-A017-01A-01R-A00A-07	COAD	21032	Alive	15.23	0	female	0.280371	1.24366	0	0.10965	0	3.52551	1.94768	0	0.0845459	0.0275294	0.334635	1.89284	0.97016	0.857766	44.4254	-0.901503
TCGA-DO-A1K0-01A-11R-A13Y-07	THCA	11216	Alive	21.83	0	female	0.092575	2.57139	0.104208	0.726168	0.155206	1.70435	1.75061	0.0797179	0.0207376	0	2.70864	4.68921	0.100875	0.0450846	49.2097	-0.892452
TCGA-KL-8346-01A-11R-2315-07	KICH	22651	Alive	63.23	0	male	0.051773	1.52058	0.185433	0.107681	0.225966	1.06908	0.94566	0.124122	0	0.00901173	0.136928	0.0413079	3.41055	3.82408	38.2891	-0.878846
TCGA-EJ-5494-01A-01R-1580-07	PRAD	18596	Alive	49.23	0	male	0.498661	0.258938	0.0584711	0.135818	0.0158339	2.11573	0.291442	0.0223648	0.127994	0.0227328	0.621743	1.71934	0.931743	1.12993	33.7339	-0.878534
TCGA-50-5942-01A-21R-1755-07	LUAD	24781	Alive	61.56	0	female	0.328914	0.698318	0.0553786	0.0643171	0.0674839	6.11569	1.33413	0	0.231429	0.0322958	0.93236	2.14654	1.24947	1.24587	50.3799	-0.868099
TCGA-EJ-7218-01B-11R-A32O-07	PRAD	26181	Alive	84.73	0	male	0.164924	0.178827	0.0577575	0	0.0234609	1.71372	0.227909	0	0.362056	1.7431	0.562975	0.887779	1.91601	1.57426	32.4323	-0.852151
TCGA-EL-A4K0-01A-11R-A250-07	THCA	20042	Alive	31.46	0	female	0.341506	1.5052	0.188297	0.318094	0.027813	2.08118	1.86761	0.196425	0.132854	0	1.36516	4.89625	0.0152959	0.0444354	44.6635	-0.854844
TCGA-KL-8329-01A-11R-2315-07	KICH	20972	Alive	91.73	0	female	0.131536	0.656011	0.233066	0.159226	0.278443	1.44061	0.770661	0.047195	0.114587	0	0.194374	0.109946	5.53107	7.66335	43.1224	-0.866922
TCGA-22-5491-01A-01R-1635-07	LUSC	27145	Dead	57.1	1	male	0.204757	3.4202	0.252928	0	0.313622	0.951806	2.26334	0.213854	0.667575	0	0.165142	0.640537	1.80804	5.80537	49.0651	-0.784383
TCGA-KC-A7FA-01A-21R-A33R-07	PRAD	23208	Alive	19.93	0	male	0.178983	0.210296	0.0629607	0.0974974	0.0340993	2.78242	0.418426	0.0722463	2.76897	0.257022	0.855449	0.561019	0.684485	0.453989	32.7777	-0.554331
TCGA-EM-A2OX-01A-11R-A206-07	THCA	16911	Alive	20	0	male	0.548377	3.59079	0.354762	1.07126	0.0288207	1.97687	9.04272	0.142479	0.105898	0	0.691589	2.08636	0.0317	0.0920906	69.0144	-0.852004
TCGA-V1-A8MM-01A-11R-A37L-07	PRAD	22265	Alive	39.83	0	male	0.253625	0.560075	0.346055	0.150717	0.175708	1.75304	0.82051	0.0248182	0.529404	0.782024	0.498295	0.404717	1.86498	0.842159	34.2863	-0.810939
TCGA-EJ-8470-01A-11R-2403-07	PRAD	21209	Alive	38.63	0	male	0.480109	0.601627	0.0630514	0.146457	0.0256113	2.3636	0.833693	0.0180876	0.705788	0.689444	0.893928	1.01129	2.99306	2.70058	40.6531	-0.802379
TCGA-DJ-A13R-01A-11R-A10U-07	THCA	18354	Alive	18.83	0	male	0.058643	1.87793	0.932277	0.0470762	0.164647	1.46668	2.22239	0.0232559	0.193591	0	0.251422	0.37924	0.00905481	0.0175365	36.4851	-0.818159
TCGA-AG-3890-01A-01R-1119-07	READ	22950	Alive	17.26	0	male	0.233518	1.14842	0	0	0.0541605	1.81407	1.07074	0	0.0796021	0	0.2363	2.13858	1.13186	1.84596	37.366	-0.880093
TCGA-CH-5753-01A-11R-1580-07	PRAD	25780	Alive	1.03	0	male	0.147673	0.197878	0.0606046	0.0938489	0.0328232	2.76017	0.346828	0.0231809	3.94376	5.63139	0.751834	2.1601	3.14994	3.91552	44.7326	-0.410747
TCGA-VP-A878-01A-31R-A352-07	PRAD	21402	Alive	104.33	0	male	0.346913	0.604706	0.125392	0.291262	0.0169779	3.30914	1.33102	0.119904	0.711167	0.402194	0.62963	0.614525	1.40056	1.26582	40.4546	-0.786093
TCGA-EJ-A46E-01A-31R-A250-07	PRAD	21054	Alive	17.46	0	male	0.138562	0.537025	0.0827135	0.0640427	0.0223986	5.01215	0.648951	0.0316374	0.460884	0.32158	0.342036	1.32665	1.04705	0.954271	41.7234	-0.824957
TCGA-E5-A4U1-01A-11R-A31N-07	BLCA	26305	Alive	39.36	0	male	0.0395714	0.903977	0.337792	0.482848	0.253311	1.08312	0.0935379	0	0.0930756	0.0303068	0.598643	0.06946	0.673328	0.382219	29.2575	-0.858477
TCGA-HC-7077-01A-11R-1965-07	PRAD	23636	Alive	70.5	0	male	0.0720703	0.0781457	0	0	0	2.44299	0.0917311	0	5.92363	3.4498	0.615035	0.716864	1.4307	1.324	33.716	-0.174694
TCGA-HC-A6HX-01A-11R-A31N-07	PRAD	20263	Alive	1.26	0	male	0.141741	0.908165	0.02216	0.154421	0.0180027	1.79613	1.8409	0.0508565	0.661483	0	0.353453	0	0.910858	0.747811	34.7026	-0.80044
TCGA-KK-A8I5-01A-11R-A36G-07	PRAD	20337	Alive	103.2	0	male	0.333664	0.446366	0	0.121171	0.105948	2.87666	1.09783	0	11.2738	2.78361	0.600919	0.83669	2.73851	2.43744	42.5476	0.470012
TCGA-M7-A71Y-01A-22R-A32O-07	PRAD	20357	Alive	16.43	0	male	0.291945	0.276631	0.0540003	0.125433	0.0219348	2.65739	0.530839	0.154911	3.30445	0.834537	0.430653	0.721764	1.95422	1.28495	35.3707	-0.468123
TCGA-KN-8430-01A-11R-2315-07	KICH						0.18173	0.970317	0.381193	0.384975	0.215429	1.96223	0.940826	0.0950897	0.168207	0.00966542	0.234977	0.177217	5.83494	8.08823	47.3056	-0.833421
TCGA-EL-A3ZK-01A-21R-A23N-07	THCA	15121	Alive	52.5	0	female	0.0689132	4.71524	0.280867	0.579913	0.13944	1.72544	3.29247	0.232765	0.0558931	0.0545988	1.07848	3.00324	0.0278857	0.0405048	54.8231	-0.839322
TCGA-F5-6864-01A-11R-1928-07	READ	27058	Alive	12.63	0	female	0.885284	1.88735	0.0386252	0.538315	0.298099	2.39832	2.93596	0.110804	0.080708	0.0563136	0.273809	0.722765	0.707533	0.451191	47.3847	-0.856301
TCGA-CH-5769-01A-11R-1580-07	PRAD	17807	Alive	2.06	0	male	0.244976	0.617201	0.0211657	0.0983282	0.0687797	2.24245	1.06084	0	6.04004	2.48104	0.562656	0.792119	1.9953	1.282	38.1209	-0.14879
TCGA-HC-7209-01A-11R-2118-07	PRAD	22129	Alive	14.66	0	male	0.194128	0.303919	0.0562372	0	0	3.28297	0.576188	0	4.14079	2.12084	0.398659	1.55344	2.18593	2.27085	39.7684	-0.373209
TCGA-CF-A47W-01A-11R-A23W-07	BLCA	15497	Alive	12.26	0	male	0.0552966	0.492609	0.744348	0.126511	0.0442466	1.36639	0.884796	0.104162	0.0216771	0	0.0321744	0.0970624	0.454227	0.0942541	27.5344	-0.821283
TCGA-EJ-5515-01A-01R-1580-07	PRAD	22097	Alive	61.06	0	male	0.261941	0.213684	0.01977	0.183689	0	3.19338	0.202557	0	0.613747	0.541887	0.770812	1.10983	1.57224	1.19746	35.7891	-0.795317
TCGA-EL-A4JW-01A-11R-A250-07	THCA	13928	Alive	35.2	0	female	0.247453	5.76075	0.248703	0.847281	0.080818	1.47346	5.26613	0.247331	0.00989848	0	0.528909	1.46262	0.0592615	0.0573861	61.0695	-0.833906
TCGA-EJ-A65G-01A-21R-A29R-07	PRAD	20821	Alive	22.2	0	male	0.215669	0.116925	0.118013	0	0	3.14971	0.117644	0.0541672	1.59227	0.261527	0.334633	0.441659	1.85595	1.55214	33.388	-0.665032
TCGA-EM-A2P1-01A-11R-A206-07	THCA	12320	Alive	17.7	0	male	0.521416	2.62645	0.195139	0.82413	0.0720589	2.56248	3.13899	0.122137	0.169453	0	1.63483	0.331954	0.0475548	0	49.3137	-0.824787
TCGA-D8-A1JB-01A-11R-A13Q-07	BRCA	19822	Alive	56.26	0	female	0.690223	1.6564	0.118645	0.275591	0.134941	4.17632	3.06857	0.108915	2.08246	1.20394	0.672851	1.9664	0.943546	0.862356	53.5362	-0.599178
TCGA-KQ-A41P-01A-12R-A33J-07	BLCA	27816	Alive	36.46	0	male	0.36445	1.76912	0.270917	0.262205	1.63235	2.7971	2.15056	0.155436	0.0673914	0	0.200052	0.120702	0.433727	0.371164	46.913	-0.828711
TCGA-44-6148-01A-11R-1755-07	LUAD	22138	Alive	23.46	0	male	1.03179	0.521444	0.158792	0.061474	0.0215002	3.19464	0.564294	0.121474	0.868996	0.0771703	1.26636	2.40539	1.25336	1.0534	41.2454	-0.740896
TCGA-EJ-7115-01A-11R-2118-07	PRAD	23986	Alive	89.56	0	male	0.377001	0.428026	0.0353646	0.164291	0.043095	2.62071	0.543501	0.0202901	2.89247	0.866207	0.783425	0.756289	1.93552	1.68302	36.7728	-0.511965
TCGA-E2-A1IL-01A-11R-A14D-07	BRCA	28495	Alive	3.93	0	female	0.748539	1.76154	0.0973302	0.5652	0.316282	1.19037	3.3757	0.0837635	0.69728	1.51836	1.07807	2.79695	0	0	47.6106	-0.764794
TCGA-AO-A0JG-01A-31R-A084-07	BRCA	18021	Alive	26.6	0	female	0.694003	2.56362	0.124002	0.180021	0.151108	3.03315	2.72552	0.249007	1.56388	0.750273	0.576867	1.07731	1.018	1.15344	50.5695	-0.644482
TCGA-E8-A419-01A-11R-A23N-07	THCA	11306	Alive	25.8	0	female	0.192309	3.11673	0.393591	0.22856	0.239813	2.46857	5.29051	0.0564548	0.156651	0	0.552211	1.66589	0.014654	0.0141903	54.2446	-0.816556
TCGA-ET-A25G-01A-11R-A16R-07	THCA	20816	Alive	83.06	0	female	0.0593655	3.39171	0.233889	0.0362187	0.038002	1.77386	2.81517	0.0357844	0	0.0090933	1.07771	2.00073	0.139329	0.107936	45.8359	-0.842935
TCGA-18-3408-01A-01R-0980-07	LUSC	28171	Dead	76.8	1	female	6.12002	5.80751	0.0821804	0.50904	0.378323	3.52871	5.36296	0.0314335	0.523329	0	0.291284	1.24487	1.49314	1.61181	89.3941	-0.787773
TCGA-V1-A8WL-01A-11R-A37L-07	PRAD	23725	Alive	64.93	0	male	0.474652	0.287106	0	0	0.0230183	2.40317	0.549216	0.0975381	2.04678	1.32191	0.502141	0.605935	0.582314	0.367752	32.4012	-0.603008
TCGA-DJ-A1QH-01A-21R-A14Y-07	THCA	21184	Alive	43.1	0	female	0.154288	3.3853	0.262657	0.581052	0.0812881	1.52789	2.81578	0.0287042	0.0373352	0	1.3743	1.83892	0.0111762	0	47.1567	-0.835748
TCGA-ET-A3BO-01A-11R-A19O-07	THCA	16110	Alive	51.1	0	female	0.238071	2.4677	0.306206	0.935867	0.0916483	1.93605	2.75795	0.0739717	0.105835	0	1.11389	1.80941	0	0.0278899	46.3906	-0.820586
TCGA-69-7760-01A-11R-2170-07	LUAD	26777	Alive	6.73	0	male	0.318688	1.85959	0.0498242	0.347197	0.141669	4.2403	3.29744	0.0571724	1.99294	1.19132	0.838846	1.39849	3.73975	2.60827	57.9767	-0.606981
TCGA-KK-A6E3-01A-21R-A30B-07	PRAD	20547	Alive	68.53	0	male	0.20825	0.54655	0.250698	0	0	1.33266	0.85198	0.0784557	2.32665	0.0930377	0.201951	0	0.987692	0.670491	28.4263	-0.554291
TCGA-G2-AA3D-01A-11R-A39I-07	BLCA	22205	Alive	71.3	0	male	0.0334848	1.29827	0.293164	0.0567472	0.0793882	1.54168	1.42741	0	0.597987	0	0.346368	0.848988	1.35345	1.03582	34.7428	-0.765752
TCGA-EJ-5509-01A-01R-1580-07	PRAD	23368	Alive	48.8	0	male	0.339623	0.354002	0.100454	0.0233337	0.0408042	2.66653	0.61475	0.0115269	5.00164	0.644413	1.47763	1.50378	1.78177	2.27733	38.1514	-0.245875
TCGA-05-4396-01A-21R-1858-07	LUAD	28094	Dead	10.1	1	male	0.1849	0.629629	0	0.17092	0.149446	5.06949	0.998418	0	0.153753	0.0643684	0.586825	1.77031	2.21909	2.86515	47.2128	-0.833458
TCGA-KK-A8I6-01A-11R-A36G-07	PRAD	21499	Alive	22.26	0	male	0.262257	0.381307	0.0574024	0	0.0155444	3.38422	0.508649	0	12.2342	1.5399	0.508649	0.767236	1.58151	1.68875	37.359	0.621278
TCGA-G9-6339-01A-12R-A311-07	PRAD	21305	Alive	85.03	0	male	0.106943	0.29444	0.096859	0	0	1.30377	0.55654	0	7.96544	0.790809	0.600795	0.258922	3.12659	1.57144	30.871	0.11316
TCGA-44-6776-01A-11R-1858-07	LUAD	22150	Alive	87.2	0	female	0.0735323	1.7867	0	0.149539	0.0523007	2.84197	2.15707	0	0.172954	0.112633	0.17114	0.946526	0.503352	0.668465	40.9837	-0.826398
TCGA-VP-A87D-01A-11R-A352-07	PRAD	19818	Alive	61.76	0	male	0.129335	0.24701	0.0943623	0.16439	0	1.70038	0.313558	0.0270698	3.028	5.68188	0.37627	2.14411	1.24369	1.61258	35.9758	-0.473795
TCGA-ET-A40Q-01A-11R-A23N-07	THCA	14136	Alive	46.9	0	male	0.221599	3.37559	0.360954	0.393013	0.0916364	1.42363	5.3193	0.142377	0.0808092	0	0.779622	1.41719	0.00503957	0	51.747	-0.803177
TCGA-DD-AAVS-01A-11R-A41C-07	LIHC	20586	Alive	60.76	0	male	0.190745	1.70464	0.147353	0.128353	0.0149636	1.93013	3.11126	0.0634068	0.0439852	0	0.0326427	0.0984753	0	0	38.1047	-0.819962
TCGA-61-2104-01A-01R-1568-13	OV	19432	Alive	77.93	0	female	0.0884917	1.04497	0.0942272	0.218873	0.165858	1.99572	1.33941	0.144165	0.093757	0.155696	0.166992	0.461792	0.0210494	0.0135888	32.6991	-0.80782
TCGA-A8-A09G-01A-21R-A00Z-07	BRCA	29006	Alive	0	0	female	0.568894	1.24718	0.100573	0.266985	0.0700326	1.76759	1.48398	0.0164865	0.969258	0.5949	0.331012	0.691327	0.500691	0.596733	36.3695	-0.711771
TCGA-DO-A2HM-01B-11R-A22L-07	THCA	18068	Alive	2.36	0	male	0.791575	3.13746	0.285039	0.506306	0.190699	2.64521	3.70971	0.134679	0.390389	0	0.505152	1.29982	0.0449468	0.0145081	52.1916	-0.76057
TCGA-XK-AAJT-01A-11R-A41O-07	PRAD	27428	Alive	47.8	0	male	0.346289	0.418924	0.206714	0	0	2.99191	0.606756	0.0474401	7.00965	0.289324	0.366343	0.331551	1.03438	0.787008	33.1669	0.0242614
TCGA-EM-A3FQ-01A-11R-A21D-07	THCA	7176	Alive	16.4	0	female	0.231071	2.4316	0.258263	0.374936	0.262264	2.83155	3.15563	0.0740881	0.115638	0.00941339	0.486306	0.604087	0.00721166	0	46.0045	-0.796792
TCGA-KL-8337-01A-11R-2315-07	KICH	9819	Alive	45.46	0	male	0.032882	0.38027	0.215915	0.0358236	0.112762	2.13399	0.46977	0.017697	0.0184146	0	0.163993	0.329817	3.08003	2.6823	33.2343	-0.815102
TCGA-XK-AAJU-01A-11R-A41O-07	PRAD	23958	Alive	52.53	0	male	0.188274	0.370246	0.173079	0	0	3.78626	0.492965	0.170232	0.575689	0.360486	0.701105	1.25582	1.25934	0.684624	36.176	-0.734537
TCGA-TP-A8TV-01A-11R-A41O-07	PRAD	22872	Alive	20.33	0	male	0.15495	0.310932	0.0726756	0.225083	0.0393608	4.48804	0.342118	0.027798	4.46894	0.918299	0.515189	1.10089	0.919981	1.04808	38.423	-0.284718
TCGA-BH-A1F2-01A-31R-A13Q-07	BRCA	19701	Dead	31.96	1	female	1.32441	2.8761	0.251265	0.616066	0.578357	3.72159	5.04052	0.128143	3.20847	1.48161	0.222649	0.522416	0.860658	0.386515	62.6958	-0.417836
TCGA-CH-5744-01A-11R-1580-07	PRAD	23621	Alive	2	0	male	0.180492	0.280677	0.0715191	0.094929	0.0498014	2.75644	0.299894	0.0117238	8.05149	7.17983	0.688059	0.792047	1.57484	1.7858	39.35	0.145112
TCGA-EL-A3GV-01A-11R-A21D-07	THCA	23787	Alive	51.06	0	female	0.273876	2.62306	0.21062	0.60213	0.0526481	1.88534	4.16334	0.167319	0.0870516	0	1.66534	3.03167	0.0579079	0.0140189	51.0955	-0.788876
TCGA-KO-8409-01A-11R-2315-07	KICH	25419	Alive	106	0	male	0.031359	0.493176	0.112317	0	0.182491	1.3547	0.295465	0	0.0111756	0	0.0995251	0	6.33114	3.88742	35.0304	-0.817693
TCGA-44-6146-01A-11R-1755-07	LUAD	23378	Alive	24.26	0	male	0.286071	0.57762	0.0403966	0	0.541497	2.12826	0.805408	0	0	0.0353378	0.465347	0.70192	0.848273	1.01368	33.7595	-0.821347
TCGA-FE-A3PB-01A-11R-A220-07	THCA	12136	Alive	86.33	0	female	0.52979	2.98841	0.219136	0.127253	0.28929	2.35896	3.39055	0.188591	0.0654128	0	0.558265	0.475955	0.0183573	0.0355527	47.1465	-0.787292
TCGA-ET-A25N-01A-11R-A16R-07	THCA	10229	Alive	64.26	0	female	0.0589082	3.42534	0.218633	0.976622	0.0546511	1.67471	3.56264	0.212281	0.0502019	0	1.54986	3.14702	0.0375694	0.0436566	51.7874	-0.786699
TCGA-DJ-A1QE-01A-21R-A14Y-07	THCA	22645	Alive	137.8	0	female	0.108078	2.89977	0.2957	0.652515	0.168158	1.58783	2.72259	0.0678622	0.0176535	0.00862234	1.31012	2.33186	0.00660563	0.0127932	45.7749	-0.797712
TCGA-ZF-A9RL-01A-11R-A38B-07	BLCA	22480	Alive	90.1	0	male	0.00811138	0.392784	0.71904	0.0618591	3.13707	1.15635	0.265479	0	0.270282	0	0.283177	0.854278	3.46238	2.51173	42.0162	-0.750871
TCGA-DJ-A2Q6-01A-11R-A18C-07	THCA	14193	Alive	36.96	0	female	0.580427	2.37362	0.286133	0.770976	0.0743849	3.23029	2.11394	0.341466	0.102494	0	1.15617	2.23347	0.0715893	0.0891307	48.6574	-0.761802
TCGA-HC-7233-01A-11R-2118-07	PRAD	0	Alive	45.16	0	male	0.521917	0.389748	0.0692342	0.120614	0.0703068	1.88891	0.455326	0.0198612	3.23432	0.726769	0.766865	0.925379	2.28126	3.08521	35.6769	-0.423839
TCGA-A7-A0CD-01A-11R-A00Z-07	BRCA	24242	Alive	38.83	0	female	0.43046	1.33465	0.259581	0.368476	0.210882	1.51536	2.74744	0.0496442	0.215238	0.714864	0.281133	1.11796	1.23707	1.39758	41.5118	-0.7734
TCGA-BH-A0BM-01A-11R-A056-07	BRCA	20049	Alive	62.53	0	female	0.660512	1.96283	0.425211	0.460921	0.0921171	2.14993	3.79924	0	0.253854	0.29757	0.351666	0.757779	0.2533	0.147171	45.7437	-0.764767
TCGA-24-1423-01A-01R-1565-13	OV	22281	Alive	6.33	0	female	0.0655341	1.21392	0.776967	0.194358	0.310746	2.55361	2.47257	0.054865	0.0285448	0.780748	0.338944	0.798837	0.0587455	0.134459	39.1678	-0.767084
TCGA-E8-A413-01A-21R-A23N-07	THCA	13909	Alive	30.4	0	female	0.564714	3.7574	0.484393	0.73717	0.122126	2.60614	4.08412	0.153333	0.169522	0	1.12487	1.96463	0.0223879	0	55.8775	-0.754949
TCGA-13-0885-01A-02R-1569-13	OV	25763	Alive	112.93	0	female	0.185097	2.27098	0.129299	0	0.12605	2.17086	2.32727	0.0296737	0.231577	0.0150809	0.504122	0.553024	0.0346608	0	39.1336	-0.776305
TCGA-V1-A8MK-01A-11R-A36G-07	PRAD	15330	Alive	16.93	0	male	0.223507	0.197819	0.0206708	0	0	3.0756	0.291921	0	3.19621	0.421918	0.439599	0.497312	2.2257	2.00324	33.9613	-0.427059
TCGA-4C-A93U-01A-11R-A39I-07	THCA	27348	Alive	4.3	0	female	0.231413	3.3115	0.520391	0.483509	0.219836	2.12703	2.01165	0.238856	0.0869894	0	0.14756	1.00159	0	0	43.3063	-0.746652
TCGA-E8-A437-01A-12R-A23W-07	THCA	21073	Alive	40.43	0	female	0.121596	5.71733	0.538948	0.324561	0.12973	2.47307	5.31184	0.251954	0.0119168	0	1.06126	0.586955	0.107018	0.0172719	60.3138	-0.753043
TCGA-KC-A4BL-01A-31R-A250-07	PRAD	24081	Alive	31.13	0	male	0.460343	0.414853	0.154448	0	0.0358494	3.00187	0.378804	0.0506362	0.724479	0.0514693	0.351921	1.00268	0.690042	0.782754	32.7619	-0.704537
TCGA-CH-5743-01A-21R-1580-07	PRAD	24321	Alive	14.16	0	male	0.293894	0.580027	0.100686	0.155916	0.0408983	3.89098	0.74349	0	0.681246	0.489317	0.297396	1.12147	0.899685	0.653411	37.2145	-0.710988
TCGA-KK-A8IH-01A-11R-A36G-07	PRAD	18560	Alive	67.1	0	male	0.286244	0.393536	0.0659501	0.459569	0.0803661	2.42453	0.502211	0.0756765	6.08306	4.96145	0.759708	2.02741	2.76972	2.28261	41.8463	-0.057291
TCGA-XU-AAXV-01A-11R-A42C-07	THYM	16582	Alive	135.66	0	female	0.0773572	0.508353	0.150505	0.0873989	0.382092	4.4602	0.515745	0.107939	0.134779	0.0109715	0.333411	1.00582	0.252159	0.179065	36.6694	-0.76237
TCGA-EJ-5542-01A-01R-1580-07	PRAD	21942	Alive	50.43	0	male	0.751719	0.348912	0.0319486	0.0371053	0.0259548	3.44961	0.256559	0.0183302	12.8174	3.41894	0.8493	1.28107	2.64782	2.65387	42.1472	0.747076
TCGA-DJ-A1QI-01A-11R-A14Y-07	THCA	23072	Alive	15.16	0	female	0.212782	1.2844	0.245662	0.142657	0	1.82671	2.01953	0	0.0549982	0	2.80268	3.73498	0.0411588	0	40.6902	-0.773546
TCGA-C8-A12Q-01A-11R-A115-07	BRCA	28733	Dead	12.83	1	female	0.912807	1.96539	0.204169	0.64362	0.473902	1.65484	1.6759	0.167343	1.70646	1.19918	1.3181	1.79328	0.032578	0.0378564	43.7967	-0.56178
TCGA-CH-5794-01A-11R-1580-07	PRAD	23924	Alive	29.4	0	male	0.0987321	0.259527	0.172883	0.100394	0.0351122	2.227	0.418888	0	17.159	2.50374	1.02129	1.46347	1.71216	2.30621	35.0831	1.27623
TCGA-DK-AA6X-01A-12R-A42T-07	BLCA	23208	Alive	15.56	0	male	0.322184	2.73243	0.199583	0.370875	0.616131	2.6576	2.68595	0.412232	0.953216	0	0.282964	0.533521	2.97825	2.6595	51.49	-0.629992
TCGA-29-1784-01A-02R-1567-13	OV	20210	Alive	5.43	0	female	0.143448	1.05874	0.0470966	0.0364655	0.216812	1.41785	1.95188	0.0360283	0.262424	0	0.333862	0.839319	0	0	32.0832	-0.754011
TCGA-39-5037-01A-01R-1443-07	LUSC	23868	Alive	56.33	0	male	1.93603	6.30539	0.215469	0.0417079	0.291743	1.62169	6.36929	0.0412078	0.35375	0	0.286394	1.29597	2.55107	5.90397	76.6054	-0.733048
TCGA-FE-A234-01A-11R-A14Y-07	THCA	9724	Alive	69.16	0	female	0.19229	2.0635	0.208271	0.272123	0.0528743	2.04229	2.0762	0.0597467	0.0388559	0.0151824	0.922755	2.33137	0.0523412	0.0901063	40.3225	-0.765598
TCGA-EJ-5532-01A-01R-1580-07	PRAD	21110	Alive	60.93	0	male	0.274981	0.175421	0.058246	0.169118	0	2.35206	0.431448	0.0334181	8.51074	1.33324	1.47095	1.63487	1.21658	1.47417	34.1806	0.241812
TCGA-CG-4476-01A-01R-1157-13	STAD	25506	Alive	0	0	male	1.18217	2.39469	0.248402	0.432744	0.479276	3.46496	2.12373	0.089074	0.157566	0	0.495252	1.53556	0.624267	1.50456	51.5469	-0.745902
TCGA-GD-A76B-01A-11R-A32O-07	BLCA	31571	Dead	7.46	1	female	0.0707635	1.12582	0.0743453	0.0863452	0.226491	1.7163	1.14257	0.0213275	0.0221923	0	0.592904	1.24212	0.946653	0.739789	33.3664	-0.776131
TCGA-EW-A1J1-01A-11R-A13Q-07	BRCA	14122	Alive	19.16	0	female	0.325634	0.893309	0.188272	0.499794	0.0437002	4.79597	0.893729	0.0617252	0.907222	0.298019	0.571987	0.718978	0.492678	0.442178	41.1403	-0.658224
TCGA-KS-A41I-01A-11R-A23N-07	THCA	17196	Alive	16.2	0	female	0.0945958	4.50492	0.517624	0.541056	0.105129	1.46842	2.5872	0.118793	0.12361	0	0.458673	0.484297	0.0809422	0.0223945	45.3364	-0.730128
TCGA-G9-6353-01A-11R-1965-07	PRAD	21221	Alive	51.4	0	male	0.121002	0.150287	0.0635636	0.0369116	0	3.2614	0.391631	0.0729381	1.85944	0.518967	0.394271	0.63719	1.15015	0.770005	31.5185	-0.546412
TCGA-EY-A210-01A-11R-A157-07	UCEC	30095	Alive	12.76	0	female	0.0997776	1.62283	0.900865	0.0475578	0.582159	3.34861	3.52076	0.0234938	0.0855625	0.0358205	0.253994	0.273657	0.311013	0.301171	44.5828	-0.721032
TCGA-KK-A6DY-01A-12R-A311-07	PRAD	18420	Alive	143.16	0	male	0.219629	0.561715	0.175398	0	0.0474975	3.23256	0.793302	0.0223629	2.82727	4.10292	0.518075	2.24017	0.783642	0.893749	39.0295	-0.426245
TCGA-EJ-5496-01A-01R-1580-07	PRAD	21897	Not Reported	19.83	1	male	0.175103	0.0913782	0	0.104735	0	4.55524	0.149829	0	9.85227	2.43233	0.759135	1.20533	2.78002	1.75568	40.2276	0.407941
TCGA-BH-A0HP-01A-12R-A084-07	BRCA	23883	Alive	13.8	0	female	0.432459	2.17476	0.0780131	0.616114	0.39294	1.97373	3.84094	0.0358074	2.25419	0.609643	0.746585	1.75176	0.195186	0.108005	47.8363	-0.49487
TCGA-KK-A6E6-01A-11R-A311-07	PRAD	25320	Alive	114.9	0	male	0.452673	0.739245	0.177457	0.10305	0.0360413	3.78206	1.27149	0.0254536	14.011	2.04392	0.353805	1.06735	0.921678	0.690976	39.9887	0.920722
TCGA-AP-A1DP-01A-11R-A137-07	UCEC	25601	Dead	36.03	1	female	0.199377	1.35934	0.363661	0	0.118174	2.8844	2.79949	1.75264	2.38818	0.721072	1.28898	0.777706	1.42979	1.44747	43.5638	-0.307028
TCGA-V1-A9O9-01A-11R-A41O-07	PRAD	20805	Alive	95.66	0	male	0.678545	0.540232	0.0180387	0.125702	0.0439636	3.42024	1.2238	0.0206991	7.82922	2.31436	0.255749	1.49485	0.975177	0.811645	39.8076	0.172754
TCGA-G2-A3IE-01A-11R-A20F-07	BLCA	18983	Dead	20.4	1	male	0.0494624	0.301142	0.0382103	0.266266	0.108646	1.70337	0.486717	0.219228	0.102653	0	0.372444	1.22572	1.23769	0.51247	28.4803	-0.735368
TCGA-EL-A3T7-01A-11R-A22L-07	THCA	17302	Alive	41.86	0	female	0.0496556	1.83677	0.37103	0.313394	0.04567	1.70869	2.68685	0.116114	0.060411	0.00655689	1.13576	2.79516	0.0301397	0.00972863	40.293	-0.732507
TCGA-73-A9RS-01A-11R-A41B-07	LUAD	15162	Dead	11.33	1	male	0.118221	1.65033	0.0456638	0.106068	0.222582	2.16783	1.93464	0.0523983	0.245354	5.05974	0.971116	1.09861	2.14217	2.9634	46.4124	-0.732062
TCGA-CH-5766-01A-11R-1580-07	PRAD	20392	Alive	1.03	0	male	0.252371	0.261961	0.0167389	0.077763	0.0271972	2.61656	0.40326	0.0384153	12.3417	2.01094	1.21627	1.92409	4.84613	3.41819	40.8601	0.72106
TCGA-V1-A8ML-01A-11R-A37L-07	PRAD	23360	Alive	14.93	0	male	0.300509	0.352399	0.0453621	0	0.0552778	2.58683	0.320311	0.0520522	0.162489	0.0264543	0.281371	0.727567	2.21922	1.90367	32.1792	-0.735721
TCGA-EL-A3CM-01A-11R-A19O-07	THCA	23406	Dead	27.1	1	female	0.377133	2.60629	0.143559	0.333461	0.145783	1.5272	1.769	0.102957	0.117845	0.0627906	1.14488	3.11804	0.0320695	0	41.522	-0.731256
TCGA-EL-A3N3-01A-11R-A20F-07	THCA	19513	Alive	180.76	0	female	0.357253	3.42511	0.539918	0.345967	0.166375	1.91323	4.32028	0.064091	0.11115	0.0108576	0.85787	1.79168	0	0	50.0722	-0.715698
TCGA-E2-A156-01A-11R-A12D-07	BRCA	22422	Alive	24.2	0	female	0.187127	1.03757	0.0409581	0.665967	0.0665483	2.69138	1.53113	0.0469987	1.6872	1.26596	1.81467	2.73722	0	0.0354403	40.8416	-0.55284
TCGA-55-7913-01B-11R-2241-07	LUAD	22326	Dead	18.7	1	female	0.102949	1.39794	0	0.160227	0.54918	2.58783	2.20046	0.0158306	0.337687	1.08615	0.171147	0.331912	1.50395	2.04129	41.8587	-0.718973
TCGA-EL-A4K9-01A-11R-A250-07	THCA	24980	Alive	48.5	0	male	0.0983382	4.17575	0.161431	0.79682	0.0655727	2.86805	7.48755	0.486252	0.120469	0	0.607944	1.9419	0	0	63.7741	-0.693544
TCGA-AJ-A2QO-01A-11R-A32Y-07	UCEC	31222	Dead	34.83	1	female	0.0274674	2.03065	0.0721441	0	0.3077	1.57673	1.93282	0.020696	1.17367	0.115701	0.57535	1.10891	0.926684	0.905161	37.3575	-0.613187
TCGA-BH-A0HK-01A-11R-A056-07	BRCA	29751	Alive	5.93	0	female	0.702114	1.98279	0.131099	0.507533	0.142006	2.04929	2.0632	0.200579	0.66527	0.802774	0.154892	0.233635	0.23429	0.548282	40.0112	-0.65498
TCGA-KN-8425-01A-11R-2315-07	KICH	19692	Alive	105.96	0	male	0.187785	0.987754	0.41102	0.131686	0.207255	1.66571	0.777085	0.0487902	0.101537	0	0.175825	0.378873	5.07846	8.42517	42.4339	-0.721748
TCGA-DS-A3LQ-01A-21R-A21T-07	CESC	16861	Alive	23.3	0	female	0.4803	15.0966	0.371037	0.0662962	0.313022	1.95809	3.26409	0.0818767	0.110756	0	0.354071	0.686666	1.08389	1.49412	84.473	-0.718052
TCGA-EJ-5527-01A-01R-1580-07	PRAD	25234	Alive	59.26	0	male	0.752175	0.409336	0.0548783	0.286812	0.0557285	3.05802	0.391306	0.015743	6.02014	6.91286	1.06982	1.0269	2.3599	2.18432	43.7387	-0.0295562
TCGA-EM-A1CV-01A-11R-A13Y-07	THCA	11932	Alive	49.16	0	female	0.159158	1.44928	0.140194	0.325646	0.0310617	1.4499	0.935237	0.19012	0.0456528	0	3.02664	6.84798	0.00569417	0.0110279	41.0579	-0.726006
TCGA-HC-8262-01A-11R-2263-07	PRAD	20946	Alive	22.63	0	male	0.133784	0.255072	0.0924706	0	0.0250409	3.93933	0.388358	0	22.1926	3.70299	0.628201	0.906367	1.37024	1.17352	37.2723	1.91221
TCGA-EJ-5516-01A-01R-1580-07	PRAD	17980	Alive	62.96	0	male	0.582274	0.644544	0.103336	0.24003	0.0335797	2.36312	0.555124	0.0474303	5.51526	1.7838	0.805788	1.60216	2.75162	3.16526	39.626	-0.0842119
TCGA-ZG-A9NI-01A-11R-A41O-07	PRAD	26697	Alive	4.4	0	male	0.807568	0.675391	0.265139	0.153967	0.0538493	2.1778	0.587356	0.0380303	1.2861	0	0.293678	0.265787	0.0444219	0.0573549	29.8874	-0.580371
TCGA-DJ-A3UM-01A-11R-A22L-07	THCA	16573	Alive	31.46	0	female	0.137178	3.08413	0.30848	0.68788	0.07017	1.65378	2.65147	0.042477	0.0515659	0	1.55261	2.44088	0	0.0106769	45.139	-0.724494
TCGA-ZG-A9L1-01A-11R-A41O-07	PRAD	24214	Alive	43.4	0	male	0.472822	0.606919	0.0682355	0.316997	0.0277171	2.41967	0.736908	0.0391495	5.54023	0.577008	0.483714	0.729625	0.655453	0.767557	32.7078	-0.0773999
TCGA-EM-A3AL-01A-11R-A206-07	THCA	16439	Alive	14.33	0	female	0.0696202	8.87854	0.201684	2.03006	0	3.08648	9.1554	0.385715	0.0561897	0.00784122	0.405086	1.15016	0	0	85.6743	-0.697457
TCGA-2A-A8VX-01A-11R-A37L-07	PRAD	25904	Alive	45.93	0	male	0.21305	0.237471	0.0860897	0	0.0174847	2.66652	0.53042	0	7.32394	0.451853	0.648423	0.230134	2.48087	1.43397	31.8677	0.13518
TCGA-J4-A83M-01A-11R-A352-07	PRAD	23624	Alive	18.1	0	male	0.178016	0.258826	0.0584458	0.0452529	0.015827	3.23708	0.588026	0.0223552	3.91959	1.96554	0.517895	0.677024	2.48938	2.4106	36.3269	-0.266512
TCGA-CK-5912-01A-11R-1653-07	COAD	29938	Dead	49.76	1	male	0.326713	1.21082	0.0278612	0.776598	0.0905371	1.5243	1.36556	0.0639405	0.166333	0.51994	0.740644	2.97913	3.84637	4.0501	44.5163	-0.71326
TCGA-RD-A8N6-01A-11R-A36D-31	STAD	28834	Dead	9.06	1	female	0.486579	1.39665	0.0909623	0.0528221	0.166269	6.47418	2.04655	0.182661	0.0610931	0.0198928	0.120904	0.577502	0.83312	1.08223	49.4607	-0.709689
TCGA-2A-A8VO-01A-11R-A37L-07	PRAD	20958	Alive	56.7	0	male	0.333542	0.289905	0.0591934	0	0.0480884	3.40985	0.458954	0.135847	5.31849	1.01835	0.681875	0.553822	1.79835	1.04999	34.0928	-0.0832072
TCGA-V1-A9OX-01A-11R-A41O-07	PRAD	20805	Alive	37.8	0	male	0.226784	0.472028	0.0916398	0.159647	0.0372238	2.6461	0.773966	0	2.4756	0.307295	0.243609	0.367455	1.37158	0.535235	31.0282	-0.434597
TCGA-CA-5256-01A-01R-1410-07	COAD	19785	Alive	12.63	0	female	0.28972	2.22158	0	0.205531	0.0359418	0.601922	4.37361	0	0.0528253	0	0.0784065	0.7096	0.711588	1.11017	40.489	-0.729034
TCGA-CF-A5U8-01A-11R-A28M-07	BLCA	21734	Alive	13.3	0	male	0.0358952	0.29987	0.306411	0.109498	0.153185	0.805104	0.391607	0.0811387	0.0422144	0	0.334171	0.630071	0.821387	0.469078	23.1678	-0.703642
TCGA-62-A46V-01A-11R-A24H-07	LUAD	28495	Alive	73.3	0	female	0.62131	2.45596	0.30657	0.328664	0.478953	5.22907	3.40222	0.0541206	0.11263	0.24755	0.292552	0.945598	1.1379	0.673375	55.9078	-0.697431
TCGA-FY-A4B4-01A-11R-A23W-07	THCA	22830	Alive	21.9	0	female	0.118878	3.01272	0.405908	0.326371	0.12683	2.03817	5.20066	0.0358286	0.0372814	0.00910453	0.747027	1.83627	0.0279002	0.0270173	49.8497	-0.702542
TCGA-HC-7231-01A-11R-2118-07	PRAD	24278	Alive	31.3	0	male	0.327513	0.402246	0.0520299	0.0805706	0.0422688	2.41985	0.45624	0	11.3584	3.45908	0.737668	1.34449	1.32501	1.62074	34.8055	0.636048
TCGA-A8-A07P-01A-11R-A00Z-07	BRCA	24929	Alive	11.13	0	female	0.598547	1.34945	0.194889	0.188622	0.23749	1.27405	1.83037	0.055908	0.688405	2.22576	0.25904	0.738048	0.00725604	0.0140528	34.6852	-0.63204
TCGA-24-1557-01A-01R-1566-13	OV	17943	Dead	40.43	1	female	0.0752991	0.802794	0.0780696	0.0604471	0.19027	2.71942	1.23224	0	0.0932159	0.227643	0.184475	0.765212	0.360425	0.382795	32.2405	-0.712513
TCGA-EL-A3ZN-01A-11R-A23N-07	THCA	10266	Alive	53.8	0	female	0.338748	5.53233	0.73532	0.128101	0.0896054	2.26691	5.56384	0.485165	0.0548737	0.0214412	0.847047	2.45706	0.0164263	0.0159064	60.1744	-0.640576
TCGA-E8-A242-01A-21R-A16R-07	THCA	20472	Alive	31.66	0	female	0.428875	3.12245	0.349202	0.654139	0.201328	1.72496	4.55414	0.0517036	0.17485	0.00656929	0.618864	0.963594	0.00503277	0.00974702	48.4544	-0.681885
TCGA-J4-A67O-01A-11R-A30B-07	PRAD	21714	Alive	27.96	0	male	0.176178	0.575055	0.152791	0	0	1.90817	2.00063	0.125232	15.0639	0.0127293	0.309463	0.0583485	0.614375	0.321075	29.9089	1.10197
TCGA-J4-8198-01A-11R-2263-07	PRAD	17935	Alive	20.46	0	male	0.456333	0.286759	0.074911	0.104403	0.0730287	3.82519	0.261369	0.0171918	14.007	6.57922	0.902761	1.48186	2.32942	3.39652	44.3675	0.963376
TCGA-EJ-5526-01A-01R-1580-07	PRAD	20558	Alive	63.63	0	male	0.702538	0.611472	0.0817928	0.18999	0.0265792	4.01086	0.425806	0.0750846	14.2586	5.247	0.463856	0.962048	1.67368	1.58533	42.3948	0.999598
TCGA-HC-A6AO-01A-11R-A30B-07	PRAD	19298	Alive	17.66	0	male	0.0690715	0.508514	0.0566935	0.0438962	0.030705	0.990147	0.76925	0.0650548	0.315899	0.220417	0.502368	0.505174	0.894974	0.768541	25.1676	-0.670937
TCGA-B6-A0IB-01A-11R-A034-07	BRCA	23646	Dead	131.36	1	female	0.167808	2.50712	0.0657844	0.229207	0.0801642	2.73741	2.97837	0.0377432	1.43349	0.36446	0.990969	1.67061	0.793559	1.02459	45.9235	-0.53829
TCGA-AO-A12E-01A-11R-A10J-07	BRCA	18721	Alive	71.4	0	female	0.395365	1.22638	0.109888	0.542405	0.34593	1.68989	1.44538	0.0630472	0.516629	1.38583	0.292119	0.917971	0.908269	1.01027	36.5634	-0.642585
TCGA-AN-A0FS-01A-11R-A034-07	BRCA	20352	Alive	7	0	female	0.865468	1.47883	0.125452	0.320542	0.468815	2.28422	2.26497	0.0431861	2.09707	0.680399	0.600287	1.00607	0.465209	0.379929	41.3904	-0.452076
TCGA-DJ-A3UW-01A-11R-A22L-07	THCA	18487	Alive	60.4	0	female	0.359106	1.92837	0.23763	0.127378	0.0890995	2.06892	3.38627	0.146825	0.39286	0	0.388738	0.977274	0.032667	0.0158166	39.742	-0.639271
TCGA-HC-8259-01A-11R-2263-07	PRAD	18309	Alive	30.8	0	male	0.117896	0.0780804	0.032256	0	0.0262046	3.38009	0.151844	0	15.319	6.57447	0.543066	1.25028	0.547629	0.488433	34.6197	1.12877
TCGA-75-6206-01A-11R-1755-07	LUAD	0	Alive	86.33	0	male	0.335053	1.54991	0.0942889	0.14601	0.0510665	2.42918	3.82069	0.0360649	0.187637	0.0366583	0.389902	0.924189	0.0140421	0	40.5424	-0.680582
TCGA-EM-A22I-01A-11R-A180-07	THCA	19003	Alive	14.93	0	female	0.258134	2.25294	0.266805	0.291642	0.0382502	2.33062	2.68579	0.0180091	0.028109	0.00915269	1.27944	2.26552	0.0210358	0.0135801	42.3147	-0.692666
TCGA-DJ-A2PU-01A-12R-A19O-07	THCA	18998	Alive	34.43	0	female	0.10624	2.44651	0.178113	0.517153	0.0120581	1.60262	2.28521	0.255476	0.0531671	0	1.34153	3.53128	0.0464199	0.0128431	41.4711	-0.67184
TCGA-B6-A0RO-01A-22R-A084-07	BRCA	26269	Alive	164.3	0	female	0.386441	1.84076	0.045584	0.105883	0.123441	0.624581	1.24544	0.087178	2.96632	0.744344	0.64628	2.11214	0.339433	0.433872	32.6925	-0.343818
TCGA-G9-6351-01A-21R-1965-07	PRAD	18723	Alive	68.26	0	male	0.20307	0.129989	0.0162613	0.0377721	0	3.86934	0.21614	0.0373192	11.7759	1.11903	0.201731	0.652043	1.40219	1.11158	32.4437	0.709123
TCGA-55-6543-01A-11R-1755-07	LUAD	0	Alive	14.5	0	female	0.218154	1.27232	0.079582	0.123236	0.237057	7.08768	2.93827	0	0.934381	0.262994	0.517135	0.567299	0.865185	0.96405	52.8371	-0.591868
TCGA-EJ-A8FO-01A-21R-A36G-07	PRAD	18875	Alive	9.4	0	male	0.206445	0.263997	0.0549563	0.0425511	0.0148821	3.39379	0.278996	0.0210205	4.10116	1.86955	0.649299	0.783512	1.3668	1.23637	33.1313	-0.209521
TCGA-EJ-5504-01A-01R-1580-07	PRAD	24072	Alive	47.56	0	male	0.565923	0.392673	0.0415201	0.192887	0.050596	2.48192	0.511631	0.0238218	3.01171	1.85235	0.919786	1.66486	1.85503	1.14965	35.1326	-0.339863
TCGA-ET-A39J-01A-11R-A19O-07	THCA	8491	Alive	107.56	0	female	0.163208	3.00533	0.148386	0.53616	0.0401827	2.07134	4.02222	0.208109	0.0590583	0	1.43175	1.80703	0.0294648	0.0142662	47.487	-0.672182
TCGA-KO-8417-01A-11R-2315-07	KICH	11139	Alive	93.83	0	female	0.103229	0.610532	0.0645559	0.224927	1.10134	2.10231	0.469249	0.111115	0.0385402	0	0.228815	0.17257	3.82159	5.01334	38.842	-0.685331
TCGA-A2-A4S0-01A-21R-A266-07	BRCA	28416	Alive	23.53	0	female	0.111458	1.19328	0.108426	0.440742	0	2.94247	1.71137	0.0622082	0.372201	0.0790397	0.576463	1.88397	0.0242211	0.0234546	36.4623	-0.643973
TCGA-DJ-A3VE-01A-11R-A23N-07	THCA	18417	Alive	19.23	0	male	0.13081	2.87358	0.420707	0.610765	0.0996857	2.20225	6.09672	0.0603442	0.104652	0	0.497057	1.92124	0.0313271	0.0151679	52.248	-0.659046
TCGA-EJ-A46D-01A-21R-A32Y-07	PRAD	19466	Alive	20.86	0	male	0.165605	0.280302	0.0572326	0.0664704	0.0232477	2.92414	0.36451	0.131347	8.30287	1.75229	0.608574	0.382483	1.3808	1.70852	31.6469	0.31546
TCGA-24-1544-01A-01R-1566-13	OV	26141	Dead	27.33	1	female	0.453441	1.52316	0	0.134293	0.493166	1.28866	4.49865	0.0995118	0	0.18544	0.204921	1.00457	0.258303	0.500258	41.4239	-0.6863
TCGA-BJ-A18Z-01A-21R-A13Y-07	THCA	21519	Alive	42.1	0	male	0.368212	3.05828	0.296058	0.573074	0.180387	2.00683	2.965	0.113241	0.0883743	0.014388	0.918192	1.31903	0.0992045	0.106739	44.6208	-0.658603
TCGA-V1-A9ZK-01A-11R-A41O-07	PRAD	25185	Alive	46.1	0	male	0.15999	0.32527	0.22762	0.0406707	0.0142244	3.03601	0.41212	0.040183	2.47739	1.34786	0.930907	1.12333	0.970021	0.999925	31.8722	-0.380248
TCGA-24-1844-01A-01R-1567-13	OV	23542	Alive	3.76	0	female	0.172618	0.941371	0.0294408	0.0341928	0.19134	1.72151	0.925302	0.0506742	0.0351526	0.575172	0.521756	2.20362	0.0328838	0.0636863	30.2067	-0.678616
TCGA-62-A46S-01A-11R-A24H-07	LUAD	26825	Dead	55.1	1	male	0.244178	0.948296	0.121774	0.188572	0.0659523	7.15582	0.792429	0	0.10905	0.011836	0.0719368	0.596794	0.126947	0.158053	43.1244	-0.669647
TCGA-29-1778-01A-01R-1567-13	OV	28147	Alive	15.13	0	female	0.201826	0.742691	0.327592	0.034588	0.24194	1.72848	1.74005	0.0170867	0.035559	0.390775	0.343062	0.83591	0.0133056	0.0386535	29.933	-0.665007
TCGA-DJ-A3VF-01A-11R-A23N-07	THCA	22234	Alive	9.73	0	female	0.615747	1.89146	0.230309	0.208042	0.166313	2.10006	1.92033	0.029364	0.106941	0.0223853	0.680266	1.53915	0.0800313	0.0885699	37.8475	-0.660167
TCGA-FC-7961-01A-11R-A29R-07	PRAD	22888	Alive	15.63	0	male	0.576384	0.970043	0.200369	0.413706	0.0180865	3.59609	2.52144	0.0766398	7.65575	0.843925	0.276187	0.297568	0.686323	0.866875	40.9728	0.249033
TCGA-VP-A87J-01A-11R-A352-07	PRAD	20792	Alive	59.13	0	male	0.163211	0.237232	0.0544933	0.0843852	0.0147567	1.20937	0.251495	0.0416867	1.323	6.35589	0.354105	0.679796	5.31564	5.29674	37.7146	-0.519157
TCGA-V1-A9OH-01A-11R-A41O-07	PRAD	23360	Alive	80.1	0	male	0.28684	0.500079	0.140559	0	0	2.09137	0.583832	0.0322578	1.67829	0.704954	0.398563	0.75148	1.36901	1.11893	29.043	-0.471544
TCGA-DJ-A2QC-01A-11R-A18C-07	THCA	25690	Alive	40.5	0	female	0.038124	3.22608	0.173309	0.402566	0.0469318	2.06806	4.27654	0.861768	0.137956	0.0112301	0.511905	1.18396	0.0172069	0	45.5882	-0.578068
TCGA-WW-A8ZI-01A-11R-A37L-07	PRAD	25593	Alive	14.96	0	male	0.2486	0.168213	0.110671	0.128534	0.0224771	1.93018	0.344765	0.0634963	0.313837	0	0.833566	1.25733	0.791125	0.526686	26.5705	-0.631754
TCGA-GV-A3QI-01A-11R-A220-07	BLCA	17383	Alive	37	0	male	0.14625	0.99228	0.0929352	0.25185	0.138417	8.48319	1.07228	0.0710943	0.0277414	0	2.71758	3.97493	0.837349	2.18461	58.2172	-0.665426
TCGA-KK-A8IA-01A-11R-A36G-07	PRAD	25284	Alive	64.36	0	male	0.201662	0.305724	0.0502856	0.0389347	0.0408517	2.2999	0.199585	0.0192339	3.73258	0.899318	0.564409	0.672113	3.61711	3.04578	32.4608	-0.223403
TCGA-YJ-A8SW-01A-11R-A37L-07	PRAD	0	Alive	4.93	0	male	0.184872	0.16555	0.0341953	0	0.01389	2.02427	0.260398	0	2.69475	1.74493	0.787822	0.868399	2.0243	3.31392	30.9371	-0.349656
TCGA-YL-A8HO-01A-11R-A36G-07	PRAD	24509	Alive	76.8	0	male	0.523927	0.28445	0.161263	0.0624309	0.0436698	3.08876	0.736814	0.0616823	0.946706	0.768041	0.428692	0.287391	1.26086	1.30236	32.1969	-0.54445
TCGA-DJ-A13T-01A-11R-A10U-07	THCA	13668	Alive	56.96	0	female	0.10269	2.97857	0.0430403	0.399899	0.0349657	2.07235	3.41658	0.279865	0.077086	0.00836677	2.39001	4.02692	0	0.012414	48.3306	-0.633527
TCGA-DF-A2KR-01A-11R-A180-07	UCEC	31007	Alive	62.16	0	female	0.0447593	1.59852	0.542595	0.105029	0.1653	1.58376	2.03463	0	1.12027	0.632862	0.0400666	0.543921	1.41412	1.36937	34.2885	-0.506082
TCGA-E9-A1R7-01A-11R-A14M-07	BRCA	23397	Alive	48.9	0	female	0.473141	1.43844	0.0498419	0.463094	0.0674854	1.82273	1.24215	0.0571926	0.128942	0.416624	0.706647	1.33236	0	0	33.2445	-0.643877
TCGA-56-A4BX-01A-11R-A24H-07	LUSC	25745	Alive	13.5	0	male	0.119412	1.62267	0.205359	0.0867293	0.0606663	3.31277	0.687561	0.128534	0.300929	0	0.198514	0.648774	2.91932	2.08386	37.6534	-0.608814
TCGA-CU-A5W6-01A-11R-A28M-07	BLCA	25706	Dead	1.86	1	male	0.957351	1.08557	0.693507	0.103928	0.12722	0.828912	1.14604	0.0770116	0.0534229	0	0.317174	0.538221	0.539729	0.832366	29.2693	-0.617446
TCGA-G9-6385-01A-11R-1789-07	PRAD	24399	Alive	27.66	0	male	0.215278	0.296849	0.0952984	0	0.0129033	3.29657	0.329863	0.0364511	4.02049	1.1671	0.281483	0.339667	1.01476	0.535989	29.4037	-0.173686
TCGA-AK-3443-01A-02R-1325-07	KIRC	16578	Alive	47.43	0	male	0.120022	0.65537	0.152091	0.289047	0.438069	1.54893	0.229721	0.0793281	0.0577814	0.00806334	0.220532	0.258725	0.833945	0.897283	26.3713	-0.642075
TCGA-KK-A8IF-01A-11R-A36G-07	PRAD	20888	Alive	26.8	0	male	0.192563	0.260994	0.150528	0.0699298	0.0733728	2.90202	0.450173	0.0345456	0.880688	1.00075	0.320123	0.7243	5.21881	2.24028	35.359	-0.546804
TCGA-AG-3574-01A-01R-0821-07	READ	32781	Dead	3.03	1	female	0.190446	1.72134	0.0806798	0.0937021	0.0655438	1.31954	1.30695	0	0.0722494	0.0705764	0.142983	0.53918	0.144184	0.314148	29.0552	-0.646112
TCGA-XJ-A83F-01A-11R-A352-07	PRAD	0	Alive	37.56	0	male	0.148797	0.547051	0.0264068	0.122676	0.0214528	3.22581	0.775105	0.121206	4.47727	0.384999	0.140396	0.352952	1.33318	0.616932	30.8602	-0.108778
TCGA-B6-A0IA-01A-11R-A034-07	BRCA	18748	Alive	279.7	0	female	0.13363	1.20347	0.0797695	0.18529	0.168491	1.15918	4.86841	0	0.56195	0.027912	0.197917	0.213239	0.876728	0.593598	37.756	-0.586362
TCGA-ET-A3DQ-01A-11R-A19O-07	THCA	15871	Alive	86.03	0	female	0.479103	1.6007	0.746157	0.234214	0	1.75129	2.30072	0.138844	0.0722368	0.0117607	0.53609	1.2938	0.0630695	0.0348992	34.769	-0.59911
TCGA-E9-A1R0-01A-22R-A16F-07	BRCA	21394	Alive	28.66	0	female	0.745453	2.39084	0.187158	0.133764	0.19883	2.5005	3.14544	0.0495602	0.369584	0.671675	0.561315	1.07759	0.469549	0.261603	43.9346	-0.596204
TCGA-XJ-A83H-01A-11R-A352-07	PRAD	0	Alive	42.66	0	male	0.118774	0.263426	0.0577711	0	0.0703993	1.63888	0.567907	0	6.20814	2.03831	0.870258	1.23546	1.14859	1.04975	28.0543	0.0935134
TCGA-IM-A3ED-01A-11R-A206-07	THCA	21278	Alive	48.06	0	female	0.16262	2.8787	0.296617	0.723436	0.108436	2.30971	3.93843	0.0680726	0.0442705	0	1.41931	3.17165	0.0132522	0.0256657	49.0184	-0.627996
TCGA-AG-3608-01A-01R-0826-07	READ	29008	Alive	16.16	0	female	0.168558	1.69583	0	0	0.0781885	2.13131	1.7723	0	0.0574585	0.084192	0.170567	1.9296	1.118	2.29016	37.0356	-0.64683
TCGA-EI-6514-01A-11R-1736-07	READ	21618	Alive	16.53	0	female	0.459406	0.989275	0.0404915	0.188109	0.148028	2.27978	1.09883	0.0464633	0.0362605	0.0354208	0.3588	1.13653	1.82717	1.36642	34.2115	-0.642002
TCGA-G9-6343-01A-21R-1965-07	PRAD	22843	Alive	81.66	0	male	0.117858	0.201987	0.0527656	0	0	2.84101	0.306837	0.08073	0.336014	0.235918	0.280537	0.564208	1.72094	0.806607	27.6172	-0.602115
TCGA-EM-A4FQ-01A-11R-A250-07	THCA	15534	Alive	22.76	0	female	0.161874	3.29866	0.327052	0.379841	0.0332119	1.84612	2.16976	0.218917	0.048813	0	0.483008	0.910699	0.018265	0	38.7475	-0.60925
TCGA-E9-A1RE-01A-11R-A157-07	BRCA	27392	Alive	47.3	0	female	0.521338	1.22266	0.129452	0.534566	0.116851	3.9305	1.69674	0.0330098	2.00079	5.56979	0.790218	2.6146	1.31739	1.81709	49.4171	-0.399802
TCGA-GU-A763-01A-11R-A32O-07	BLCA	26527	Alive	33.23	0	male	0.0138808	0.330094	0.212675	0.070572	0.185117	1.15652	0.576297	0.0348629	0.0272074	0	0.134609	0.121825	0.441157	0.381191	21.6288	-0.632171
TCGA-A2-A0CS-01A-11R-A115-07	BRCA	26817	Dead	78.26	1	female	0.633507	3.0644	0.201282	0.259745	0.690419	2.04578	4.42799	0	1.60222	0.260853	0.317081	0.717419	0.919269	0.387034	49.3915	-0.444336
TCGA-YL-A8S9-01A-11R-A37L-07	PRAD	23204	Alive	61.4	0	male	0.0483595	0.0737382	0	0	0.0161232	2.05099	0.07694	0.0227736	0.770154	0.798616	0.633106	1.11413	1.71134	1.56273	26.3647	-0.551713
TCGA-G9-6329-01A-13R-1965-07	PRAD	24797	Alive	42.2	0	male	0.336615	0.317985	0.0306991	0.0356542	0.0498795	3.89677	0.777831	0.0352267	6.27718	0.205886	0.408042	0.328258	0.726933	0.889872	32.0114	0.117224
TCGA-60-2722-01A-01R-0851-07	LUSC	24267	Alive	30.26	0	male	2.51537	1.3061	0.113573	0.0753743	0.14499	2.88844	0.938994	0.0744705	0.15498	0.00946197	0.316293	1.34453	1.35554	4.66094	45.9027	-0.609269
TCGA-VN-A88O-01A-11R-A352-07	PRAD	17945	Alive	16.03	0	male	0.177969	0.246697	0.0626041	0	0.0169531	2.07198	0.641421	0.143674	1.3455	1.19264	0.591725	1.3946	1.69686	1.44454	29.2927	-0.462581
TCGA-XK-AAJR-01A-11R-A41O-07	PRAD	22643	Alive	37.46	0	male	0.202218	0.719461	0.069158	0.192769	0.0224734	2.80672	0.831132	0.031743	1.05697	0.274255	0.318665	0.443693	1.25447	1.10107	31.0094	-0.506587
TCGA-CM-5341-01A-01R-1410-07	COAD	30163	Alive	29.46	0	female	0.786654	7.00865	0.132447	0	1.18359	1.75086	13.888	0.0506603	0.131786	0.0772408	0.078242	0.590094	0.414223	0.611222	86.9759	-0.61262
TCGA-J4-A67K-01A-21R-A30B-07	PRAD	24908	Alive	33.46	0	male	0.131702	0.664255	0.0960889	0.0892787	0.0468372	1.98044	1.29315	0.0441041	16.3148	0.851766	0.272465	0.359609	0.661129	0.498863	28.2623	1.32785
TCGA-ET-A3DP-01A-11R-A21D-07	THCA	15876	Alive	95.9	0	female	0.109197	3.12406	0.175875	0.408525	0.0109907	1.53125	3.76125	0.279434	0.040384	0	2.30171	5.13544	0.0060444	0.0117062	48.7101	-0.599502
TCGA-56-8308-01A-11R-2296-07	LUSC	29139	Alive	17.23	0	male	0.921369	2.26652	0.16062	0.31091	0.434957	3.0377	3.60266	0.0307182	0.175801	0.0312236	0.426982	1.35966	0.143524	0.0694908	47.1398	-0.605768
TCGA-V1-A8MG-01A-11R-A36G-07	PRAD	19710	Alive	28.56	0	male	0.499527	0.499637	0.0643151	0.074696	0	3.88175	1.04185	0	0.671938	0.35632	0.683883	0.773667	1.36489	0.862584	35.321	-0.553521
TCGA-FE-A22Z-01A-11R-A16R-07	THCA	22286	Alive	74.76	0	female	0.144245	3.57726	0.23679	0.600023	0.0874396	1.89432	4.50642	0.0494023	0.0128514	0	1.37338	1.32351	0.0384702	0	48.2606	-0.61849
TCGA-EJ-A7NG-01A-31R-A33R-07	PRAD	23458	Alive	14.4	0	male	0.402711	0.657655	0.0197339	0.0916765	0.0641269	3.43318	0.989077	0.0452886	1.39019	0.655982	0.629512	0.633029	1.26079	0.802543	34.1224	-0.46323
TCGA-E2-A1B4-01A-11R-A12P-07	BRCA	27241	Dead	33.46	1	female	0.320525	2.20498	0.205001	0.412689	0.333083	2.07699	4.43538	0.0156823	3.15758	0.215195	0.726615	0.255736	0.622813	0.10643	43.959	-0.244181
TCGA-BH-A18S-01A-11R-A12D-07	BRCA	28974	Dead	66.96	1	female	0.203005	1.53929	0.102539	0.198482	0.15272	1.3456	2.70216	0.078441	0.673379	1.01658	1.09033	2.05579	2.30588	2.08503	40.4728	-0.540424
TCGA-BJ-A45K-01A-11R-A23W-07	THCA	12138	Alive	23.5	0	male	0.0930947	7.13913	0.214779	1.38154	0	3.44819	7.15979	0.341245	0.0394535	0	0.966228	2.25241	0.0590514	0.0285913	73.6787	-0.586377
TCGA-CF-A47X-01A-31R-A23W-07	BLCA	22200	Alive	12.8	0	male	0.0479515	0.302171	0.0449809	0.13931	0.207072	1.05902	0.456707	0.0344098	0.0895128	0	0.0797161	0.721453	0.0267953	0.0259474	20.821	-0.613809
TCGA-FD-A6TG-01A-11R-A32O-07	BLCA	26893	Dead	3.1	1	male	0.879417	1.03405	0.219983	0.0851635	0.253177	2.10142	0.898504	0.0210356	0.798932	0	0.0974649	0.392037	0.188377	0.364832	30.2414	-0.520627
TCGA-FY-A76V-01A-11R-A39I-07	THCA	19872	Alive	1.7	0	male	0.0621471	3.51073	0.456089	0.947893	0.078005	2.47375	3.44986	0.137725	0.15764	0.0139991	1.61658	3.01594	0.0750734	0.0415415	50.0214	-0.574982
TCGA-YL-A8SO-01B-31R-A37L-07	PRAD	23584	Alive	115.96	0	male	0.274339	0.736548	0.094811	0.165171	0.0385119	2.9984	0.866385	0.054397	2.94334	0.525274	0.378059	0.380171	1.2602	0.697324	31.4873	-0.265682
TCGA-EM-A1CU-01A-11R-A13Y-07	THCA	11470	Alive	21.2	0	male	0.0387909	3.81607	0.288677	0.43388	0.179338	2.20216	4.13323	0.194854	0.0709642	0	1.11348	1.54337	0	0	48.1131	-0.587931
TCGA-AN-A0AK-01A-21R-A00Z-07	BRCA	27977	Alive	7.46	0	female	0.23901	1.52309	0.0442091	0	0.107745	3.48728	1.62817	0.0507291	0.857774	0.876584	0.626786	1.35906	0	0	36.8162	-0.517271
TCGA-EL-A3D0-01A-12R-A206-07	THCA	22622	Alive	141.8	0	male	0.394012	2.4472	0.159705	0.704835	0.246513	3.46266	3.46716	0.164933	0.019069	0	1.92463	1.19538	0.049947	0.013819	48.5367	-0.598533
TCGA-DJ-A2PT-01A-11R-A18C-07	THCA	25837	Alive	39.36	0	female	0.283479	4.12357	0.465356	0.360312	0.238033	1.8959	5.99446	0.158219	0.102896	0	0.335995	0.783249	0.0308017	0	52.0349	-0.573635
TCGA-EL-A3GU-01A-11R-A21D-07	THCA	26632	Alive	137.9	0	female	0.388432	2.90168	0.166705	0.619558	0.216688	2.17155	4.8978	0.0573871	0	0	0.620419	1.42602	0	0	48.2513	-0.609709
TCGA-A2-A0EU-01A-22R-A056-07	BRCA	29144	Alive	34.76	0	female	0.671254	1.75388	0.100632	0.42075	0.474167	4.29382	2.19584	0.0923789	3.50855	0.387333	0.428022	1.29124	1.11502	1.06232	46.974	-0.187322
TCGA-VP-A87B-01A-11R-A352-07	PRAD	23271	Alive	90.73	0	male	0.0938037	0.301399	0.0473806	0	0.0192459	2.79795	0.426405	0.0543684	8.54252	1.61644	0.965643	1.13991	1.02668	1.06594	29.7466	0.410978
TCGA-ZG-A9L6-01A-11R-A41O-07	PRAD	23681	Alive	22.9	0	male	0.61861	0.506427	0.137695	0.319841	0.0372876	3.7069	0.65455	0.0526676	1.93181	0.173986	0.122013	0.981559	0.984309	0.655297	33.5387	-0.377575
TCGA-CH-5768-01A-11R-1580-07	PRAD	26480	Alive	24.36	0	male	0.201043	0.159505	0.048297	0.0747901	0.0392362	3.39732	0.267478	0	7.76585	4.8727	0.741807	1.3341	1.74063	1.56018	35.1904	0.31445
TCGA-24-1104-01A-01R-1565-13	OV	20527	Dead	64.43	1	female	0.257834	1.18692	0.244355	0.162169	0.184333	3.51145	2.42141	0.0400561	0.104201	0.162861	0.27839	1.25975	0.194951	0.0755126	37.8016	-0.590642
TCGA-M7-A725-01A-12R-A32O-07	PRAD	20474	Alive	19.1	0	male	0.164761	0.260742	0.0338086	0	0.0411989	2.04053	0.449373	0.0193974	16.2481	4.78126	0.479331	1.26527	2.01651	3.96391	33.9669	1.33472
TCGA-E9-A1RC-01A-11R-A157-07	BRCA	20795	Alive	40.8	0	female	0.646468	2.00159	0.0725631	0.224734	0.284924	1.68041	6.24236	0	3.21294	4.83124	2.48623	4.39676	1.25896	2.39639	61.2987	-0.228728
TCGA-E2-A1LB-01A-11R-A144-07	BRCA	15283	Alive	76.86	0	female	0.613505	2.54131	0.242924	0.517245	0.460483	1.41226	5.85231	0.116146	4.14535	4.01394	0.215258	0.703495	0.931577	1.01595	52.6835	-0.0973607
TCGA-MP-A5C7-01A-11R-A262-07	LUAD	28015	Alive	74.93	0	female	0.0612879	1.00863	0.0349946	0.40643	0.0142147	2.90731	2.5098	0	0.668543	0.0204082	0.589173	1.96449	1.01626	1.1355	38.2615	-0.535032
TCGA-AO-A125-01A-11R-A10J-07	BRCA	26466	Alive	115.2	0	female	0.0859916	3.31216	0.11293	0.306035	0.198778	2.27743	5.165	0.107988	2.07878	0.504917	0.667125	1.15722	0.555003	0.179147	49.2821	-0.351798
TCGA-BH-A204-01A-11R-A157-07	BRCA	29529	Dead	84.46	1	female	1.66854	1.50995	0.225128	0.49803	0.261276	6.24068	2.38377	0.0369044	1.63203	0.656453	0.512971	2.40724	0	0	54.5076	-0.405696
TCGA-ZG-A8QY-01A-11R-A37L-07	PRAD	24731	Alive	13.46	0	male	0.34557	0.485408	0.0567283	0.131769	0.0153619	2.90658	0.644054	0.0433965	1.71594	0.0220553	0.502676	0.808775	0.667419	0.719927	29.28	-0.402568
TCGA-HQ-A2OF-01A-11R-A26T-07	BLCA	19016	Alive	64.9	0	female	0.0487793	0.827027	0.0640604	0.198401	0.0693897	1.85438	2.51893	0.0245027	0	0.0249059	0.378431	1.42704	1.29748	1.3488	33.6539	-0.607156
TCGA-M7-A724-01A-12R-A32O-07	PRAD	23595	Alive	29.63	0	male	0.0742744	0.422244	0.0672706	0.0781286	0.0273251	1.77205	0.679918	0.0578938	11.0844	0.392309	0.298046	1.16887	2.19402	1.87721	28.0528	0.727772
TCGA-37-5819-01A-01R-1635-07	LUSC	23726	Alive	3.43	0	male	0.377889	2.27432	0.0349486	0.0811792	0.0567841	3.68754	4.73235	0.0401029	0.302536	0.0101907	0.247747	0.467121	0.288865	0.453605	46.792	-0.568463
TCGA-EJ-5503-01A-01R-1580-07	PRAD	18395	Alive	46.36	0	male	0.335248	0.253148	0.11772	0	0.00956347	2.399	0.374874	0.0270162	1.31422	0.398181	0.521563	1.13287	1.17286	1.33437	27.672	-0.443751
TCGA-HC-A9TE-01A-11R-A41O-07	PRAD	23543	Alive	19.56	0	male	0.760063	0.889691	0.138634	0.257618	0.135151	2.55233	1.28988	0	0.430381	0.533603	0.245691	0.222357	1.15206	0.767729	33.2611	-0.549493
TCGA-D1-A1NZ-01A-21R-A14D-07	UCEC	22027	Alive	18.26	0	female	0.138235	0.743245	0.041259	0.0958372	0.0335186	1.58847	1.17678	0	0.862116	0.096246	0.0731202	0.772051	1.01385	0.963917	26.8525	-0.500574
TCGA-CH-5788-01A-11R-1580-07	PRAD	25233	Alive	27.36	0	male	0.123131	0.253301	0.0351531	0.163308	0.0285582	1.81131	0.282293	0	2.74925	2.15257	0.809889	1.69147	0.0157057	0	25.4076	-0.273313
TCGA-AA-3556-01A-01R-0821-07	COAD	28704	Alive	23.33	0	male	0.247928	1.26687	0	0	0.272292	2.45331	1.02094	0.0549435	0.114343	0	0.254571	1.40796	0.0427851	0	30.4418	-0.58575
TCGA-2A-AAYO-01A-11R-A41O-07	PRAD	21183	Alive	42.4	0	male	0.33383	0.370198	0	0	0.0568342	2.01163	1.29149	0.0535177	14.1865	1.10157	0.413276	0.81039	2.12542	1.59406	30.7248	1.10456
TCGA-HC-7750-01A-11R-2118-07	PRAD	18580	Alive	17.4	0	male	0.404037	0.265845	0.0795915	0.0616254	0	3.04891	0.315902	0	1.18791	0.603411	1.08141	0.921972	0.50969	0.390257	28.6078	-0.455626
TCGA-A2-A0SY-01A-31R-A084-07	BRCA	22928	Alive	44.9	0	female	0.87554	1.43339	0.112099	0.297584	0.247187	1.37217	1.74275	0.018376	1.06122	2.79242	0.652757	1.07022	0.293347	0.249422	35.5677	-0.467543
TCGA-A7-A0DB-01A-11R-A00Z-07	BRCA	20570	Alive	33.56	0	female	0.508585	1.41573	0.0851925	0.277041	0.692099	1.96301	2.7082	0.0195514	0.834111	0.685621	0.30196	0.273282	0.190311	0.147431	36.8164	-0.495494
TCGA-13-0891-01A-01R-1564-13	OV	26886	Dead	104.26	1	female	0.00432007	2.06639	0.0851014	0	0.115226	4.08113	7.09318	0	0.203224	0.132345	0.301637	0.0758305	0.101391	0.196364	51.4233	-0.571984
TCGA-55-8206-01A-11R-2241-07	LUAD	20690	Alive	29.6	0	male	0.444257	1.43152	0.103131	0.102667	0.0837833	2.19212	1.8522	0.0169059	0.580518	0.446786	1.17496	2.00859	2.15245	2.11621	39.2914	-0.523356
TCGA-AN-A0XP-01A-11R-A109-07	BRCA	25305	Alive	0.3	0	female	0.517501	2.90159	0.168223	0.586125	0.464654	1.69462	4.60701	0.0772129	1.4261	0.892748	0.208689	1.21416	0.691456	0.858802	48.353	-0.410104
TCGA-DK-AA77-01A-11R-A39I-07	BLCA	22365	Alive	20.6	0	male	0.0326026	0.674882	0.451947	0	0.560401	1.27384	0.981428	0.136474	0.624835	0	0.252932	0.381517	0.340077	0.370479	24.6343	-0.485749
TCGA-EJ-7786-01A-11R-2118-07	PRAD	22793	Alive	36.53	0	male	0.315376	0.17681	0.0517718	0	0.0140197	3.80659	0.176812	0.0198024	2.2975	1.23788	0.489339	1.47622	2.32847	2.23985	33.8388	-0.312915
TCGA-64-1680-01A-02R-0946-07	LUAD	23267	Alive	37.53	0	male	0.198378	1.7872	0.121174	0	0.0492205	0.727842	4.89054	0	0.271281	0.247332	0.429495	1.05274	1.15043	1.36304	38.8235	-0.554065
TCGA-78-7163-01A-12R-2066-07	LUAD	22002	Alive	241.6	0	male	0.0509193	1.68082	0.100306	0.116496	0.0950695	10.5401	4.72188	0	1.83642	0.8677	1.06659	1.29599	0.268888	0.216982	66.191	-0.366714
TCGA-HC-A76X-01A-11R-A33R-07	PRAD	22756	Alive	5	0	male	0.125827	0.0620154	0	0.127944	0.022374	4.47647	0.133461	0	20.5361	5.91055	0.63451	0.957082	0.824412	0.917475	35.5491	1.87369
TCGA-CF-A9FH-01A-11R-A38B-07	BLCA	31236	Alive	2.13	0	male	0.0296093	1.25398	0.333301	0.322582	0.406157	1.04522	1.2229	0.0637428	1.77426	0	0.443012	0.965222	0.670102	0.432598	28.1142	-0.354903
TCGA-EJ-8469-01A-11R-2403-07	PRAD	17014	Alive	77.46	0	male	0.263521	0.365287	0.0865186	0.200967	0	1.42756	0.383325	0	1.188	2.01824	0.843316	1.1564	2.49323	3.59342	30.6513	-0.44254
TCGA-EJ-7791-01A-11R-2118-07	PRAD	24621	Alive	37.26	0	male	0.518705	0.527592	0.0667844	0.155128	0.0632977	2.99973	0.557879	0.0383169	0.797413	0.668596	0.631236	1.10092	1.7654	2.35001	33.6044	-0.48481
TCGA-H2-A26U-01A-11R-A16R-07	THCA	19927	Alive	17.23	0	female	0.464364	2.20219	0.295082	0.228474	0.194061	1.76532	3.5019	0.0483716	0.318776	0	1.021	1.23956	0	0.0121585	39.4956	-0.525965
TCGA-QU-A6IL-01A-11R-A31N-07	PRAD	23710	Alive	3.23	0	male	0.0731733	0.546977	0.0533869	0	0.0433712	1.29814	1.09397	0	4.04778	0.0622684	0.756907	0.285426	1.35957	0.831503	24.6524	-0.0948119
TCGA-CH-5771-01A-21R-1580-07	PRAD	23101	Alive	13.2	0	male	0.531503	0.648107	0.0957632	0.123578	0.0605091	3.66224	0.624641	0	3.97022	1.11695	0.659998	0.910196	0.869961	0.911482	33.6282	-0.0993769
TCGA-2A-A8W3-01A-11R-A37L-07	PRAD	25557	Alive	28.76	0	male	0.215264	0.501743	0.0588958	0.136804	0.0637954	2.35273	0.521882	0.0675818	1.04311	0.274775	0.695842	0.839676	1.38584	1.86858	28.8385	-0.445271
TCGA-57-1582-01A-01R-1566-13	OV	0	Dead	24.36	1	female	0.277544	2.69592	0.134996	0	0.342719	1.01114	2.29898	0.0387264	0.0503709	0.0295227	0.299054	1.39837	0.00753918	0.0438036	34.0624	-0.562209
TCGA-A2-A0YH-01A-11R-A109-07	BRCA	19596	Alive	21.96	0	female	0.69443	1.90431	0.247435	0.369479	0.445104	1.84693	1.31651	0.0202805	0.949629	0.845182	0.501154	0.944913	0.789633	0.994038	36.43	-0.448723
TCGA-E2-A1LS-01A-12R-A157-07	BRCA	16887	Alive	53.46	0	female	0.547221	0.988541	0.105241	0.558758	0.0488557	3.24666	1.57785	0.0345036	0.960398	0.0350713	0.479601	0.68323	0.261967	0.0520362	34.3979	-0.452515
TCGA-A8-A06Y-01A-21R-A00Z-07	BRCA	24442	Alive	26.36	0	female	0.280419	1.67713	0	0.576683	0.201692	3.42568	4.80091	0.0474807	3.95248	0.470554	0.439988	1.27203	6.40571	5.42426	58.5849	-0.0975071
TCGA-BS-A0TE-01A-11R-A104-07	UCEC	12983	Dead	4.86	1	female	0.116415	4.50766	0.286659	0	0.155253	1.7979	3.96893	0	0	0	0.169341	0.25543	2.3907	2.8938	49.0793	-0.561373
TCGA-CH-5763-01A-11R-1580-07	PRAD	24380	Alive	12.16	0	male	0.844804	0.398897	0.0202456	0.188107	0.0164474	3.17642	0.936234	0.0232314	1.06363	0.48408	0.538194	0.811801	2.81308	2.92552	36.5652	-0.44451
TCGA-XR-A8TC-01A-11R-A36F-07	LIHC	15817	Alive	44.63	0	female	0.114712	2.74135	0	0.218704	0.0764908	1.003	0.641381	0.108041	0.0449688	0	0	0.0503387	0.0336531	0.0162941	26.638	-0.558059
TCGA-D8-A1XF-01A-11R-A14D-07	BRCA	16787	Alive	15.43	0	female	0.414166	1.43362	0.054031	0.167339	0.0438945	7.62217	2.09963	0	2.04293	1.38643	0.255347	1.01104	0	0.015584	49.1464	-0.324588
TCGA-DE-A4MB-01A-11R-A250-07	THCA	29011	Alive	11.73	0	female	0.20778	3.68665	0.246031	0.259766	0.181704	2.01357	3.59842	0.205321	0.173588	0.0130437	0.792768	1.61432	0	0	44.2689	-0.520739
TCGA-HC-A9TH-01A-11R-A41O-07	PRAD	21460	Alive	28.13	0	male	0.403266	0.707636	0.152183	0.212096	0.0741797	1.75331	1.28109	0	6.33254	2.76901	0.755167	1.87134	1.61822	1.54067	33.8764	0.195581
TCGA-CE-A482-01A-11R-A23W-07	THCA	10192	Alive	10.83	0	female	0.11721	3.6111	0.219897	1.09453	0.0893215	2.12788	5.4237	0.216281	0.0937712	0	0.779413	2.64521	0.00701752	0.0135909	52.5315	-0.529632
TCGA-D8-A1XR-01A-11R-A14M-07	BRCA	20488	Alive	16.06	0	female	0.45961	1.95231	0.0910591	0.936703	0.380447	2.91458	2.8313	0.0447809	0.427136	0.880008	0.414969	1.18232	0.0058119	0.011256	42.7883	-0.510627
TCGA-EI-6510-01A-11R-1736-07	READ	28328	Alive	18.53	0	female	0.0602688	0.771529	0	0.145144	0	1.55558	0.997809	0.0717019	0.0248698	0.0971755	0.738263	1.28062	1.34935	1.15345	27.3732	-0.559675
TCGA-MK-A4N9-01A-11R-A250-07	THCA	15255	Alive	30.63	0	female	0.160123	2.43771	0.23365	0.271363	0.0316359	2.04034	2.63652	0.178739	0.0348726	0	1.17322	2.02991	0	0	38.049	-0.536139
TCGA-KK-A8IG-01A-11R-A36G-07	PRAD	20266	Alive	83.5	0	male	0.482639	0.808603	0.159599	0.15888	0.0740898	2.07899	1.22482	0	3.63431	1.4892	0.404064	0.67043	1.92525	2.03201	32.8246	-0.123616
TCGA-V1-A8MF-01A-11R-A36G-07	PRAD	24090	Alive	48.3	0	male	0.382696	0.424388	0.133666	0	0	2.19001	0.821698	0.0613517	1.35659	0.919827	0.66328	0.714627	1.9349	1.57296	29.1842	-0.392672
TCGA-CN-6021-01A-11R-1686-07	HNSC	23212	Dead	9.2	1	female	0.195367	0.624327	0.0827645	0.144185	0.100856	1.07812	1.01986	0.0474854	0.444698	0.0362	0.256685	0.387179	0.21262	0.250651	22.467	-0.505188
TCGA-BJ-A28Z-01A-11R-A16R-07	THCA	16912	Alive	11.23	0	female	0.49963	2.00205	0.330016	0.405829	0.173478	2.47818	3.71452	0.245033	0.197021	0.0113211	0.894494	1.45302	0.0433659	0.0167974	41.8978	-0.502406
TCGA-ZG-A9M4-01A-11R-A41O-07	PRAD	24030	Alive	18.23	0	male	0.341826	0.393104	0.103914	0.0482748	0.0506516	3.60364	0.909287	0	0.0992599	0.145442	0.699806	3.33339	1.18852	0.971083	34.8409	-0.546733
TCGA-G9-6362-01A-11R-1789-07	PRAD	21149	Alive	48.1	0	male	0.143159	0.680002	0.0470017	0.0545882	0.0763679	3.65995	0.566163	0.0809005	2.63767	0.411158	0.416488	0.0628222	1.33346	0.284688	29.6267	-0.236983
TCGA-EJ-A7NK-01A-12R-A352-07	PRAD	21530	Alive	15.86	0	male	0.208482	0.320348	0.0268425	0	0	3.3645	0.535173	0.0308013	1.05766	0.42266	0.713564	0.645795	1.85886	1.16132	29.8874	-0.432071
TCGA-VN-A88P-01A-11R-A352-07	PRAD	21916	Alive	42	0	male	0.502599	0.368688	0.0511666	0.0594253	0	2.56977	0.630499	0.0293564	1.05386	0.760904	0.770768	0.6155	0.902976	0.907606	28.1643	-0.429713
TCGA-AC-A3YJ-01A-11R-A22U-07	BRCA	24439	Alive	25.13	0	female	0.109238	1.90322	0.143459	0.0555381	0.0582726	2.78235	4.44922	0.13718	3.42583	0.139437	0.169494	0.830899	1.07892	0.930991	41.9231	-0.125886
TCGA-69-8254-01A-11R-2287-07	LUAD	31134	Alive	13.63	0	male	0.311117	1.11606	0.0464297	0.134809	0.0377192	3.37348	0.909621	0.0266386	0.422711	0.406154	0.987404	1.58247	0.108905	0.210917	32.82	-0.498748
TCGA-57-1586-01A-02R-1567-13	OV	24304	Alive	22.63	0	female	0.0752714	1.1151	0.0570299	0.0883133	0.138992	1.68388	0.557988	0.0218136	0.272377	0.121949	0.471658	1.62615	0.144385	0.213836	25.5872	-0.516174
TCGA-BJ-A28X-01A-11R-A22L-07	THCA	11735	Alive	31.4	0	female	0.590681	2.79885	0.212751	0.494182	0.106362	2.54397	4.0378	0.0187791	0.400582	0	0.899102	1.35619	0.0950528	0.113286	45.5752	-0.492799
TCGA-ZG-A8QZ-01A-11R-A37L-07	PRAD	23980	Alive	10.26	0	male	0.379558	0.795048	0.138462	0.367567	0	2.89156	1.12286	0	4.64091	2.01871	0.49077	0.793144	1.07816	0.804427	33.1435	0.0107664
TCGA-XU-A933-01A-11R-A42C-07	THYM	19276	Alive	59.63	0	female	0.214495	0.530958	0.237379	0.183796	0.218558	2.08435	0.591593	0	0.179508	0	0.252413	1.90367	0.00707039	0.0410799	25.6429	-0.516086
TCGA-BH-A0BT-01A-11R-A12P-07	BRCA	20625	Alive	78.83	0	female	0.335857	1.59411	0.0741296	0.473521	0.286057	1.5021	3.95662	0.0212656	3.27493	0.378271	0.591184	0.842189	1.43242	1.15457	39.9514	-0.148546
TCGA-23-1111-01A-01R-1567-13	OV	23171	Alive	3.26	0	female	0.100683	2.3027	0.464189	0.261388	0.171411	1.6043	2.89796	0.0807043	0	0.426567	0.249287	0.338417	0.182251	0.133884	34.3126	-0.515489
TCGA-DK-A1A7-01A-11R-A13Y-07	BLCA	24499	Alive	18.66	0	female	0.184649	0.519495	0	0.0782317	0.46514	1.53553	0.890655	0.154587	0.0703743	0	0	0	0.586847	0.24771	23.2297	-0.517255
TCGA-EL-A3ZS-01A-12R-A23N-07	THCA	8076	Alive	7.16	0	female	0.378755	3.57614	0.301998	0.701485	0.0144318	2.47862	6.17357	0.326152	0.106055	0	0.975965	1.89952	0.0714314	0.046114	53.573	-0.481501
TCGA-04-1364-01A-01R-1565-13	OV	22294	Dead	34.13	1	female	0.12721	1.2629	0.306847	0.118791	0.166187	2.64005	1.65217	0.0391223	0.0101772	0	0.181267	0.501269	0.258953	0.545767	30.4462	-0.518234
TCGA-DE-A4M8-01A-21R-A250-07	THCA	22357	Alive	18.8	0	female	0.490223	2.87739	0.268248	0.623091	0.0594336	2.32246	2.37022	0.419741	0.291174	0	0.77792	1.7601	0.163428	0.126605	40.6776	-0.452132
TCGA-13-0923-01A-01R-1564-13	OV	27081	Alive	84.9	0	female	0.221121	2.46674	0.346736	0	0.211265	1.10408	2.75442	0.17407	0	0.0631906	0.384059	0.695167	0.513154	0.900072	33.9912	-0.504568
TCGA-CF-A47Y-01A-11R-A23W-07	BLCA	20432	Alive	12.43	0	male	0.0720706	0.260013	0.53003	0	1.26102	1.24388	0.770545	0.0868857	0.0339033	0.0110394	0.26838	0.657831	0.0507441	0.0163794	23.9114	-0.498157
TCGA-BH-A1EV-01A-11R-A137-07	BRCA	16504	Dead	12.16	1	female	0.954334	2.04903	0.105913	0.615039	0.889108	3.60242	3.85177	0.0810219	1.81261	4.40599	0.875936	1.69874	0.228711	0.244384	54.3265	-0.305786
TCGA-EL-A4KD-01A-11R-A250-07	THCA	15291	Alive	44.2	0	male	0.169801	4.61292	0.44599	1.10502	0.0724639	2.41421	4.07135	0.528824	0.133129	0.00866976	0.579622	0.953771	0.146123	0.0643177	50.0311	-0.447582
TCGA-ET-A3BU-01A-11R-A19O-07	THCA	10510	Alive	78.9	0	male	0.108	4.49729	0.23125	0.680391	0.0751464	1.7717	5.05026	0.0707614	0.0184077	0	1.36609	2.143	0.041327	0.0400192	51.2512	-0.513276
TCGA-QU-A6IO-01A-11R-A31N-07	PRAD	19564	Alive	123.86	0	male	0.0686208	0.663126	0.112647	0	0.0130734	1.05278	0.802108	0	0.384291	0.0375392	0.884101	0	0.496093	0.208867	20.5564	-0.480699
TCGA-73-4662-01A-01R-1206-07	LUAD	23762	Alive	83.83	0	female	0.364773	1.58528	0.16789	0.181989	0.0818356	3.2983	3.8618	0.0256867	0.126959	0.182766	0.595076	0.897601	1.32517	1.51083	43.1826	-0.50617
TCGA-VP-A87K-01A-11R-A352-07	PRAD	23030	Alive	43.53	0	male	0.157277	0.169311	0.0181182	0	0	3.38286	0.240821	0.0207903	2.71498	6.18122	0.417423	1.06553	0.785198	0.64277	31.1013	-0.201194
TCGA-ZG-A9LY-01A-11R-A41O-07	PRAD	21942	Alive	12.33	0	male	0.352426	0.804494	0.121797	0.141457	0.0494738	2.45037	0.753234	0.0698802	5.67167	2.04803	0.395729	0.759703	2.74803	2.1956	32.825	0.163967
TCGA-BH-A1F5-01A-12R-A13Q-07	BRCA	22842	Dead	90.4	1	female	0.571946	1.33677	0.151571	0.46943	0.369407	3.41257	2.99397	0.0579751	1.52826	0.373217	1.43263	3.24143	0.240778	0.102007	44.5051	-0.331637
TCGA-YL-A8HL-01A-11R-A36G-07	PRAD	21249	Alive	52.16	0	male	0.131858	0.331902	0.0618447	0.143654	0.0334948	1.28897	0.22263	0.0473104	1.09534	7.99477	0.255739	1.10215	2.44073	3.72807	32.145	-0.386605
TCGA-L9-A50W-01A-12R-A39D-07	LUAD	27414	Dead	14.73	1	male	0.143973	1.8156	0.0545412	0.464527	0.354471	3.88917	3.55927	0	0.173661	0.127229	1.15991	1.50659	2.89165	2.51698	49.9298	-0.501507
TCGA-HC-8266-01A-11R-2263-07	PRAD	20280	Alive	15.76	0	male	0.480446	0.478935	0.203534	0.189109	0.016535	3.70003	1.3752	0.0233552	2.1872	0.083088	0.613203	1.46903	0.845692	1.05668	33.8315	-0.248957
TCGA-EJ-7317-01A-31R-2118-07	PRAD	26064	Alive	25.7	0	male	0.142637	0.153383	0.0510876	0.0395557	0	2.51405	0.193337	0	0.325329	0.238346	0.935565	1.27462	1.4684	1.31142	25.6848	-0.481276
TCGA-KK-A7AW-01A-11R-A32O-07	PRAD	20869	Alive	35.13	0	male	0.0656189	0.949443	0.153885	0.0714892	0.050006	0.552365	1.73005	0.035316	7.31286	0.0717941	0.654523	0	0.742526	0.266307	22.7081	0.365891
TCGA-EY-A1GW-01A-22R-A13S-07	UCEC	26979	Dead	11.23	1	female	0.0846957	0.787906	0.139035	0.107651	2.44728	2.14651	1.43734	0	0.747045	0.270276	0.985607	0.867224	0.496945	0.320812	36.676	-0.425217
TCGA-DE-A0XZ-01A-11R-A180-07	THCA	24020	Alive	36.33	0	female	0.199948	2.02879	0.209308	0.176794	0.0154582	2.68795	2.65033	0.15284	0.147678	0	0.977933	2.95019	0.0085013	0.0164646	38.4411	-0.479829
TCGA-AA-3562-01A-02R-0821-07	COAD	30254	Alive	20.26	0	male	0.416002	1.42178	0.0447806	0	0.109139	2.4759	2.95124	0.10277	0.0534686	0.235037	0	0.598534	1.1404	2.24737	36.749	-0.501584
TCGA-G9-7509-01A-11R-A41O-07	PRAD	17538	Alive	53.66	0	male	0.183765	0.126645	0.0409038	0	0	3.88371	0.124593	0.0234682	11.6483	2.34965	0.434944	0.546717	0.785823	0.619382	28.144	0.882498
TCGA-BH-A0E9-01B-11R-A115-07	BRCA	19415	Alive	82.96	0	female	0.501697	0.997313	0.146414	0.297582	0.133814	3.09926	1.38862	0.21001	1.39856	0.971266	0.778436	1.46772	0.28619	0.20587	33.9426	-0.323963
TCGA-HC-A8D1-01A-11R-A36G-07	PRAD	25137	Alive	19.1	0	male	0.366095	0.361763	0.0952044	0.165857	0.0193359	3.00395	0.448171	0.0273113	11.9501	2.92875	0.421808	0.572623	1.33986	1.68876	30.5428	0.923438
TCGA-A8-A09Z-01A-11R-A00Z-07	BRCA	30590	Alive	0	0	female	0.268511	1.60812	0.178094	0.413681	0.130215	1.87655	2.26361	0	0.287073	0.45699	0.347185	1.71389	0.413758	0.9092	34.415	-0.47382
TCGA-A2-A0YG-01A-21R-A109-07	BRCA	23058	Alive	22.2	0	female	0.56572	1.70482	0.0166579	0.696479	0.162394	1.02227	3.48723	0.0764587	3.24203	1.01032	5.87479	8.50517	1.27265	1.28283	54.667	-0.119875
TCGA-EJ-7782-01A-11R-2118-07	PRAD	25965	Alive	38.9	0	male	0.419447	0.778721	0.0464197	0.107824	0.0628518	2.8935	0.775529	0	0.905286	2.26495	1.17915	1.81996	1.9495	2.7179	36.2043	-0.40562
TCGA-J9-A52B-01A-11R-A26U-07	PRAD	22849	Alive	14.06	0	male	0.299159	0.474344	0.0258472	0.120076	0	4.97558	0.951925	0.266932	0.648098	0.150736	0.366455	0.552754	0.0808357	0.0894602	32.1521	-0.413158
TCGA-CH-5738-01A-11R-1580-07	PRAD	26329	Alive	7.06	0	male	0.601152	0.521881	0.0655167	0.0760916	0.0532253	3.3379	0.530659	0	10.0327	4.10737	0.812771	1.09461	1.93192	2.18258	36.0768	0.691726
TCGA-E3-A3E2-01A-11R-A20F-07	THCA	12714	Alive	64.06	0	female	0.409397	1.83988	0.477517	0.246485	0.0431035	1.95568	2.83068	0.263824	0.137261	0	0.752237	1.51288	0	0.0153032	34.9751	-0.450038
TCGA-A6-2686-01A-01R-A32Z-07	COAD	29623	Dead	37.53	1	female	0.456942	2.03668	0.152196	0.202014	0.406257	1.80004	3.2933	0.0498979	0.0259606	0.393071	0.269726	0.697455	1.40853	3.12299	41.1783	-0.498838
TCGA-EJ-A7NH-01A-12R-A33R-07	PRAD	20734	Alive	15.8	0	male	0.234384	0.312747	0.0750755	0	0.0304954	3.55868	0.452164	0.0430739	1.90487	0.383098	0.399151	1.05363	0.704385	0.617133	27.6964	-0.277745
TCGA-CF-A47T-01A-11R-A23W-07	BLCA	21347	Dead	12.83	1	female	0.126283	0.778003	0.691016	0.16051	0.65494	0.686773	1.0588	0.158586	0.0275027	0	0.244927	0	0.339605	0.2591	22.3132	-0.461614
TCGA-LL-A9Q3-01A-11R-A41B-07	BRCA	25477	Alive	17.73	0	female	0.347401	2.29824	0.235171	0.655509	0.515838	1.23898	3.52305	0.0539708	0.393115	0.315438	0.125032	0.314327	0.336221	0.162791	37.4769	-0.448222
TCGA-HC-7744-01A-11R-2118-07	PRAD	17065	Alive	17.7	0	male	0.206761	0.268479	0.0870297	0	0.0282809	3.40103	0.236174	0	2.74334	2.60876	0.740332	1.25629	1.02651	1.17476	29.7913	-0.176926
TCGA-FD-A43X-01A-11R-A23W-07	BLCA	30764	Alive	3.66	0	male	0.016323	0.58125	0.393002	0.248965	0.653057	2.05292	0.64801	0.12299	0.042659	0	0.0949755	0.47753	0.271358	0.1082	24.5824	-0.474443
TCGA-A2-A0CQ-01A-21R-A034-07	BRCA	22810	Alive	89.83	0	female	0.249042	3.30324	0.384775	0.14896	0.28654	1.78212	7.59599	0.0735871	1.53142	0.280492	0.113651	0.814289	1.91965	0.832346	53.3381	-0.299872
TCGA-HC-7740-01A-11R-2118-07	PRAD	21883	Alive	23.9	0	male	0.256219	0.289575	0.0386765	0.0898383	0.0314205	3.4763	0.406976	0.0221903	1.33922	0.473663	0.342717	0.672031	0.794872	0.652587	27.1615	-0.343757
TCGA-49-6742-01A-11R-1858-07	LUAD	25839	Dead	16.26	1	male	0.0607491	1.54196	0.0997249	0.154428	1.21524	2.84828	2.31044	0	0.178609	0.0581577	0.294558	1.06633	2.79211	2.47365	42.4071	-0.479815
TCGA-ZG-A9L4-01A-11R-A41O-07	PRAD	22388	Alive	36.93	0	male	0.768554	0.994328	0.192752	0.203512	0.0142355	2.25215	1.63521	0.0402144	2.16548	0.173723	0.465817	0.562103	1.95721	2.50177	33.9493	-0.231791
TCGA-EM-A3O3-01A-11R-A220-07	THCA	30500	Alive	14.7	0	female	0.118741	1.40747	0.0519795	0.0603695	0.0844557	2.94916	3.82871	0.0298228	0.0930962	0	0.276358	0.138951	0	0	35.3081	-0.488425
TCGA-J4-A67R-01A-21R-A30B-07	PRAD	23807	Alive	30.33	0	male	0.189504	0.916791	0.0436615	0.152126	0.0354703	1.78208	0.767733	0.0250504	6.67293	0.369207	0.464267	0.0583576	0.94609	0.453353	24.2888	0.301764
TCGA-A2-A0EQ-01A-11R-A034-07	BRCA	23543	Alive	80.86	0	female	0.551256	1.89604	0.0580707	0.0449625	0.0471763	4.44903	3.02846	0.199905	5.20028	0.225771	0.205828	0.362212	0.164317	0.117244	40.9354	0.14163
TCGA-UY-A78O-01A-12R-A33J-07	BLCA	27234	Alive	77.06	0	female	0.129253	1.1334	0.0943025	0.164286	1.49391	2.01324	2.04336	0	0.267421	0	0.125344	0.441154	1.06384	0.591586	34.395	-0.465667
TCGA-KC-A7FD-01A-11R-A33R-07	PRAD	22745	Alive	9	0	male	0.0979816	0.301822	0.0357434	0.0415127	0	2.17282	1.064	0	6.44439	2.81406	0.855162	2.19762	0.990103	1.22166	29.527	0.273828
TCGA-YL-A9WJ-01A-11R-A37L-07	PRAD	17322	Dead	61.83	1	male	0.361327	0.519645	0.129751	0.129167	0.0301169	2.04432	0.70319	0.0212696	4.47068	2.27006	1.11689	1.13965	1.97099	2.67847	31.1981	0.0442173
TCGA-DJ-A2Q1-01A-22R-A19O-07	THCA	16371	Alive	38.26	0	female	0.311781	1.61533	0.114647	0	0.0931383	2.41793	3.04316	0.131555	0.0684447	0	0.348308	0.26269	0.0292696	0	32.9507	-0.474656
TCGA-IM-A4EB-01A-11R-A250-07	THCA	13635	Alive	26	0	male	0.255845	4.88802	0.207637	0.394611	0.138013	2.22936	4.93949	0.17328	0.112691	0	0.401431	0.756889	0	0	49.6298	-0.460813
TCGA-CH-5765-01A-11R-1580-07	PRAD	20364	Alive	23.33	0	male	0.181651	0.167407	0.0326791	0.0379537	0.0530965	2.14263	0.185508	0.0187493	11.8131	2.85867	0.810804	1.35404	2.37255	1.82384	28.0617	0.921491
TCGA-78-7633-01A-11R-2066-07	LUAD	24713	Dead	50.93	1	male	0.0999303	0.97714	0.0123807	0.402614	0.0804641	2.31878	1.69703	0.0142066	0.0295654	0.0216606	0.285238	1.05907	0.790996	1.2534	30.4908	-0.491692
TCGA-75-6203-01A-11R-1755-07	LUAD						0.138962	0.941176	0.264912	0.205114	0.143475	3.41675	1.66275	0	0.913779	0.0514972	0.208659	0.472106	0.341921	0.407508	30.976	-0.369068
TCGA-97-A4M1-01A-11R-A24X-07	LUAD	19272	Alive	20.03	0	female	0.105678	1.22484	0.201461	0.0519953	0.0727404	3.06492	1.05995	0	0.387548	0.27414	0.158682	1.13692	0.790076	0.774758	30.1294	-0.434282
TCGA-HI-7170-01A-11R-2118-07	PRAD	21199	Alive	84.06	0	male	0.642543	0.468306	0.199017	0.046228	0.0323361	2.32169	0.369236	0.182695	3.20799	0.290158	0.317432	0.319206	2.96982	1.96314	28.0362	-0.0790862
TCGA-HC-7748-01A-11R-2118-07	PRAD	22072	Alive	26.4	0	male	0.538122	0.332705	0.0754484	0.204461	0.0204313	3.23965	0.536238	0.0144293	7.2069	5.48534	0.891409	0.974823	1.02812	1.82795	34.5347	0.380039
TCGA-V1-A9OY-01A-11R-A41O-07	PRAD	21170	Alive	35.56	0	male	0.496402	0.435142	0.09313	0.0540809	0.0189146	2.77	0.715633	0.0534325	11.0503	1.01834	0.577664	0.497907	1.72675	1.47065	29.0008	0.845649
TCGA-CF-A27C-01A-11R-A16R-07	BLCA	19270	Alive	14.16	0	male	0.0239719	0.334755	0.297326	0.162502	0.341006	1.10876	0.566642	0.0802769	0.657815	0	0.340954	1.35585	1.68002	1.08962	22.8534	-0.386951
TCGA-J4-A67M-01A-11R-A30B-07	PRAD	20211	Alive	31.36	0	male	0.264181	0.90436	0.150844	0.0437979	0.0306362	2.58718	1.86922	0.0216364	10.1537	0.0769733	0.233913	0.403234	1.15412	0.603667	29.4016	0.741064
TCGA-CF-A3MI-01A-11R-A20F-07	BLCA	22716	Alive	12.33	0	male	0.0460843	1.10159	0.201737	0.0937196	0.131112	0.940201	1.40216	0.023149	0.0602191	0	0.0715046	0.0539281	0.450659	0.209471	21.8545	-0.464909
TCGA-DJ-A13X-01A-11R-A10U-07	THCA	18689	Alive	8.43	0	female	0.257717	1.90018	0.241752	0.245676	0.0490994	1.39524	1.40999	0.0866893	0.0180409	0	2.54385	5.69505	0.0810071	0.0392218	36.1494	-0.462188
TCGA-25-1319-01A-01R-1565-13	OV	26786	Dead	65.9	1	female	0.0767922	1.0805	0.0813298	0.0755656	0.383217	3.37604	0.945883	0.0186649	0.0485543	3.31061	0.893634	1.47838	0.341562	0.408164	34.3035	-0.472477
TCGA-E2-A14U-01A-11R-A22K-07	BRCA	27389	Alive	43.93	0	female	0.0755598	1.26246	0.148846	0.153663	0.0403071	2.75278	2.14786	0.0759102	2.41901	0.945199	0.586195	1.01684	0.339895	0.37207	32.2909	-0.179449
TCGA-24-1430-01A-01R-1566-13	OV	24939	Dead	28.76	1	female	0.1547	1.71366	0.0999162	0.116043	0.108228	2.98872	1.12516	0.057326	0	0.2525	0.560733	1.51354	0	0	31.2882	-0.473742
TCGA-QU-A6IP-01A-11R-A31N-07	PRAD	24212	Alive	87.33	0	male	0.173024	0.233091	0	0	0.0410218	3.58116	0.335581	0	15.917	1.33987	0.313209	0.202474	1.92889	1.04862	27.7523	1.42635
TCGA-UL-AAZ6-01A-11R-A41B-07	BRCA	26999	Alive	17.26	0	female	0.151342	3.58429	0.139476	0.0404971	0.509892	1.55442	10.2542	0.0200058	48.0144	0.345694	1.3595	1.11854	1.06714	0.754286	61.4013	5.2872
TCGA-J8-A3YF-01A-12R-A23N-07	THCA	30661	Alive	25.03	0	male	0.193721	4.31979	0.174906	0.406274	0.180845	2.13109	6.70579	0.182456	0.0759417	0	0.479048	0.935112	0.184705	0.123826	52.6071	-0.448023
TCGA-25-1321-01A-01R-1565-13	OV	23987	Dead	34.43	1	female	0.0807502	1.15947	0.129613	0.109479	0.0957242	1.73613	0.978847	0.0405623	0.0633106	0.611573	1.31557	3.81127	0	0.0101956	29.2652	-0.463617
TCGA-EL-A4JX-01A-12R-A250-07	THCA	11465	Alive	46.6	0	female	0.331187	2.59664	0.4006	0.199397	0.0929844	2.34412	2.82872	0.0328344	0.0683316	0.0333747	0.608531	1.91228	0.153411	0.173316	38.2274	-0.449766
TCGA-ZG-A9LU-01A-11R-A41O-07	PRAD	24742	Alive	19.3	0	male	0.105124	0.971466	0.0431424	0.100212	0.0350486	4.12124	1.34996	0.0495052	4.9452	0.100639	0.535206	0.345983	1.38781	0.709276	32.8422	0.121712
TCGA-G5-6641-01A-11R-A32Z-07	READ	24486	Alive	26.8	0	male	0.0514572	0.695324	0	0.0436026	0	2.8419	0.384652	0	0.0224133	0.0656829	0.332672	0.752694	1.71088	1.31565	26.334	-0.475324
TCGA-AX-A3FV-01A-11R-A22K-07	UCEC	22752	Alive	0.2	0	female	0.0745714	2.76876	0.0906782	0	0.103133	6.2945	9.02442	0.0208103	0.0324812	0.0105764	0.0642808	0.0484799	0.623901	0.800313	63.6582	-0.466675
TCGA-LQ-A4E4-01A-11R-A266-07	BRCA	26883	Alive	28.3	0	female	0.464918	0.768296	0.153924	0.178768	0.145888	1.64118	1.09399	0	2.86401	2.21421	0.454645	0.89151	0.469927	0.355166	27.1046	-0.124363
TCGA-61-2092-01A-01R-1568-13	OV	21072	Alive	52.43	0	female	0.0438638	1.11769	0	0	0.202791	1.73421	0.903912	0.0440672	0.0343905	0.0895844	0.136119	1.23191	1.84446	3.57219	29.2185	-0.466424
TCGA-AA-3856-01A-01R-0905-07	COAD	21670	Alive	1	0	male	0.221867	1.35005	0.0373554	0.0867697	0.0910419	2.7466	2.6998	0.0857293	0.0669041	0	0.198606	0.798863	0.734342	0.711103	33.5304	-0.456819
TCGA-BH-A0DH-01A-11R-A084-07	BRCA	23366	Alive	38.53	0	female	0.451876	2.57952	0.206576	0.261729	0.152564	1.99509	3.94699	0.0215493	0.403615	1.36899	0.332816	0.803221	5.15166	6.14236	51.6069	-0.410435
TCGA-KL-8335-01A-11R-2315-07	KICH	24832	Alive	93.83	0	male	0.359856	0.500486	0.147684	0.102913	0.287946	0.807986	0.339429	0.0169464	0.0264504	0.0172253	0.130864	0.315829	1.49779	3.34804	22.8678	-0.45863
TCGA-EJ-5519-01A-01R-1580-07	PRAD	23669	Alive	65.4	0	male	0.249677	0.562613	0.0393471	0.243723	0.0319654	2.70701	0.381346	0.0752502	0.289716	2.004	0.720563	1.68291	1.4298	2.29245	30.754	-0.426994
TCGA-EJ-5498-01A-01R-1580-07	PRAD	20472	Alive	57.33	0	male	0.565025	0.220795	0.0265011	0.184672	0.064588	2.86909	0.440305	0.0608191	2.65798	1.56095	0.516624	1.06264	0.959051	0.848443	27.911	-0.144642
TCGA-EY-A1GE-01A-11R-A13S-07	UCEC	24667	Alive	24.7	0	female	0.61636	0.720705	0.0825967	0.0959285	0.0335505	2.46269	0.754771	0.142167	0.788971	0.0240844	0.512329	2.87035	1.18088	0.929101	30.1947	-0.358271
TCGA-EM-A2CS-01A-11R-A180-07	THCA	18990	Alive	28.03	0	female	0.235914	2.28531	0.255521	0.667718	0.103792	2.14503	2.17133	0.329856	0.047671	0	2.09438	3.58603	0.00713508	0	39.4374	-0.421671
TCGA-X4-A8KS-01A-12R-A36G-07	PRAD	22571	Alive	32.63	0	male	0.217595	0.807311	0.291053	0.18438	0	3.08669	1.15031	0.0607232	2.76436	0.0771529	0.422026	0.141461	1.27672	0.38921	28.2212	-0.117436
TCGA-W8-A86G-01A-21R-A36F-07	BRCA	24125	Alive	11.56	0	female	0.324955	2.06386	0.339463	0.168967	0.354572	3.03922	3.78689	0.111294	1.14359	0.523203	0.386746	0.58336	0.162498	0.104904	40.2026	-0.304476
TCGA-EM-A1CS-01A-11R-A13Y-07	THCA	20284	Alive	27.23	0	female	0.111366	2.15032	0.473172	0.766034	0.0349456	1.36971	1.01247	0.0493597	0.102722	0	2.26159	4.7912	0.108905	0.136476	35.1686	-0.427287
TCGA-EJ-A7NF-01A-11R-A33R-07	PRAD	20587	Alive	8.33	0	male	0.0641286	0.137489	0	0	0.0342092	2.99861	0.209887	0.0483194	8.79878	1.3752	0.373133	0.731675	1.56152	1.16596	25.1513	0.594744
TCGA-DK-AA6P-01A-11R-A39I-07	BLCA	26560	Alive	15.23	0	female	0.145352	0.568894	0.0842145	0	0.661348	1.7227	0.707368	0.0322115	0.0335177	0	0.298494	0.750403	1.35451	1.02017	25.1267	-0.452512
TCGA-E9-A1QZ-01A-21R-A169-07	BRCA	22397	Alive	25.16	0	female	0.8631	1.63981	0.21329	0.17694	0.27229	3.33847	3.08388	0.104891	0.37291	1.25275	0.998992	1.66976	0.108907	0.0659127	41.8789	-0.398448
TCGA-ET-A25L-01A-11R-A16R-07	THCA	19159	Alive	57.36	0	female	0.25654	2.76902	0.411775	0.260857	0.0912336	2.63319	3.56586	0.25773	0.0670451	0	1.39317	2.00136	0	0	41.8682	-0.410015
TCGA-3C-AAAU-01A-11R-A41B-07	BRCA	20211	Alive	134.9	0	female	0.35414	2.61408	0.0901322	0.544337	0.190379	6.70536	4.34278	0	0.215238	0.609735	0.543097	1.78296	0.740952	0.857886	57.7858	-0.431486
TCGA-09-1666-01A-01R-1566-13	OV	21066	Alive	58.4	0	female	0.0298345	0.821603	0.0816265	0	0.212201	3.17098	2.79827	0.018733	0.0389852	0.0952061	0.202525	1.04737	0.109407	0.310771	31.9841	-0.451058
TCGA-V1-A9OA-01A-11R-A41O-07	PRAD	22630	Alive	21.2	0	male	0.391755	0.443157	0.0929785	0.143981	0.0251784	3.5079	0.772399	0	0.70311	0.0542233	0.274631	0.662796	2.18782	2.57448	31.3194	-0.37098
TCGA-CA-5796-01A-01R-1653-07	COAD	19353	Alive	12.56	0	female	0.144739	0.42433	0	0.228375	0.0798732	2.87452	0.490055	0.150425	0.0391311	0.0573374	1.21969	1.05129	1.46422	1.4746	28.0188	-0.439596
TCGA-EJ-A46I-01A-12R-A26U-07	PRAD	21046	Alive	22.26	0	male	0.200237	0.238142	0.142916	0	0.0232208	3.43375	0.269109	0.0327987	2.01359	1.31687	0.455902	1.60457	2.03049	2.17646	29.817	-0.205187
TCGA-B5-A0K4-01A-11R-A040-07	UCEC	18631	Alive	58.56	0	female	0.0240993	2.64278	0.421986	0	0.599933	1.42004	2.65838	0.121055	0	0	0.467408	0.141006	0.0707004	0.273852	32.5649	-0.424734
TCGA-BH-A0HX-01A-21R-A056-07	BRCA	19900	Alive	27.63	0	female	1.0661	1.93497	0.228896	0.265841	0.263434	2.66694	2.21842	0.0218878	2.8583	0.611818	0.811308	2.09059	1.75556	2.07962	42.8437	-0.0998572
TCGA-CF-A47S-01A-11R-A23W-07	BLCA	15225	Alive	11.1	0	male	0.0383691	0.673694	0.482895	0.17069	0.221735	1.00585	1.19474	0.0361378	0.11281	0.00612207	0.26046	0.196436	0.243888	0.20892	20.3122	-0.414907
TCGA-HC-A4ZV-01A-11R-A26U-07	PRAD	20634	Alive	0.76	0	male	0.564953	0.652388	0.0919755	0.142428	0.124534	2.18321	0.882922	0.0351801	4.22806	0.554263	0.489003	1.63912	0.45202	0.212226	26.8524	0.0617458
TCGA-F5-6811-01A-11R-1830-07	READ	26575	Alive	32.63	0	female	0.690164	2.00209	0.115022	0.160305	0.242952	4.16198	2.31873	0.0791913	0.137337	0.107326	0.285382	0.983919	2.70308	2.03033	44.4153	-0.422824
TCGA-E9-A1R6-01A-11R-A14D-07	BRCA	23347	Alive	11.3	0	female	0.381447	1.77619	0.224303	0.21709	0.258149	4.46393	1.89958	0.0428973	1.83011	0.784856	0.662525	1.44904	1.01884	1.01895	41.4368	-0.215913
TCGA-HC-7078-01A-11R-2118-07	PRAD	25402	Alive	66.16	0	male	0.341533	0.438758	0.0367643	0.170793	0.0149336	2.4158	0.580283	0.147652	2.95207	0.471686	0.879586	1.71986	1.91357	1.59057	28.3866	-0.0807267
TCGA-KK-A6E4-01A-11R-A30B-07	PRAD	25338	Dead	116.73	1	male	0.057491	0.15301	0.056626	0	0.0153342	2.30031	0.38678	0.0216591	16.5762	1.62914	0.200708	0.302743	0.59875	0.555303	20.969	1.54772
TCGA-XM-A8RI-01A-12R-A42C-07	THYM	28246	Alive	12.9	0	male	0.697827	1.41234	0.771258	0.158073	1.7507	4.8526	2.13569	0.364414	0.27085	0	0.241207	0.90958	0.314177	0.274793	45.0492	-0.340663
TCGA-E2-A10E-01A-21R-A10J-07	BRCA	23684	Alive	28.83	0	female	0.75526	3.21317	0.184819	0.608175	0.337828	1.43113	5.68503	0.070692	5.86629	0.979027	0.846144	1.27631	0.0344054	0.0133267	48.0702	0.275348
TCGA-G2-A3VY-01A-11R-A22U-07	BLCA	24112	Alive	17.86	0	male	0.055879	0.315466	0.366921	0.116221	0.257436	4.10855	0.332522	0	7.78637	0	0.35469	0.401256	1.16243	2.23686	29.1178	0.508835
TCGA-A7-A0CH-01A-21R-A00Z-07	BRCA	29104	Alive	35.96	0	female	0.580701	1.99089	0.089195	0.155388	0.253615	1.95584	3.32819	0.0511748	1.46437	1.52149	0.71133	1.84787	1.91282	1.25415	41.3181	-0.258732
TCGA-AC-A2FB-01A-11R-A17B-07	BRCA	23851	Alive	41.13	0	female	0.691544	1.18827	0.123984	0.287993	0.151086	2.7456	1.72091	0.0355674	0.823465	0.569404	0.494387	0.952869	0.173105	0.120691	31.958	-0.334081
TCGA-AP-A0LO-01A-11R-A040-07	UCEC	16493	Dead	33.86	1	female	0.340376	0.559196	0	0	0.0403494	1.48087	1.49912	0.0569924	0.207562	0	0.264065	0.26554	1.13171	0.730595	23.2257	-0.412095
TCGA-BG-A0W1-01A-12R-A109-07	UCEC	32750	Alive	4.06	0	female	0.126882	1.26387	0.2631	0.101855	0.0356234	2.64023	1.09282	0	0.261787	0	0.155424	0.468876	1.15588	0.45531	27.1448	-0.397093
TCGA-H2-A421-01A-11R-A23N-07	THCA	12657	Alive	20.33	0	female	0.193272	5.38148	0.427629	0.16021	0.145685	2.66342	4.42718	0.174118	0.280003	0	0.488937	1.29063	0.0308154	0.0358083	49.7357	-0.369745
TCGA-YL-A8SK-01B-21R-A37L-07	PRAD	24759	Alive	46.93	0	male	0.393106	0.489212	0.0860424	0.199861	0.0349502	3.43717	0.810083	0.0493661	1.4383	0.163079	0.419337	0.805025	0.932216	0.651444	28.2873	-0.258217
TCGA-EJ-5510-01A-01R-1580-07	PRAD	17895	Alive	62.9	0	male	0.22341	0.337285	0.015442	0.0717377	0.0376349	1.76567	0.478916	0	4.38822	2.77368	0.711532	1.1971	2.94594	3.82143	29.4914	0.0889326
TCGA-HC-8216-01A-11R-A29R-07	PRAD	21428	Alive	22.73	0	male	0.234735	0.523129	0.0223384	0	0.0181476	2.66415	0.68043	0	3.64077	0.88586	0.712596	1.25401	1.29744	0.695844	26.4981	-7.3397e-05
TCGA-EL-A4JZ-01A-11R-A250-07	THCA	20290	Alive	61.86	0	female	0.429969	4.13628	0.226563	0.526265	0.297326	3.16317	4.77289	0.159986	0.208092	0	0.772155	1.67717	0.0155729	0	51.4644	-0.386841
TCGA-EW-A1J3-01A-11R-A13Q-07	BRCA	22332	Alive	16.8	0	female	0.495803	2.16594	0.281167	0.37811	0.492903	2.70302	4.97881	0.0509422	1.05132	0.880267	0.813	0.949404	0.0528924	0.0256093	44.9245	-0.291369
TCGA-49-4488-01A-01R-1755-07	LUAD	27332	Dead	28.96	1	female	0.263092	2.22686	0.0352563	0.163788	0.315062	1.16346	7.31234	0	0.631445	0	0.749783	1.4137	0	0	44.4758	-0.356602
TCGA-J4-A83I-01A-11R-A36G-07	PRAD	23240	Alive	22.83	0	male	0.318748	0.302977	0.0527651	0.163418	0.042866	3.15665	1.04713	0	14.2385	8.11344	0.249364	1.36349	2.04311	2.40458	37.1512	1.27842
TCGA-D8-A1XV-01A-11R-A14M-07	BRCA	30830	Alive	15.36	0	female	0.137393	1.25357	0.0660126	0.511117	0.0715043	2.31218	1.31003	0	1.10348	0.192486	0.0779926	0.882319	0.481719	0.380796	27.7951	-0.296437
TCGA-EL-A3CX-01A-11R-A19O-07	THCA	8344	Alive	108.1	0	female	0.0466772	3.0626	1.7049	0.533956	0.0622495	2.07391	4.36033	0.0659442	0.160109	0.0111715	0.543185	1.07537	0.0855858	0.116028	40.7032	-0.320374
TCGA-BT-A42C-01A-11R-A23N-07	BLCA	23584	Alive	29.1	0	male	0.0716855	1.0508	0.259703	0.188513	0.501081	1.38608	1.73493	0.167628	2.41288	0	0.517783	0.390507	1.85648	1.36234	28.1884	-0.112835
TCGA-KK-A8IM-01A-11R-A36G-07	PRAD	20425	Alive	63.83	0	male	0.453054	0.399536	0.0849976	0.0493584	0	2.62039	0.711984	0.0243833	3.05733	5.57651	0.301269	0.624839	2.12661	2.70284	32.2811	-0.056835
TCGA-V1-A8X3-01A-11R-A37L-07	PRAD	18980	Alive	6.73	0	male	0.326877	0.269961	0.0386737	0.179664	0	3.50404	0.42301	0.0221887	2.70134	1.34195	0.274154	0.723674	1.4082	1.68991	28.4051	-0.101598
TCGA-BJ-A0Z3-01A-11R-A13Y-07	THCA	12295	Alive	16.56	0	female	0.391881	2.50807	0.161604	0.548626	0.0201978	2.54411	3.53522	0.156909	0.252328	0	1.52011	2.82459	0.0444314	0.0215127	42.3761	-0.376999
TCGA-E2-A155-01A-11R-A12D-07	BRCA	21348	Alive	21.33	0	female	0.366986	1.06532	0.12253	0.600854	0.0110603	4.67406	1.76435	0.0312447	2.19453	1.74673	1.20639	1.7833	0.0121653	0.0117803	39.0074	-0.155256
TCGA-KK-A7AU-01A-11R-A32O-07	PRAD	23118	Alive	59.16	0	male	0.0227856	0.130551	0.0561068	0.0868839	0.0303872	0.89328	0.186438	0	9.1556	1.11249	0.265157	1.14988	2.46495	3.02617	21.2931	0.674394
TCGA-EJ-5501-01A-01R-1580-07	PRAD	20409	Alive	45.5	0	male	0.247386	0.422057	0.0227193	0.0527726	0.055371	2.09466	0.591371	0	1.24784	3.31236	0.301977	1.48795	2.67973	3.16502	30.2093	-0.276138
TCGA-AG-3611-01A-01R-0826-07	READ	26420	Alive	14.13	0	male	0.138089	1.11659	0	0	0.230196	1.98498	1.85175	0	0.033833	0.462693	0.200868	1.06045	1.79768	2.05953	30.4831	-0.422438
TCGA-E2-A15G-01A-11R-A12D-07	BRCA	28013	Alive	18.46	0	female	0.286443	1.64565	0.18129	0.368466	0.202509	2.38779	3.01207	0.104014	2.61108	1.87662	0.9237	2.90774	0.13162	0.0784335	38.5586	-0.093347
TCGA-V1-A9Z8-01A-11R-A41O-07	PRAD	21900	Alive	27.56	0	male	0.547936	0.79843	0.104288	0.121121	0.0635422	2.81509	1.1407	0.149586	3.28424	0.410527	0.60067	0.627258	2.02683	1.33102	30.4471	-0.0112424
TCGA-G3-A7M5-01A-11R-A33R-07	LIHC	27963	Alive	14.9	0	male	0.0125979	0.582096	0	0.048037	0.0168007	0.868038	0.921989	0.0237305	0.0617319	0	0.0366505	0	0	0.0178945	15.9334	-0.41122
TCGA-KO-8408-01A-11R-2315-07	KICH	17299	Dead	16.9	1	male	0.318182	0.999728	0.32143	0.279983	0.489615	2.86697	0.934575	0.115261	0.0239869	0	0.24922	0.107405	1.43608	1.66876	30.2332	-0.391362
TCGA-AR-A0TQ-01A-11R-A084-07	BRCA	9873	Alive	99.7	0	female	0.506673	1.05957	0.145804	0.307888	0.0753777	2.05661	2.8923	0.0912589	0.443144	3.53263	0.187926	0.708659	0.40862	0.596401	33.9412	-0.351468
TCGA-YL-A9WH-01A-11R-A37L-07	PRAD	24755	Alive	14.23	0	male	0.271561	0.392604	0	0.138065	0.0160959	2.62104	0.53218	0	6.67123	1.16701	0.667145	1.00631	2.35463	2.62299	28.7066	0.380674
TCGA-B6-A0RV-01A-11R-A084-07	BRCA	15507	Alive	171.86	0	female	0.50106	0.838846	0.0424534	0.0986114	0.172444	2.3165	1.33428	0.121786	0.57026	0.953183	0.677131	0.510686	0.62592	0.918352	28.2513	-0.338343
TCGA-KK-A6E2-01A-11R-A311-07	PRAD	19974	Alive	167.46	0	male	0.184701	0.118641	0.0795288	0	0.0323043	2.7856	0.192695	0	2.61135	5.05538	0.458064	1.06298	1.75882	1.65155	28.1583	-0.102068
TCGA-YL-A8SB-01A-31R-A37L-07	PRAD	22991	Alive	57.3	0	male	0.368502	0.400497	0.0206813	0.0480389	0.0504041	2.58625	0.538324	0.0474629	3.80283	0.844266	0.623082	1.43741	1.33056	0.948442	26.2106	0.0422588
TCGA-XJ-A9DX-01A-11R-A37L-07	PRAD	0	Alive	32.43	0	male	0.230815	0.437416	0.149427	0.148753	0.0693676	2.95371	0.987154	0.122475	3.1223	0.149388	1.0971	0.741827	0.791591	0.683422	26.8217	-0.0250182
TCGA-EM-A4FR-01A-11R-A250-07	THCA	10316	Alive	21.83	0	male	0.0456837	5.39668	0.299975	0.403403	0.0769573	2.20744	4.84844	0.2174	0.113108	0	1.31507	0.337638	0	0.0409836	48.9467	-0.36958
TCGA-BH-A0HF-01A-11R-A056-07	BRCA	28233	Alive	24.23	0	female	1.26191	2.81767	0.251731	0.487271	0.426052	2.01606	4.78654	0.0722143	1.80342	0.330311	0.632009	1.00939	0.815395	2.41415	49.3466	-0.181133
TCGA-CE-A484-01A-11R-A23W-07	THCA	13815	Alive	12.6	0	female	0.156102	5.82894	0.225852	0.887806	0.0846834	2.28824	11.4257	0.458516	0.259298	0.0202635	0.677363	1.16105	0.031048	0	70.4723	-0.332905
TCGA-XJ-A9DQ-01A-11R-A37L-07	PRAD	0	Alive	3.03	0	male	0.289475	0.239947	0.1344	0.0891958	0.0467937	4.39072	0.483815	0.0220316	12.7348	0.615837	0.408319	0.51325	1.56122	0.747599	29.0231	1.12085
TCGA-55-8512-01A-11R-2403-07	LUAD	15266	Dead	20.23	1	male	0.311072	0.764733	0.0492195	0.114328	0.0799713	2.34376	1.10398	0.0282393	1.64552	0.014352	0.610596	3.09196	0.85762	0.447181	28.5748	-0.213488
TCGA-J4-A67T-01A-11R-A311-07	PRAD	23211	Alive	6.1	0	male	0.12896	0.456268	0.0806474	0.0468323	0	3.40842	0.697877	0	3.7675	3.59795	0.393044	0.377275	1.72951	2.05859	30.3928	0.0408192
TCGA-A8-A08B-01A-11R-A00Z-07	BRCA	19114	Alive	38.53	0	female	0.14005	2.73436	0.376208	0	0.645218	4.11409	4.09758	0	0.723706	2.07209	0	0.335225	0	0.108509	45.4235	-0.308894
TCGA-EJ-A8FU-01A-11R-A36G-07	PRAD	23472	Alive	4.6	0	male	0.461727	0.463051	0.105456	0.183716	0.0214179	2.7932	0.854152	0.121009	1.33785	0.691874	0.32706	0.775234	1.11899	0.798429	26.6859	-0.237702
TCGA-44-2655-01A-01R-0946-07	LUAD	23854	Alive	44.13	0	female	0.346351	1.83942	0.10443	0.0269525	0.0471326	2.14968	3.05886	0.079888	1.01831	0.0812024	0.49353	0.527305	2.27584	3.61446	37.8269	-0.279607
TCGA-DJ-A3UQ-01A-11R-A22L-07	THCA	16545	Alive	19.83	0	female	0.426006	2.48532	0.182433	0.388445	0.160558	1.97156	2.98474	0.104669	0.0998374	0.0265979	1.15853	2.5603	0.0135845	0	38.0767	-0.380128
TCGA-AN-A03Y-01A-21R-A00Z-07	BRCA	24232	Alive	0.33	0	female	0.240777	1.56935	0.177462	0.224843	0.301445	1.99412	2.25602	0.0185123	2.22487	0.310478	0.428867	0.517516	0.129741	0.0558381	29.6098	-0.130895
TCGA-G9-6356-01A-11R-1789-07	PRAD	22010	Alive	47.8	0	male	0.371126	0.321073	0.1037	0.0401459	0	3.22698	0.49295	0	3.67329	1.61269	0.459448	0.831627	2.33199	2.00396	29.0898	0.0378617
TCGA-MK-A4N6-01A-11R-A250-07	THCA	12904	Alive	36.6	0	male	0.184875	2.83923	0.291349	0.300778	0.131494	1.37283	1.98556	0.204305	0.0386526	0	1.37689	1.9038	0.0361579	0	32.9434	-0.370472
TCGA-25-1634-01A-01R-1566-13	OV	27749	Dead	36.36	1	female	0.0322458	1.07673	0.158803	0.0409856	0.0860071	1.42505	1.21173	0	0	0.185222	0.0312705	0.377342	0.157666	0.0763384	20.7533	-0.399263
TCGA-18-3415-01A-01R-0980-07	LUSC	28430	Dead	93.43	1	male	4.5198	5.45201	0.304396	0.235685	0.515186	2.90044	8.37985	0.0873222	0.287733	0.0443795	0.359638	0.745898	2.91262	7.83579	87.0229	-0.349465
TCGA-YL-A8SI-01A-11R-A41O-07	PRAD	25292	Alive	53.8	0	male	0.286894	0.296939	0	0.109396	0	3.43554	0.547739	0.0540421	0.787268	1.02996	0.584255	1.00717	1.09416	1.4263	27.6572	-0.306469
TCGA-BR-6710-01A-11R-1884-13	STAD	15316	Alive	9.1	0	male	0.222961	0.260437	0.117123	0	0.499538	1.33921	0.900003	0	0.0349616	0	0.622704	0.704456	0.562527	0.937435	21.4327	-0.394944
TCGA-E7-A97Q-01A-11R-A38B-07	BLCA	22249	Dead	8.2	1	female	0.452052	0.955966	0.276124	0.160346	0.672965	2.39126	1.491	0.13202	0.0961612	0	0.73403	1.04569	0.308416	0.159283	29.6628	-0.366903
TCGA-SU-A7E7-01A-22R-A33R-07	PRAD	22185	Alive	18.36	0	male	0.338135	0.36776	0.0853966	0.14877	0.0520318	2.86135	0.490678	0	0.471586	0.410864	0.567532	1.02726	1.85044	2.01356	27.3606	-0.341802
TCGA-EK-A3GM-01A-11R-A213-07	CESC	23879	Alive	0	0	female	0.127254	2.21641	0	0.263177	2.30112	1.4185	2.05108	0.0162513	0.0169103	0.165187	0.200794	0.53003	0.101241	0.257347	36.2891	-0.398266
TCGA-EJ-A8FP-01A-21R-A36G-07	PRAD	21769	Alive	9.96	0	male	0.319507	0.319272	0.0691646	0	0.0749185	2.72958	0.625644	0.0793652	0.660667	0.282348	0.408584	0.493039	0.762232	0.778008	23.3171	-0.310966
TCGA-EJ-7797-01A-11R-2263-07	PRAD	19616	Alive	32.76	0	male	0.265177	0.320973	0.017071	0	0.0138684	2.84637	0.467986	0.0391774	5.15689	5.72441	0.453804	1.27775	1.86098	1.743	30.5461	0.222462
TCGA-EY-A548-01A-11R-A27V-07	UCEC	30544	Alive	14.33	0	female	0.114515	0.653095	0.375974	0.0831731	0.0872682	2.05749	0.5503	0	0.203081	0	0.285561	0.526453	0.0159978	0	19.8744	-0.357226
TCGA-ZG-A8QW-01A-11R-A37L-07	PRAD	26632	Alive	3.13	0	male	0.23997	0.74375	0.0606049	0.140774	0.0738525	2.93854	1.14957	0.0347715	2.7317	0.406451	0.429621	1.45807	1.13723	1.15368	28.9487	-0.066303
TCGA-EL-A3D4-01A-11R-A19O-07	THCA	22923	Alive	70.53	0	male	0.129355	2.21091	0.242684	0.187903	0.0821478	4.09795	2.03285	0.162444	0.0120736	0	0.573453	0.648739	0.0993905	0	35.6629	-0.372024
TCGA-KK-A7B3-01A-11R-A33R-07	PRAD	22830	Alive	29.96	0	male	0.391208	0.568598	0.0873744	0.365318	0.0567859	3.08064	1.02102	0	9.24328	1.32483	0.247755	0.280281	1.09304	0.604827	28.0089	0.71563
TCGA-35-3615-01A-01R-0946-07	LUAD	21076	Alive	0.46	0	male	0.364496	5.19691	0.144656	0.0610928	0.138885	2.10513	4.89421	0.135811	0.157019	0.0306767	0.209752	0.527309	0.810806	0.819284	48.4923	-0.359391
TCGA-V1-A9OF-01A-11R-A41O-07	PRAD	18250	Alive	39.46	0	male	0.0960902	0.18186	0.050477	0.0586244	0.0205036	2.40363	0.279551	0	3.49567	1.17749	1.07348	1.21441	1.52226	1.70339	24.3644	0.0261577
TCGA-J4-AATV-01A-11R-A41O-07	PRAD	25943	Alive	18.43	0	male	0.165129	0.590417	0.17743	0.045793	0.0320318	3.68089	0.857082	0.0452439	1.8596	0.712819	0.20963	0.737804	0.810335	0.443521	26.9642	-0.155772
TCGA-A2-A25B-01A-11R-A169-07	BRCA	14454	Alive	43.03	0	female	1.13247	2.13793	0.0497961	0.578336	0.350602	2.21505	1.70065	0.0761869	4.97458	3.61066	0.529499	1.68611	1.56477	1.13464	41.3648	0.216056
TCGA-V1-A9ZR-01A-11R-A41O-07	PRAD	25185	Alive	45.36	0	male	0.446743	0.660549	0.0279378	0.194683	0.0907861	4.39139	0.997978	0	7.92255	2.93271	0.990241	1.94176	1.90975	1.35375	37.6508	0.561904
TCGA-EL-A3ZP-01A-11R-A23N-07	THCA	7101	Alive	66.4	0	male	0.256542	3.87506	0.248249	0.659014	0.31692	2.75127	6.123	0.101736	0.222309	0	0.597078	1.13763	0.10299	0.0460297	51.2648	-0.34156
TCGA-VN-A88M-01A-11R-A352-07	PRAD	20157	Alive	6.3	0	male	0.121247	0.118638	0.117081	0.0543916	0	3.61288	0.350146	0	5.64777	0.928602	0.373489	0.813747	0.920645	0.466017	24.2507	0.293942
TCGA-AC-A2FO-01A-11R-A180-07	BRCA	23928	Alive	75.16	0	female	1.20683	1.41911	0.353945	0.5481	0.367416	3.73971	1.61718	0.135382	0.446093	1.49077	0.453028	0.525645	0.210847	0.204175	37.8007	-0.303817
TCGA-ET-A3DO-01A-11R-A19O-07	THCA	12158	Alive	118.4	0	female	0.332589	3.99996	0.253488	0.271757	0.0792047	2.43277	4.24399	0.0223748	0.162975	0.0113715	0.794804	1.35524	0.0435589	0.0506165	44.2048	-0.352883
TCGA-J4-A83N-01A-11R-A352-07	PRAD	20841	Alive	33.06	0	male	0.148588	0.125178	0.0226903	0.0527053	0.0184334	3.43519	0.150796	0	6.55637	1.86579	0.482547	0.667208	2.18971	1.53141	26.4789	0.400889
TCGA-AA-3971-01A-01R-1022-07	COAD	21518	Alive	16.3	0	male	0.254414	1.73667	0.0556857	0	0	3.14331	3.26902	0	0.132979	0.0324749	0.493437	1.33972	1.66691	2.0719	38.5709	-0.368191
TCGA-BJ-A45J-01A-11R-A23W-07	THCA	14510	Alive	21.93	0	female	0.112551	3.55263	0.353459	0.298553	0.0391565	2.28353	3.83942	0.202794	0.0575501	0	0.597934	1.07371	0	0.0139019	39.7692	-0.343546
TCGA-FY-A3I4-01A-11R-A21D-07	THCA	12677	Alive	18.06	0	female	0.209259	3.53703	0.375813	0.600149	0.0667861	3.29083	5.73665	0.134762	0.0981585	0	0.749277	1.78947	0.0157411	0	50.2421	-0.343252
TCGA-B6-A0IO-01A-11R-A034-07	BRCA	24322	Alive	168.06	0	female	0.267167	2.83392	0.0152549	0.177172	0.061965	2.00482	4.2876	0	1.98539	0.578265	0.324421	0.734026	0.674742	0.461992	38.9986	-0.145824
TCGA-IM-A420-01A-11R-A23N-07	THCA	14332	Alive	8.33	0	female	0.174036	3.89038	0.511244	0.593763	0.0977251	2.00224	6.92853	0.0690169	0.0897693	0.00876906	0.479667	1.28626	0	0	49.7236	-0.338798
TCGA-CM-5862-01A-01R-1653-07	COAD	29493	Dead	5.1	1	male	0.386594	2.00065	0	0.274256	0.167859	1.89689	2.02708	0.101613	0.0528665	0	0.104624	0.867966	1.17372	0.893935	31.3596	-0.365644
TCGA-HC-7742-01A-11R-2118-07	PRAD	21323	Alive	31.26	0	male	0.21294	0.448363	0.0884962	0.164448	0.0287575	2.19797	0.563625	0.0406191	2.53597	1.06315	0.972376	1.18283	1.24941	1.28644	24.7262	-0.0636732
TCGA-YL-A9WK-01A-11R-A37L-07	PRAD	23272	Alive	71.2	0	male	0.787124	0.516216	0.145886	0.242048	0.101586	2.34679	0.484767	0.167402	0.311053	0.012154	0.701759	0.445692	1.22909	0.95576	25.0529	-0.314743
TCGA-67-3773-01A-01R-0946-07	LUAD	30706	Alive	14.23	0	female	0.289328	1.94093	0.316638	0.0817214	0.114327	2.6581	5.79664	0	0.399074	0.08207	0.810555	0.658337	0.44012	0.547962	41.8805	-0.309757
TCGA-EJ-A65D-01A-11R-A30B-07	PRAD	24297	Alive	13.1	0	male	0.0660577	0.505942	0.0867517	0.0806033	0	2.27518	0.533297	0.0796368	4.46441	0.718405	0.215241	0.371045	0.596886	0.375323	20.2328	0.174986
TCGA-AA-3663-01A-01R-1723-07	COAD	15675	Alive	7.06	0	male	0.16755	1.1692	0.13417	0.0623303	0.0871989	1.94193	2.10285	0.123166	0.09612	0.0625961	0.0475557	0.430392	1.8223	3.36674	29.9002	-0.342776
TCGA-HC-7213-01A-11R-2118-07	PRAD	19699	Alive	40.63	0	male	0.325241	0.478927	0.122537	0.0406616	0.0284424	1.32764	0.707719	0	3.09343	5.11459	0.620466	1.45064	1.53292	1.30264	26.1393	0.0062493
TCGA-CH-5750-01A-11R-1580-07	PRAD	26389	Alive	13.2	0	male	0.368679	0.288409	0.0281497	0.0653866	0.0228686	3.84614	0.420926	0.0646025	3.15944	1.36256	0.947863	1.50499	2.66626	2.55752	32.1434	0.0156857
TCGA-KO-8415-01A-11R-2315-07	KICH	16395	Alive	97.96	0	female	0.187154	2.19072	0.465499	0.216254	0.968111	1.19658	2.5574	0.10683	0.0444649	0	0.131995	0.149324	4.15118	3.68953	38.4267	-0.33211
TCGA-EJ-5522-01A-01R-1580-07	PRAD	18802	Alive	69.3	0	male	0.617632	0.335348	0	0.061773	0.0432096	2.70209	0.42712	0.0305162	8.16067	4.0789	0.94261	1.13745	2.67931	2.33565	31.4238	0.612378
TCGA-25-1316-01A-01R-1565-13	OV	20331	Dead	42.63	1	female	0.485882	1.06702	0.0403857	0.156348	0.0546819	2.80575	2.24782	0.0926838	0.096442	0.525999	0.167002	0.971627	0.95029	1.47934	31.9824	-0.346272
TCGA-OY-A56Q-01A-11R-A406-31	OV	28623	Alive	19.2	0	female	0.00846664	0.477274	0.125089	0	0.0564562	1.42023	0.4426	0.0318971	0.0248929	0.478223	0.886739	1.18892	0.558869	1.08237	19.4284	-0.355243
TCGA-AA-3692-01A-01R-0905-07	COAD	17167	Dead	36.5	1	female	0.281817	2.26204	0.113296	0.350889	0.122722	1.67261	5.06149	0.0433352	0.338193	0.264289	0.334644	0.908587	1.26546	2.25476	41.2279	-0.316336
TCGA-CH-5746-01A-11R-1580-07	PRAD	20941	Alive	24.36	0	male	0.184853	0.116881	0.0319424	0.0370982	0	3.23165	0.194594	0	2.34558	3.89329	0.452872	1.32351	1.86239	1.94856	28.1105	-0.0829754
TCGA-CK-5915-01A-11R-1653-07	COAD	23040	Alive	0	0	male	0.119818	0.957783	0	0.17133	0.0998699	1.57289	1.64079	0	0.0146783	0.0286768	0.522875	1.31449	0.43939	0.510583	24.2698	-0.364278
TCGA-EL-A4K4-01A-11R-A250-07	THCA	12368	Alive	54.1	0	female	0.429637	4.11924	0.455498	0.614344	0.274548	1.31004	5.27719	0.0505815	0.0877209	0	1.22388	2.23887	0.0196942	0.0254279	47.3229	-0.325985
TCGA-A6-2677-01A-01R-0821-07	COAD	25143	Dead	24.66	1	female	0.186292	1.37725	0	0.088794	0.0931659	2.50084	1.50313	0.0438647	0.068465	0.0891728	0.406479	2.14594	0.017079	0	27.7571	-0.350605
TCGA-B6-A0RQ-01A-11R-A115-07	BRCA	25010	Dead	142.23	1	female	0.167664	1.65566	0.408921	0.0365326	0.0383313	3.02303	2.00337	0.0902364	1.71829	0.642048	0.473841	0.840862	0.428636	0.340222	30.7476	-0.126896
TCGA-DD-A73C-01A-12R-A33J-07	LIHC	23782	Alive	23.36	0	female	0.170118	0.379397	0.0186175	0.0864902	0.0604991	0.970072	0.329944	0.0427266	0.0222296	0	0.131978	0.298609	0	0	14.0013	-0.352088
TCGA-GU-A42P-01A-11R-A23W-07	BLCA	26546	Dead	11.06	1	male	0.103633	0.774855	0	0.28739	0.0502567	2.69509	1.02782	0.141972	0.0646315	0	0.685213	1.81907	0.766978	1.01704	26.9749	-0.33891
TCGA-D8-A1X8-01A-11R-A14M-07	BRCA	22995	Alive	26.1	0	female	0.770536	2.15494	0.183078	0.773194	0.270421	3.01115	2.88046	0.0763923	0.725346	0.660018	0.560423	1.33473	0.661799	0.820872	41.1979	-0.25298
TCGA-KK-A8I7-01A-21R-A36G-07	PRAD	20256	Alive	66.73	0	male	0.352542	1.06347	0.0620067	0.24005	0.0335826	3.30267	0.955811	0.0237172	2.11005	0.373665	0.586078	0.552518	1.1543	0.858451	28.8403	-0.0973828
TCGA-G9-6377-01A-11R-1965-07	PRAD	22419	Alive	31.93	0	male	0.193634	0.444527	0.0501896	0	0.054365	2.92993	0.736594	0	4.55445	1.61959	0.563332	0.804997	2.5563	2.15693	28.1583	0.193383
TCGA-EJ-5495-01A-01R-1580-07	PRAD	24904	Alive	58.66	0	male	0.813329	0.877558	0.112265	0.149012	0.0781744	3.86259	1.19908	0.0184032	0.813849	1.70224	0.767412	1.88638	1.18945	1.72078	35.902	-0.250703
TCGA-D8-A1JE-01A-11R-A13Q-07	BRCA	22683	Alive	19.16	0	female	1.32306	2.88759	0.335172	0.653976	0.501017	2.93399	5.74323	0.0307683	1.2006	0.195466	0.902879	1.18269	0.880517	0.591636	53.1497	-0.190537
TCGA-B5-A3FC-01A-11R-A22K-07	UCEC	19422	Alive	72.83	0	female	0.454829	4.12469	0.227548	0.132138	0.0462146	2.6183	3.83575	0.0652768	0.339618	0	0.352857	0.608277	0.266867	0.221504	42.0917	-0.295484
TCGA-A2-A0T4-01A-31R-A084-07	BRCA	22849	Alive	20.8	0	female	0.968709	3.16237	0.238235	0.608714	0.638685	3.06195	3.9252	0.273371	0.455129	0.722459	0.971074	1.33738	0.713138	0.639035	49.2254	-0.262105
TCGA-HC-A6AL-01A-11R-A30B-07	PRAD	23618	Alive	2.23	0	male	0.196687	0.415749	0.090952	0.126759	0.0886666	2.0694	0.569192	0.0417463	9.54574	0.350074	0.225662	0.38901	1.8611	1.29066	21.8972	0.803715
TCGA-GE-A2C6-01A-11R-A16R-07	THCA	12068	Alive	12.7	0	female	0.332105	2.91072	0.195513	0.314404	0.232141	4.02265	3.15674	0.120802	0.152637	0	1.62585	2.73382	0	0.0130133	45.078	-0.310309
TCGA-ZF-A9R4-01A-11R-A38B-07	BLCA	30398	Alive	30.7	0	male	0.0249394	0.603829	0.10235	0.0475482	0.0831488	1.01919	0.538495	0.023489	0.0122208	0	0.362775	0.492483	0.548736	0.460521	16.2507	-0.340201
TCGA-24-1431-01A-01R-1566-13	OV	24758	Dead	19.43	1	female	0.0927952	1.07217	0.156684	0.0404386	0.127289	1.97046	0.612242	0.0199769	0.0935411	0.284278	0.0617063	0.139615	0.00777811	0	19.3258	-0.322838
TCGA-CM-6170-01A-11R-1653-07	COAD	26663	Alive	15.23	0	female	0.471825	1.24914	0	0.340374	0.153057	3.84187	0.898491	0.0240209	0.024995	0.31741	0.074198	0.727472	1.97342	2.30041	33.57	-0.335578
TCGA-CF-A5UA-01A-11R-A28M-07	BLCA	24625	Alive	12.16	0	male	0.0430013	1.97346	0.564723	0	0	0.389819	2.42986	0.199388	0.894726	0	0.153972	0	0.941297	0.601408	22.8757	-0.184754
TCGA-KK-A7AV-01A-11R-A32O-07	PRAD	21192	Alive	27.4	0	male	0.44793	0.569349	0.0774018	0.17979	0.0209602	3.03225	1.30743	0.118423	0.800961	0.120371	0.502968	0.965576	1.487	0.759041	27.5833	-0.225832
TCGA-EJ-A46F-01A-31R-A250-07	PRAD	21160	Alive	26.1	0	male	0.0551739	0.426932	0	0.0561024	0	3.89431	0.702253	0.0554297	11.795	0.140854	0.470844	0.0645647	0.766156	0.167191	23.7203	1.08402
TCGA-67-4679-01B-01R-1755-07	LUAD	25202	Alive	14.93	0	male	0.247186	1.49965	0.103055	0.179533	0.0209303	1.7899	2.32575	0	0.215335	0.0150249	0.136977	1.10194	0.494958	0.512734	27.2852	-0.305248
TCGA-ZG-A9LB-01A-11R-A41O-07	PRAD	26447	Alive	19.43	0	male	0.209707	0.713884	0.128094	0.14877	0.0520315	1.73349	1.37448	0	0.229419	0.0186755	0.227011	0.17121	0.515068	0.277093	20.7078	-0.302106
TCGA-XF-AAML-01A-11R-A42T-07	BLCA	27422	Dead	7.73	1	male	0.400378	0.705276	0.259656	0.0753917	0.158207	1.52206	1.3841	0	0.019377	0	0.172563	0.694109	0.957074	0.926786	22.5901	-0.320163
TCGA-D1-A2G5-01A-11R-A17B-07	UCEC	18322	Alive	48.5	0	female	0.0469054	0.455753	0.351997	0	0.07149	1.97419	0.633564	0	2.6268	0.0513195	1.0137	1.64667	3.18461	2.62697	25.6915	-0.000637791
TCGA-AX-A0IU-01A-11R-A16W-07	UCEC	29063	Alive	36.23	0	female	0.0674204	2.3875	1.46093	0	0.251756	1.83257	0.674243	0.0507997	0	0.0516355	0.235372	1.06509	0.0593375	0.0383065	24.4795	-0.253983
TCGA-D8-A73U-01A-11R-A33J-07	BRCA	32208	Alive	16.4	0	female	0.97703	2.21492	0.493502	0.573157	0.674271	3.0714	4.53448	0.0514804	1.32581	0.784912	0.0795086	0.239858	0.170376	0.291148	44.1732	-0.142889
TCGA-EJ-7331-01A-11R-2118-07	PRAD	23458	Alive	24.73	0	male	0.531025	0.266216	0.104757	0.104284	0.0121577	2.48659	0.285937	0.051517	1.08105	0.698195	1.06087	1.92023	2.6544	3.27613	28.3806	-0.191324
TCGA-AR-A2LE-01A-11R-A180-07	BRCA	25499	Alive	168.73	0	female	0.442167	1.85007	0.0205917	0.0956613	0.100371	3.21284	2.65715	0.0236286	0.0860534	0.216156	0.474409	0.605499	0	0	32.9184	-0.317258
TCGA-D1-A103-01A-11R-A10J-07	UCEC	31841	Alive	22.3	0	female	0.218968	1.01389	0.113512	0.0878894	0.245911	2.08106	1.24683	0.173671	0.158124	0	0.402338	0.505732	0.304289	0.26192	23.138	-0.289544
TCGA-AA-3973-01A-01R-1022-07	COAD	25536	Alive	13.23	0	male	0.308155	0.761388	0	0	0.0865179	5.54908	1.47451	0.061102	0.0953694	0	0.188737	0.427031	0.237904	0.460751	32.2058	-0.309411
TCGA-FK-A3SG-01A-11R-A22L-07	THCA	7710	Alive	0.93	0	female	0.0488834	5.54972	0.362853	0.778007	0.034013	2.19768	7.99183	0.368325	0.033327	0	1.28611	1.64149	0	0	58.56	-0.270215
TCGA-ET-A3BQ-01B-11R-A206-07	THCA	10034	Alive	77.7	0	female	0.105495	4.31792	0.289683	0.819158	0.0511601	1.74638	5.4512	0.375763	0.0902307	0.00734511	0.982122	1.68342	0.00562713	0.0435925	46.6118	-0.265748
TCGA-EJ-7312-01B-21R-A32O-07	PRAD	21292	Alive	36.63	0	male	0.149843	0.296406	0.0531849	0.0617694	0.0216036	2.79431	0.596461	0	0.333393	0.0155082	0.42415	0.924125	2.59005	1.81778	24.4924	-0.280729
TCGA-KK-A7AZ-01A-12R-A32O-07	PRAD	20507	Alive	50.63	0	male	0.145512	0.436393	0.108168	0.125627	0.0292916	2.8024	0.254598	0.0413735	9.18067	0.483624	0.319496	0.530113	0.797397	0.592771	20.8571	0.78779
TCGA-ET-A3DU-01A-11R-A19O-07	THCA	7869	Alive	63.7	0	female	0.27837	3.2449	0.212544	0.24685	0.189936	2.44257	3.70789	0.048778	0.0888228	0	0.414342	0.852253	0.009496	0	38.0316	-0.296896
TCGA-29-1697-01A-01R-1567-13	OV	22933	Dead	31.63	1	female	0.0196775	0.481277	0.0646046	0.0500215	0.131211	1.94494	0.936224	0.0494217	0.0257129	0.370482	0.877785	1.58308	0.784137	1.44411	22.8337	-0.310907
TCGA-CG-4304-01A-01R-1157-13	STAD						0.839865	1.72936	0.291277	0.451056	0.394387	3.69871	1.89814	0.111412	0.452125	0.045298	0.344139	1.09009	0.425113	1.12576	37.1183	-0.240413
TCGA-J4-A83L-01A-11R-A352-07	PRAD	22338	Alive	24	0	male	0.2485	0.177658	0.0358624	0.0833018	0.0291344	3.09361	0.367434	0.0411515	2.39793	0.700629	0.476671	1.24627	2.71583	2.76176	26.8503	-0.0252642
TCGA-AZ-6603-01A-11R-1839-07	COAD	28424	Dead	29.96	1	female	0.50429	1.5037	0.0735854	0.213657	0.119561	2.62535	1.71163	0	0.142775	0.0965556	0.521639	1.47531	1.53697	2.00567	32.6868	-0.29747
TCGA-KK-A6E1-01A-11R-A311-07	PRAD	21063	Alive	73.26	0	male	0.143088	0.415397	0.0687489	0.0532304	0.130319	1.37317	0.482277	0	12.9561	2.36549	0.73103	2.75668	2.83607	3.37094	27.1644	1.24009
TCGA-CL-5918-01A-11R-1660-07	READ	32872	Alive	0	0	female	0.159909	1.55335	0	0.226884	0.0396758	2.30439	2.07589	0.0280204	0.0145783	0.0142407	0.0865519	0.522213	2.41109	1.20437	29.7424	-0.313252
TCGA-22-4604-01A-01R-1201-07	LUSC	26952	Dead	13.3	1	male	1.1916	2.03272	0.3919	0.596411	0.37327	4.20528	3.36415	0.0310137	0.193627	0.00788098	0.143697	0.614122	1.00225	2.52573	46.1914	-0.271091
TCGA-VP-A879-01A-11R-A352-07	PRAD	25799	Dead	24.26	1	male	0.204778	0.317921	0.0448215	0.156168	0	3.41233	0.353728	0.0771477	3.15752	3.41114	0.436885	0.838712	1.13143	1.12471	26.4526	0.0717375
TCGA-29-2414-01A-02R-1569-13	OV	27417	Dead	87.36	1	female	0.300182	2.28858	0.143726	0.143078	0.166803	1.33136	1.93879	0.0471209	0.0245158	0.131715	0.436654	1.42705	0.0825606	0.159896	27.6019	-0.300075
TCGA-KN-8433-01A-11R-2315-07	KICH	17108	Alive	11.36	0	female	0.136806	0.959656	0.480496	0.0970526	1.27289	2.89672	1.33054	0.0719166	0.0997771	0	0.0740475	0.111692	2.87479	5.18801	35.7564	-0.271526
TCGA-98-A53J-01A-11R-A26W-07	LUSC	28485	Alive	21	0	male	1.48501	3.28753	0.134313	0.249587	0.283699	2.31725	2.0084	0.0308243	0.192445	0	0.142819	1.43617	0.108015	0.0697309	37.9545	-0.280863
TCGA-A8-A091-01A-11R-A00Z-07	BRCA	22554	Alive	33.46	0	female	0.443633	1.29012	0.216203	0.660789	0.0647102	3.62005	1.73304	0.0261146	0.767653	0.968868	2.58129	5.04946	0.0305037	0.0196922	39.9705	-0.206829
TCGA-E7-A7PW-01A-11R-A352-07	BLCA	23057	Alive	13.86	0	male	0.0859355	1.11816	0.423212	0.0655363	0.206289	2.37667	1.02347	0.129501	0.101064	0.0658158	0.300011	0.301687	0.756329	0.683568	23.2482	-0.266019
TCGA-XM-AAZ1-01A-11R-A42C-07	THYM	15383	Alive	13.23	0	male	0.0431434	0.965375	0.377726	0.131608	0.659755	3.0069	1.36498	0.108359	0.157853	0	0.267766	0.201946	0.151884	0.0980518	25.8158	-0.262277
TCGA-G3-A5SK-01A-11R-A27V-07	LIHC	21320	Alive	24.8	0	male	0.0862883	0.156823	0.0236083	0.109676	0	0.997762	0.438004	0	0.0845658	0	0	0.126219	0	0	11.8298	-0.298521
TCGA-A5-A0RA-01A-21R-A104-07	UCEC	25060	Alive	29.46	0	female	0.0968471	1.52147	0	0	0.38747	1.05849	2.64144	0	2.37284	0	1.12701	0.849982	0.213091	0.550259	26.4661	-0.0238077
TCGA-X7-A8M7-01A-11R-A42C-07	THYM	9815	Alive	65.73	0	male	0.0590225	1.57959	0.0775125	0.0900237	0.188912	2.55791	3.79912	0.311305	0	0	0.412108	0.103603	0.121208	0	31.0594	-0.276073
TCGA-EJ-5524-01A-01R-1580-07	PRAD	20854	Alive	62.73	0	male	0.553505	0.52137	0.0553478	0.128563	0.0299762	3.03345	0.592619	0.105851	8.19465	3.62587	1.01358	1.23296	2.2173	2.25089	31.2529	0.69192
TCGA-IB-A5SP-01A-11R-A32O-07	PAAD	28317	Alive	16.06	0	male	0.418114	2.9742	0.0922851	0.107181	0.524803	3.57301	1.39912	0	0.0137737	0.0134547	0.0408874	0.246695	1.45339	1.11793	36.5735	-0.297226
TCGA-E7-A519-01A-11R-A26T-07	BLCA	26427	Alive	16.93	0	male	0.166659	1.88922	0.994854	0.154058	0.377166	0.91195	4.71997	0.0761052	0.0593934	0	0.23508	0.177295	0.14816	0.0286943	30.8204	-0.239758
TCGA-04-1655-01A-01R-1566-13	OV	17988	Dead	46	1	female	0.928598	1.83282	0.170958	0	0.108022	3.50264	4.61827	0.0217968	0	0.0443109	0.134656	0.406224	0.059407	0.180799	39.2332	-0.292761
TCGA-49-4501-01A-01R-1206-07	LUAD	24817	Dead	47.36	1	female	0.802023	2.39571	0.142014	0.192426	0.192286	1.90816	3.97184	0.0543197	0.296742	0.138034	0.440442	1.17053	1.39588	1.57699	39.3428	-0.255394
TCGA-XF-A8HF-01A-11R-A36F-07	BLCA	29288	Dead	98.46	1	male	0.313025	2.94994	0.429157	0.104932	0.366994	0.908838	2.53937	0.103674	0.0943928	0	0.360266	0.543418	0.514665	0.78177	30.2321	-0.258252
TCGA-EL-A3T3-01A-11R-A22L-07	THCA	23043	Alive	133.9	0	male	0.0800776	5.00343	0.339237	0.157597	0.0688985	2.02783	5.37326	0.0583903	0.0810106	0.0197837	0.511023	0.680133	0.037891	0.0146768	44.9373	-0.268377
TCGA-XM-A8RD-01A-11R-A42C-07	THYM	25402	Alive	51.53	0	female	0.0619616	0.710022	0.388368	0	1.14184	3.79559	2.07916	0.0424424	0.077286	0	0.294975	0.34606	0.156989	0.0960136	30.663	-0.264575
TCGA-YL-A8SA-01A-21R-A37L-07	PRAD	25340	Alive	17.06	0	male	0.0914342	0.191524	0.0250162	0.116216	0.020323	3.11386	0.270162	0	4.64473	5.13532	0.975355	1.60495	3.67714	4.89201	33.7762	0.261558
TCGA-FB-AAPP-01A-12R-A41B-07	PAAD	26239	Dead	16.16	1	male	0.0909835	0.700332	0.0351429	0.0816305	0.0570998	2.26857	0.603348	0.0403259	0.0209805	0	0.311405	0.563661	0	0	18.4916	-0.289024
TCGA-AO-A12H-01A-11R-A115-07	BRCA	25515	Alive	41.13	0	female	0.181073	2.03644	0.267523	0.241658	0.181112	2.23288	2.82738	0.221706	0.248442	0.442041	0.921881	2.3838	1.95886	1.19599	36.4908	-0.231199
TCGA-EY-A3L3-01A-11R-A22K-07	UCEC	30138	Alive	27.73	0	female	0.0369203	0.753341	0.0242432	0.168937	0.059085	1.70532	0.496775	0.0278186	0	0	0.343714	0.842484	0.270783	0.188794	17.6236	-0.289858
TCGA-29-1783-01A-01R-1567-13	OV	21284	Alive	7.33	0	female	0.432289	0.973033	0.139394	0	0.247075	1.73508	1.22115	0.0145411	0.11348	0.096072	0.494073	0.813	0.0113233	0.010965	21.6149	-0.270983
TCGA-KK-A8IL-01A-11R-A36G-07	PRAD	23849	Dead	20.93	1	male	0.275712	1.45914	0.198705	0.153852	0.107618	2.68426	2.6778	0.0760035	0.395427	0.193135	0.234766	0.885292	1.16397	1.01251	31.361	-0.228004
TCGA-HC-A76W-01A-11R-A33R-07	PRAD	26755	Alive	7.1	0	male	0.782089	0.501257	0.186368	0.0480998	0	4.08811	1.37045	0.0712846	0.840651	0.205296	0.330285	0.941036	0.943672	0.752549	29.5698	-0.175403
TCGA-EL-A3T1-01A-11R-A22L-07	THCA	14025	Alive	131.36	0	female	0.179764	3.37316	0.450254	0.0847993	0.0692024	1.4795	2.92829	0.0837825	0.0581199	0	1.40181	2.66747	0.0706793	0.200063	35.3241	-0.253117
TCGA-A6-5659-01A-01R-1653-07	COAD	30028	Alive	30.86	0	male	0.378906	1.65882	0.0432702	0.452289	0.0703048	2.75563	2.94156	0	0	0.0252343	0.613475	2.42905	0.898947	0.786257	35.7447	-0.287624
TCGA-B6-A0X7-01A-11R-A10J-07	BRCA	22723	Dead	59.36	1	female	0.667843	1.90012	0.0664438	0.578763	0.364355	2.60136	2.06528	0.228729	2.33046	1.14309	0.588766	1.15451	0.0519499	0.0718657	33.8082	0.0142263
TCGA-CH-5740-01A-11R-1580-07	PRAD	20880	Alive	1.03	0	male	0.24338	0.259898	0	0.0687433	0	7.46179	0.327804	0.101879	12.9155	1.39799	0.472038	0.791124	1.5999	0.998705	35.9475	1.27069
TCGA-EL-A4K1-01A-11R-A250-07	THCA	24846	Alive	34.86	0	female	0.271028	2.6048	0.301908	0.590548	0.0387265	1.5915	3.91166	0.0364667	0.0664045	0	0.422406	0.892008	0.028397	0.0412476	33.9889	-0.261812
TCGA-61-1914-01A-01R-1567-13	OV	23850	Alive	57.4	0	female	0.378671	2.4613	0.0834392	0.0387628	0.718526	1.26081	4.09885	0.114894	0.0896646	1.16784	0.177447	0.267658	0.0596462	0.173276	34.2998	-0.261755
TCGA-G9-A9S0-01A-11R-A41O-07	PRAD	19530	Dead	26.36	1	male	0.177939	0.443508	0	0	0.0542405	2.62848	0.887434	0	3.00942	0.992888	0.295811	0.892392	3.47516	1.84869	26.0831	0.0744538
TCGA-E2-A106-01A-11R-A10J-07	BRCA	12528	Alive	84.7	0	female	0.365581	1.06925	0.0700885	0.366306	0.0711743	2.51581	1.23727	0.0201063	0.313824	0.102186	0.124212	1.21784	1.24473	1.06131	26.7214	-0.240046
TCGA-ZF-A9RM-01A-11R-A38B-07	BLCA	25642	Alive	48.5	0	male	0.0229215	0.329232	0.0430031	0.0499442	0.38429	1.13902	0.369147	0	0.0770193	0	0.533478	1.26451	1.0375	1.71165	18.0229	-0.271201
TCGA-AO-A0J8-01A-21R-A034-07	BRCA	22284	Alive	22.66	0	female	0.509833	2.34697	0.224012	0.173447	0.313421	1.72201	5.86884	0.0142806	1.62713	1.21205	0.904277	1.26419	0.945238	0.958399	43.2362	-0.0737413
TCGA-04-1350-01A-01R-1565-13	OV	16942	Dead	64.86	1	female	0.0336026	1.29753	0.339456	0.197124	0.110309	2.1225	1.98337	0	0.0101329	0.0791858	0.210557	0.226857	0.0303324	0.0881175	23.3564	-0.263166
TCGA-E9-A22H-01A-11R-A157-07	BRCA	15504	Alive	41.06	0	female	0.31582	1.5508	0.307228	0.56496	0.23919	2.51981	2.17649	0.102824	1.27627	0.783866	0.635222	1.50567	1.04091	1.21842	33.3468	-0.103436
TCGA-DM-A288-01A-11R-A16W-07	COAD	25084	Dead	14.23	1	male	0.0957014	1.15971	0.0546443	0.190393	0.133178	1.4869	1.31644	0.094055	0.0163115	0.063735	0.387367	0.584297	0.878901	0.661957	21.6447	-0.266794
TCGA-KN-8431-01A-11R-2315-07	KICH	13043	Alive	19.6	0	female	0.0609064	0.540333	0.15382	0.142919	0.424873	2.34212	0.417425	0.141205	0.0367327	0	0.0545208	0	7.80701	7.0808	33.2758	-0.253897
TCGA-EJ-5508-01A-02R-1580-07	PRAD	23758	Alive	65.5	0	male	0.480327	0.44601	0.050464	0.117219	0	3.19185	0.64979	0	2.10891	2.50152	0.223583	1.41645	2.2659	1.96495	28.7696	-0.0226743
TCGA-E6-A2P9-01A-11R-A19W-07	UCEC	24088	Alive	46.2	0	female	0.160873	1.51639	0.0440147	0.102238	0.0178786	2.43355	3.53455	0	2.15471	0.0256685	0.312015	1.23542	0.894749	0.856913	31.8861	-0.0163694
TCGA-A5-A2K2-01A-11R-A18M-07	UCEC	28456	Alive	119.83	0	female	0.0191299	1.58114	0.125613	0.175066	0.326552	0.850865	1.71831	0.0288278	0	0	0.178092	0.604418	0.123467	0.173905	20.953	-0.267279
TCGA-AW-A1PO-01A-12R-A157-07	UCEC	24225	Alive	0.56	0	female	0.0412971	0.174461	0.271171	0	0.346183	1.2111	0.429086	0	0.809454	0.881077	0.274615	1.13911	0.398076	0.536318	15.8468	-0.162741
TCGA-A8-A09T-01A-11R-A00Z-07	BRCA	25110	Alive	19.3	0	female	0.83275	2.11952	0.333932	0.484789	0.237374	1.34122	2.6816	0	2.34247	1.55794	0.813727	0.557913	0.372984	0.830715	32.928	0.0250421
TCGA-BJ-A45I-01A-11R-A23W-07	THCA	18767	Alive	15.66	0	female	0.430897	4.37258	0.324392	0.460474	0.0878448	2.08152	4.77083	0.248156	0.096832	0	0.511018	1.34892	0.096621	0.0779695	44.0368	-0.221931
TCGA-25-1318-01A-01R-1565-13	OV	19755	Dead	35.46	1	female	0.333205	1.63729	1.09397	0.21906	0.30646	2.22219	1.7079	0.0216433	0.112605	1.73795	0.167134	0.453784	0.143258	0.0979232	27.2967	-0.201187
TCGA-AR-A5QP-01A-11R-A28M-07	BRCA	19805	Alive	39.5	0	female	0.82325	1.41296	0.254388	0.246207	0.396105	2.44849	2.11328	0.048651	4.92316	0.766497	0.450832	0.623358	0.0947127	0.0366862	30.041	0.336996
TCGA-DK-A1AD-01A-11R-A13Y-07	BLCA	25317	Alive	114	0	male	0.291176	0.337743	0.032965	0.114857	0.401708	1.69856	0.378825	0.0378267	0	0	0.292106	0.440607	0.0294561	0.0427859	16.5045	-0.265757
TCGA-G9-A9S7-01A-11R-A41O-07	PRAD	20213	Alive	24.26	0	male	0.112995	0.263799	0.0195254	0.0907077	0	2.80343	0.38388	0.04481	1.59698	1.60554	0.51905	0.678534	1.11661	0.810956	21.1195	-0.0709948
TCGA-CF-A7I0-01A-22R-A352-07	BLCA	20059	Alive	12.26	0	male	0.393175	1.3519	0.146135	0.39602	0.0395732	1.65684	2.17844	0.167688	0.0872436	0	0.21582	0.58597	0.391741	0.273971	24.9182	-0.234439
TCGA-E2-A107-01A-11R-A10J-07	BRCA	20065	Alive	34.9	0	female	0.205478	1.43228	0.0525679	0.162807	0.156588	1.70938	3.45961	0.100535	1.21349	0.551819	0.527918	1.3584	0.352293	0.348726	29.6978	-0.10851
TCGA-B6-A1KI-01A-11R-A14M-07	BRCA	23031	Alive	74.53	0	female	0.981344	4.01628	0.122352	1.19996	0.198795	2.77044	3.85107	0.155996	0.811607	0.59461	0.26502	0.617796	0.376575	0.423474	46.7634	-0.146604
TCGA-GV-A6ZA-01A-12R-A33J-07	BLCA	19871	Alive	23.03	0	male	0.0387319	0.687222	0.300569	0.21482	0.54471	1.98777	1.60699	0.0265306	0.0138032	0.0134835	0.0819499	0.370835	0.702428	0.540158	22.5133	-0.244983
TCGA-YL-A8S8-01A-11R-A37L-07	PRAD	25119	Alive	63	0	male	0.398271	0.536382	0.14191	0.18836	0.0164695	3.99054	0.690489	0.0232627	5.84574	2.83745	1.32933	2.16772	2.0651	2.105	33.7144	0.448049
TCGA-EM-A1YB-01A-11R-A14Y-07	THCA	26852	Alive	19.73	0	female	0.0256064	5.64675	0.456382	0.502148	0	1.12642	5.06837	0.165376	0.0430204	0	0.212845	0.706312	0.139512	0.166273	43.2015	-0.217353
TCGA-E9-A227-01A-11R-A157-07	BRCA	15602	Alive	32.5	0	female	0.765766	2.76588	0.20644	0.479522	0.0958347	2.25377	4.94888	0.135364	1.23246	0.180588	0.28746	0.709525	0.533634	0.31898	40.6697	-0.0866067
TCGA-AA-3522-01A-01R-0821-07	COAD	24653	Alive	37.56	0	male	0.233217	1.41826	0	0	0.0401319	2.58828	1.95613	0	0.0294918	0	0.175094	1.18849	1.43459	1.36782	28.1834	-0.253395
TCGA-EM-A4FM-01A-11R-A250-07	THCA	21595	Alive	5.4	0	female	0.211365	3.00982	0.256227	0.297584	0.208157	2.15714	3.81957	0.0980053	0.0509897	0.0124522	0.567614	1.31281	0.133556	0.0923784	36.3849	-0.228161
TCGA-CE-A13K-01A-11R-A10U-07	THCA	11122	Alive	12.83	0	female	0.064408	3.29852	0.519045	1.02703	0.0156174	2.50417	3.60919	0.110295	0.137721	0	1.09021	2.05556	0.0257665	0	40.1395	-0.202529
TCGA-21-1078-01A-01R-0692-07	LUSC	28125	Dead	15.8	1	male	0.0364136	0.287841	0.202319	0.0854455	0.956293	1.68244	0.254655	0	0.142747	0.0214525	0.39115	0.885005	0.197219	0.254637	17.8172	-0.225359
TCGA-05-4389-01A-01R-1206-07	LUAD	25660	Alive	45.63	0	male	0.278836	2.6087	0.0648119	0.225819	0.236937	1.81047	5.68472	0.0185926	0.309544	0.425217	0.287153	0.952898	0.629805	1.97684	41.2325	-0.210438
TCGA-97-7547-01A-11R-2039-07	LUAD	24737	Alive	65.5	0	female	0.600897	1.07857	0.0734084	0.0426286	0.104364	5.27527	2.12931	0	1.20519	0.642156	0.292716	1.12835	1.44308	2.0326	38.2424	-0.104153
TCGA-KM-8477-01A-11R-2315-07	KICH	20491	Alive	51.76	0	male	0.131076	2.37414	0.132414	0.153787	2.59518	1.22657	0.701251	0.0759713	0	0	0.264	0.265475	0.902186	1.47516	31.9016	-0.237006
TCGA-EY-A1GX-01A-12R-A13S-07	UCEC	27962	Dead	37.56	1	female	0.0331567	0.198329	0	0.0459745	0.112556	3.05952	0.306922	0.0454232	1.11073	0	0.911998	0.740729	1.08768	0.61654	20.0839	-0.111837
TCGA-B6-A0IE-01A-11R-A034-07	BRCA	13982	Dead	66.43	1	female	0.191589	3.58075	0.46026	0.21382	0.0872462	1.47889	5.94769	0.123233	20.0771	0.196837	0.46222	0.697204	0.253616	0.318603	40.556	2.19851
TCGA-AX-A3FW-01A-11R-A22K-07	UCEC	24419	Alive	0.56	0	female	0.0695946	0.666154	0.0481035	0.0558677	0.214934	1.14879	0.692656	0.0275989	0.315898	0.028053	0.42625	0.128589	0.569527	0.249738	15.1907	-0.201981
TCGA-66-2783-01A-01R-1201-07	LUSC	24686	Alive	25.3	0	male	2.72691	2.13442	0.119532	0.16659	0.446692	2.00688	2.67444	0	0.770701	0.0139418	0.508409	2.045	0.0640852	0.0206857	39.4373	-0.146024
TCGA-A8-A079-01A-21R-A00Z-07	BRCA	25294	Alive	9.13	0	female	0.213968	0.769834	0.249776	0.217569	0.0887758	4.46474	2.61964	0.0179133	1.23954	0.855778	0.553322	1.00154	0.530074	1.12115	33.6927	-0.080378
TCGA-22-5477-01A-01R-1635-07	LUSC	24055	Dead	44.86	1	male	2.99621	1.71739	0.0747121	0.23139	0.0505797	2.13749	2.26884	0	0.178414	0.00726178	0.397219	1.56447	4.55634	6.30307	47.4684	-0.217363
TCGA-EW-A1OZ-01A-11R-A144-07	BRCA	20664	Alive	40.96	0	female	0.58172	2.04365	0.137512	0.283924	0.583395	1.03938	1.90815	0.0525975	8.69299	3.95626	0.595716	0.898565	0.00682638	0	29.8194	0.812483
TCGA-AX-A1CE-01A-11R-A137-07	UCEC	21969	Alive	34.56	0	female	0.107043	1.9151	0.046859	0	0.494883	2.11605	3.86676	0.215079	2.79751	0	0.332178	0.626313	0.293098	0.243277	31.6339	0.115702
TCGA-24-1560-01A-01R-1566-13	OV	18671	Dead	44.7	1	female	0.153822	0.953981	0.112228	0.065171	0.296312	2.76139	1.79081	0.0321948	0.0251252	0.916287	0.248615	0.862515	0.250705	0.619066	25.7826	-0.22901
TCGA-97-7552-01A-11R-2039-07	LUAD	25578	Alive	64.4	0	male	0.882651	1.01321	0.231832	0.195819	0.958816	2.78198	1.54072	0	0.616531	0.0491636	0.52291	0.61973	0.508472	0.656508	30.2364	-0.152063
TCGA-EJ-7321-01A-31R-2263-07	PRAD	21108	Alive	27.46	0	male	0.271851	0.221769	0.0820721	0	0.0333375	3.65275	0.48294	0.0235441	8.63581	3.94869	0.981788	1.7003	1.89757	2.21923	29.5566	0.805445
TCGA-AO-A0JJ-01A-11R-A056-07	BRCA	19758	Alive	62.9	0	female	1.24905	1.93359	0.311921	0.170479	0.14906	2.05549	3.91223	0.105272	0.460069	0.181906	0.195103	1.27526	0.368893	0.587427	35.8093	-0.156608
TCGA-BH-A0HB-01A-11R-A056-07	BRCA	20448	Alive	26.86	0	female	0.385374	1.8117	0.0865128	0.150715	0.193277	3.09283	4.67746	0.12409	2.10468	0.655884	0.45996	0.925059	0.60877	0.973152	38.6825	0.031608
TCGA-D8-A27I-01A-11R-A16F-07	BRCA	21327	Alive	14.63	0	female	1.09369	1.88345	0.184143	0.690949	0.414268	3.28438	2.52994	0.130031	2.75682	1.17302	0.677788	1.55248	1.1075	1.39725	40.9754	0.115309
TCGA-KJ-A3U4-01A-11R-A22K-07	UCEC	20392	Alive	36.5	0	female	0.0876792	1.52138	0.169333	0.117999	0.481478	1.33328	3.00096	0.058292	0.151639	0	0.660211	2.80648	0.84733	1.17217	30.5689	-0.203034
TCGA-78-7148-01A-11R-2039-07	LUAD	25990	Dead	20.86	1	male	0.217947	1.68931	0.0223612	0.259704	0.199827	1.437	1.57897	0	0.0667487	0.378178	0.118887	0.358653	1.43863	1.37376	24.748	-0.224739
TCGA-97-8171-01A-11R-2287-07	LUAD	29627	Alive	18.93	0	male	0.103227	0.636885	0.0369723	0.34352	0.120144	2.12623	1.87014	0.0141417	0.0662181	0.0215616	0.61155	2.37201	0.170691	0.319914	24.2482	-0.222444
TCGA-AA-3502-01A-01R-1410-07	COAD	26724	Alive	35.5	0	male	0.0955382	0.642098	0.114061	0	0.138994	1.60136	0.521147	0	0.13619	0.897998	0	0.45736	0.917283	1.08565	17.175	-0.210287
TCGA-YL-A8SQ-01B-11R-A37L-07	PRAD	22482	Alive	69.43	0	male	0.380815	0.219949	0.130238	0	0.0211609	3.03866	0.346216	0.0298891	0.870831	0.319	0.507783	0.6963	1.16375	1.30723	20.9836	-0.116805
TCGA-D8-A27P-01A-11R-A16F-07	BRCA	23576	Alive	1.63	0	female	0.350251	1.40277	0.139992	0.557445	0.422421	2.08988	2.37575	0.0229484	1.49243	1.04967	0.779734	1.33652	0.59865	0.674881	31.0506	-0.0420927
TCGA-D1-A0ZR-01A-21R-A10J-07	UCEC	21157	Alive	0.56	0	female	0.161137	0.436802	0.0440868	0.102406	0.0716317	1.37829	0.524947	0.0505888	2.63201	0	1.95329	3.53556	0.86667	1.18257	21.7225	0.0924723
TCGA-E9-A54X-01A-11R-A266-07	BRCA	31173	Alive	24.23	0	female	0.0118447	0.79978	0.0259255	0	0.105309	2.92685	1.22761	0.0594981	0.541718	0.287266	0.735132	0.693037	0.833973	0.448657	22.9456	-0.158251
TCGA-C8-A3M8-01A-11R-A213-07	BRCA	24877	Alive	13.13	0	female	0.490897	2.22935	0.089539	0.534812	0.394879	3.99526	5.14303	0.117422	0.229094	0.223789	0.816084	1.40193	0.0342892	0.0332041	45.145	-0.186841
TCGA-XU-A932-01A-11R-A42C-07	THYM	13618	Alive	71.63	0	male	0.0204209	0.646154	0.804546	0.0622937	0.174295	2.4454	1.50752	0.0923202	0.176117	0	0.0950556	0.14338	0.287563	0.208847	19.7199	-0.158516
TCGA-86-8280-01A-11R-2287-07	LUAD	19977	Alive	23.36	0	female	0.715041	1.52427	0.15886	0.287003	0.215095	3.05551	4.48209	0	0.495279	0.288227	1.12614	2.02895	2.02674	1.77169	42.7767	-0.159893
TCGA-21-5786-01A-01R-1635-07	LUSC	23649	Alive	34.4	0	male	0.589645	1.80047	0.356029	0.275663	0.361545	2.12563	2.43594	0.0510671	0.0885631	0.0951635	0.236611	0.356899	0.245227	0.308065	28.7284	-0.193753
TCGA-97-8552-01A-11R-2403-07	LUAD	20331	Alive	20.86	0	female	0.322942	0.942753	0.108746	0.126299	0.0883448	1.68414	1.68632	0	1.76913	0.126837	1.34906	2.47094	1.46971	1.69373	27.1092	-0.00813144
TCGA-EW-A1PE-01A-11R-A144-07	BRCA	20694	Alive	10.66	0	female	0.631337	2.01501	0.417652	0.251515	0.452397	1.09257	3.31964	0.0709997	1.35752	0.487133	0.21931	0.827008	3.97385	5.07279	38.8978	-0.0353888
TCGA-G9-6494-01A-11R-1789-07	PRAD	24381	Alive	59.03	0	male	0.301866	0.216852	0.0560988	0.0434358	0.0151915	1.66722	0.176056	0.0429149	4.42085	1.35225	0.894776	1.04974	1.62079	1.53714	18.7246	0.31342
TCGA-KK-A7B1-01A-11R-A32O-07	PRAD	23803	Alive	35.43	0	male	0.379982	0.910248	0.0486057	0.301072	0.039487	3.45655	1.44464	0.13014	13.4933	1.19998	0.574268	0.519728	1.02789	1.19163	28.5302	1.40983
TCGA-AA-3680-01A-01R-0905-07	COAD	24655	Dead	11.16	1	female	0.135536	0.901806	0.0635696	0	0	2.41063	1.68989	0	0.0759029	0	0.11266	0.339867	1.64729	0.715072	22.5477	-0.210601
TCGA-HQ-A2OE-01A-11R-A206-07	BLCA	0	Alive	39.13	0	male	1.0167	0.337308	0.176926	0.24658	0.0862401	3.01829	0.659766	0.0135346	0.0211252	0	0.627104	1.4504	2.16588	3.29655	29.0386	-0.209375
TCGA-J4-AAU2-01A-11R-A41O-07	PRAD	21656	Alive	27.5	0	male	0.183971	0.089109	0.0208279	0.0483793	0	3.2497	0.173023	0.0238996	0.236253	0.570882	0.295293	0.501091	1.2004	0.810988	19.1657	-0.189712
TCGA-MH-A857-01A-11R-A355-07	KIRP	23114	Alive	29.66	0	male	0.0790409	2.07442	0.319391	0.23184	0.551377	3.07992	0.591459	0	0.0476696	0	0.247639	0.26681	0.24972	0.379999	26.0002	-0.198057
TCGA-E9-A1RD-01A-11R-A157-07	BRCA	24719	Alive	1.13	0	female	0.482054	2.47013	0.294748	0.595344	0.364383	2.88981	3.79704	0.0441154	2.53238	0.642725	0.72676	1.37029	0	0.0110887	39.0006	0.103377
TCGA-UF-A71E-01A-31R-A34R-07	HNSC	23071	Dead	50.13	1	male	0.929301	1.2362	0.0401455	0.139876	0.440288	1.98139	1.74532	0.0690994	0.107852	0.0585302	0.355734	0.751214	2.34067	3.40424	31.5347	-0.197856
TCGA-CU-A3QU-01A-11R-A22U-07	BLCA	21233	Alive	5.26	0	male	0.0413371	0.473685	0.203576	0.197029	0.192948	4.50813	0.258372	0.0778665	0.0708959	0	0.390847	0.952342	0.636673	1.36516	25.1049	-0.19198
TCGA-E7-A85H-01A-11R-A352-07	BLCA	23497	Alive	13.13	0	male	0.322528	0.902676	0.0189092	0.17569	0.276511	1.64759	1.10483	0.0433959	0.1016	0	0.234579	0.252739	0.447756	0.392682	19.2983	-0.200593
TCGA-KM-8441-01A-11R-2315-07	KICH	22303	Alive	29.2	0	female	0.314622	3.01797	0.482048	0.279927	0.839171	1.68445	2.0404	0.0197551	0.0205561	0	0.213574	0.368173	0	0.0148967	30.2151	-0.189179
TCGA-G3-AAV0-01A-11R-A37K-07	LIHC	21249	Alive	15.86	0	male	0.0361015	0.290917	0	0.110127	0.0192582	0.734247	0.557964	0	0.0141523	0	0	0	0	0	9.59799	-0.214276
TCGA-X7-A8DG-01A-11R-A42C-07	THYM	17517	Alive	23.16	0	male	0.146452	0.89948	0.369866	0	0.701113	3.73306	1.84355	0.0565887	0.117767	0	0.0873981	0.197744	0.0440663	0.0213359	26.7328	-0.178233
TCGA-49-4494-01A-01R-1206-07	LUAD	28387	Dead	36.03	1	male	0.164321	4.18898	0.19041	0.176915	0.299064	1.9659	7.36764	0.0145662	0.136411	0.0666262	0.179973	0.1018	1.22503	1.72447	48.975	-0.188526
TCGA-ZF-A9R2-01A-11R-A39I-07	BLCA	27537	Alive	21.4	0	male	0.00406153	0.37233	0.266694	0	0.628316	2.13075	0.295401	0	0.270671	0	0.0945283	0.427754	1.3226	0.830755	17.9372	-0.169865
TCGA-BT-A20W-01A-21R-A14Y-07	BLCA	26078	Dead	8.46	1	male	0.308898	1.5259	0.276591	0.64247	0.399468	2.0995	1.71053	0.105794	0.0183474	0	0.163394	0.657226	0.686528	0.877539	27.1742	-0.188485
TCGA-J8-A3YG-01A-11R-A22U-07	THCA	19785	Alive	22.6	0	female	0.192467	4.99333	0.374462	0.679536	0.104572	2.18826	4.49441	0.0671388	0.0419167	0.00682435	0.829537	1.75176	0.0522818	0.0708782	45.1278	-0.183855
TCGA-24-2297-01A-01R-1568-13	OV	20487	Dead	56.63	1	female	0.460812	1.41671	0.221404	0.171427	0.219838	2.97309	1.44416	0.0705714	0.124836	0.545167	0.261585	1.28235	0.0989185	0.0745019	26.897	-0.180046
TCGA-ZG-A9N3-01A-11R-A41O-07	PRAD	26902	Alive	11.63	0	male	0.358681	1.42385	0	0.11893	0.0415951	2.14908	3.13333	0	1.65062	0.358311	0	1.09495	1.09802	0.531635	28.697	-0.0133707
TCGA-AO-A12C-01A-11R-A10J-07	BRCA	15469	Alive	79.06	0	female	1.53828	2.67114	0.1874	0.914122	0.74599	2.39231	2.50124	0.150527	0.794341	1.30053	0.531384	0.801529	0.60283	0.648615	41.3239	-0.0924645
TCGA-XQ-A8TA-01A-11R-A36G-07	PRAD	21889	Dead	4.86	1	male	0.0719125	0.396518	0.0196751	0.137105	0.0479518	2.16996	0.490341	0.0677305	1.16287	0.378647	0.557899	1.78824	0.975737	0.663955	19.076	-0.0634049
TCGA-YL-A9WX-01A-21R-A41O-07	PRAD	25008	Alive	50.6	0	male	0.461102	0.653785	0.0877612	0.101927	0.0237656	3.76411	0.63185	0.0335681	1.82505	1.79985	0.933194	1.99412	1.13709	1.36688	28.7667	0.0189727
TCGA-CH-5739-01A-11R-1580-07	PRAD	23953	Alive	22.36	0	male	0.466452	0.344845	0.135698	0.0450286	0.0944913	4.30967	0.397232	0.0667331	5.84445	4.149	0.9963	1.2437	1.00467	1.27481	29.7088	0.507552
TCGA-H9-7775-01A-11R-2118-07	PRAD	24898	Alive	6.16	0	male	0.503308	0.319455	0.0967286	0.224683	0.0392909	2.43137	0.272315	0.0184991	2.69489	2.96154	0.514274	1.12049	2.51375	2.32958	25.2057	0.123741
TCGA-HC-7230-01A-11R-2118-07	PRAD	18577	Alive	33.36	0	male	0.136605	0.0957676	0.0154655	0.0359234	0	3.44717	0.128476	0.053239	4.47799	2.5885	0.712614	1.2816	1.43029	2.02068	23.8049	0.336945
TCGA-D8-A73X-01A-11R-A32P-07	BRCA	19607	Alive	25.56	0	female	0.765136	1.76666	0.291255	0.338266	0.798572	2.79806	2.65141	0.104441	2.96684	2.32488	0.871035	1.65448	0.634367	0.252017	37.7499	0.175149
TCGA-DJ-A3V9-01A-11R-A23N-07	THCA	18399	Alive	20.76	0	female	0.241974	2.67292	0.489907	0.307558	0.0430268	2.38786	5.09642	0.227903	0.102762	0.00772174	1.14981	2.22988	0.017747	0	39.5427	-0.146366
TCGA-XF-AAN1-01A-31R-A42T-07	BLCA	27687	Dead	31.36	1	female	0.046193	2.02625	0.235915	0.313136	0.574968	1.68777	1.42787	0.154691	0	0	0.418094	1.08111	0.135517	0.0583236	24.7254	-0.177755
TCGA-HC-7820-01A-11R-2118-07	PRAD	26576	Alive	24.9	0	male	0.12168	0.132981	0.0347389	0.0403461	0	3.53469	0.173152	0.0199311	5.39223	3.89987	0.769564	0.78934	3.37573	3.45677	28.2758	0.447347
TCGA-MP-A4T7-01A-11R-A24X-07	LUAD	27603	Dead	5.56	1	female	0.1508	2.78032	0.161667	0.328582	0.902942	2.07082	2.35587	0	0.168903	0.106066	0.107441	0.756289	2.53705	1.50379	35.619	-0.174078
TCGA-A8-A0A4-01A-11R-A00Z-07	BRCA	26693	Alive	13.2	0	female	0.557998	1.36634	0.169434	0.442759	0.103235	3.64785	1.57175	0.0972112	0.821868	1.69213	0.675618	0.56616	0.274411	0.439824	30.704	-0.0857908
TCGA-AP-A1DQ-01A-11R-A137-07	UCEC	27815	Dead	47.43	1	female	0.505993	0.902463	0.415316	0	0.0674801	2.46457	1.26506	0	0	0.0726614	0.294413	0.444087	0.371109	0.467174	21.4016	-0.179406
TCGA-BS-A0V6-01A-11R-A118-07	UCEC	20369	Alive	90.83	0	female	0.0323955	1.50405	0.0850881	0.0988219	0.241938	0.972915	2.28549	0.0488185	2.23511	0	0.226192	0.56864	1.59665	0.625813	22.5283	0.0768006
TCGA-HC-7752-01A-11R-2118-07	PRAD	22366	Alive	26.06	0	male	0.143382	0.430773	0.100159	0	0	2.01795	0.643455	0	0.334856	0.350467	0.142004	0.428391	1.15453	0.589329	16.4391	-0.15473
TCGA-AA-3496-01A-21R-1839-07	COAD	30438	Alive	1.03	0	female	0.554576	1.84267	0.0818325	0.427684	0.11634	1.52198	3.11011	0	0.0732817	0.238616	0.145025	1.75003	0.914025	1.50467	31.4898	-0.186822
TCGA-A8-A093-01A-11R-A00Z-07	BRCA	22373	Alive	18.2	0	female	0.801165	2.84195	0.221838	0.552095	0.592151	2.11455	5.0679	0	1.93928	0.646859	0.645883	1.3131	0.12743	0.0685543	42.7355	0.0444583
TCGA-CH-5791-01A-11R-1580-07	PRAD	26390	Alive	33.46	0	male	0.34905	0.422558	0.0286498	0.199645	0.023275	1.79966	0.309403	0.0657504	4.42997	5.41341	1.06625	1.60831	2.85443	2.23111	26.5791	0.339981
TCGA-F2-6880-01A-11R-2156-07	PAAD	25809	Alive	9.83	0	male	0.491284	0.298259	0.0213638	0.148873	0	1.40383	0.473269	0.0490293	0.0255087	0	0.416476	0.171329	0.0859042	0.110914	13.4931	-0.190282
TCGA-ZF-AA4X-01A-11R-A38B-07	BLCA	20579	Alive	68.13	0	male	0.0569567	0.817386	0.109999	0	1.00086	7.36822	0.773681	0.0252445	0.183877	0	0.58483	1.41143	4.49189	3.80721	45.3652	-0.168957
TCGA-98-A53I-01A-31R-A262-07	LUSC	23502	Alive	18.83	0	male	1.6405	4.61691	0.257501	0.199376	0.139462	3.70835	4.65856	0.0984926	0.16654	0	0.190145	0.860435	0.220505	0.241378	50.4058	-0.156817
TCGA-D8-A1XY-01A-11R-A14M-07	BRCA	27106	Alive	16.76	0	female	0.846031	2.08793	0.145767	0.526695	0.815784	2.42391	2.7358	0.03717	1.53742	2.75805	1.09073	2.33797	0.89005	0.896919	41.0937	-0.00257868
TCGA-J4-A6G1-01A-11R-A311-07	PRAD	24945	Alive	25.63	0	male	1.06192	0.790058	0.132818	0.102837	0.0719339	3.41541	1.83893	0.152407	1.9559	1.93643	0.0784612	0.355048	0.771425	0.536317	29.1658	0.0579734
TCGA-2A-AAYU-01A-11R-A41O-07	PRAD	20582	Alive	20.5	0	male	0.174462	0.17436	0.0212145	0.0492773	0	3.07051	0.34072	0.0486864	8.16902	7.43549	0.375967	1.41775	1.89563	2.16606	27.9333	0.788679
TCGA-AC-A23H-01A-11R-A157-07	BRCA	32872	Dead	0	1	female	0.644716	4.159	0.0991105	0.723534	0.322067	1.83615	9.79383	0.0487404	12.7891	2.15509	0.3262	1.09761	0.632578	0.82083	59.6713	1.34787
TCGA-NI-A4U2-01A-11R-A28V-07	LIHC	26011	Dead	59.7	1	male	0.147365	0.936126	0.0447985	0.270553	0.0727881	1.23196	0.583042	0.0205622	0.0748859	0.00522513	0.0158786	0.0239509	0	0	13.8435	-0.182861
TCGA-AC-A4ZE-01A-11R-A41B-07	BRCA	23284	Alive	29.66	0	female	0.635941	1.05531	0.394283	0.416293	0	2.63028	1.61786	0.102825	0.663369	0.804783	0.317616	1.19772	0.456407	0.480732	26.3866	-0.0869643
TCGA-49-4506-01A-01R-1206-07	LUAD	25132	Dead	33.3	1	female	0.363343	6.69636	0.0912617	0.121134	0.0741404	0.411364	8.64638	0.0149602	0.0700505	0.326936	0	0	0.931972	0.721983	53.4516	-0.179864
TCGA-80-5607-01A-31R-1949-07	LUAD						0.254493	1.39399	0.113938	0.176438	0.0617084	3.14429	2.47146	0	0.136043	0.0664465	0.403847	0.812206	0.390272	0.295765	28.181	-0.171865
TCGA-EO-A3KW-01A-11R-A22K-07	UCEC	26492	Alive	16.56	0	female	0.0591463	1.50857	0.323646	0.225531	0.210343	1.1992	2.74688	0	0.0483047	0	0.143393	0.25955	0.0578393	0.0280045	21.9708	-0.171728
TCGA-4N-A93T-01A-11R-A37K-07	COAD	24523	Alive	4.86	0	male	0.0522917	1.06183	0	0.212687	0.0185966	4.09509	1.34382	0.0788013	0.0956627	0.0133496	0.121704	0.367152	1.82045	1.18843	27.5558	-0.172895
TCGA-CM-5864-01A-01R-1653-07	COAD	22219	Alive	15.23	0	male	0.235817	1.97465	0	0.0734037	0	1.17091	2.31893	0	0	0	0.0560043	1.09819	1.45423	1.42188	25.2989	-0.190963
TCGA-90-7769-01A-11R-2125-07	LUSC	20276	Alive	11.93	0	male	0.87914	3.31179	0.324312	0	0.0526938	2.54414	1.96224	0.0186071	0.11617	0	0.0862128	0.216736	2.0068	2.87636	35.6216	-0.157483
TCGA-K4-A4AB-01B-12R-A28M-07	BLCA	27922	Not Reported	2.8	1	male	1.50038	2.68319	0.0912224	0.105946	0.25938	1.86166	3.1386	0	0.190611	0.0132998	0.282916	0.6706	6.27646	4.02558	44.4894	-0.16144
TCGA-B6-A0IN-01A-11R-A034-07	BRCA	16705	Dead	85.76	1	female	0.619604	4.18752	0.220379	0.196885	0.702367	2.43889	5.65187	0.291786	4.28101	0.168066	0.150216	0.181266	0	0	45.309	0.362194
TCGA-A7-A0CG-01A-12R-A056-07	BRCA	28596	Alive	34.76	0	female	1.31788	1.50084	0.165708	0.38491	0.314114	1.92939	2.38099	0.105637	0.274802	0.955641	0.456823	0.590625	0.230331	0.334563	30.127	-0.136106
TCGA-DJ-A4UT-01A-11R-A250-07	THCA	11813	Alive	27.43	0	female	0.574668	3.44224	0.428804	0.398413	0.0522537	2.98527	4.93958	0.22142	0.153599	0	0.987917	1.37553	0	0.0185518	43.0633	-0.126968
TCGA-G9-7525-01A-31R-2263-07	PRAD	23481	Alive	33.13	0	male	0.312841	0.540304	0.0517871	0.200487	0.0420716	3.81771	0.669217	0.0792331	5.31776	0.151006	0.183557	0.184582	1.46537	0.642282	23.105	0.462545
TCGA-24-1604-01A-01R-1566-13	OV	24471	Dead	89.6	1	female	0.114542	1.0117	0.356268	0.0919494	0.0750373	1.57751	1.32635	0.0151411	0.0630204	0.530964	0.374154	2.2222	0.0707435	0.13701	20.0675	-0.158435
TCGA-C8-A1HK-01A-21R-A13Q-07	BRCA	0	Alive	12.2	0	female	0.251576	1.03985	0.0250294	0.465109	0.142336	2.57934	2.46046	0	11.9093	2.45224	0.665364	0.401449	0.782781	1.12619	29.4808	1.24542
TCGA-EJ-7794-01A-11R-2118-07	PRAD	24478	Alive	43.53	0	male	0.4572	0.398298	0.0162278	0.0376941	0.0791001	3.06278	0.435882	0.0372422	2.21857	1.32492	1.553	2.42927	1.4863	2.31686	27.1096	0.0894645
TCGA-86-8668-01A-11R-2403-07	LUAD	22383	Alive	14.1	0	female	0.66836	1.72338	0.107041	0.082879	0.202906	2.84035	2.26258	0.0409426	0.14911	0.291314	0.69557	1.52608	0.669532	0.679218	31.1912	-0.151675
TCGA-G9-6332-01A-11R-1789-07	PRAD	20166	Alive	88.56	0	male	0.0832917	0.123154	0.0405128	0	0	3.89349	0.162667	0.0232438	12.202	2.29175	0.502583	0.541491	4.25356	2.4889	26.4176	1.28979
TCGA-BS-A0TC-01A-11R-A104-07	UCEC	25560	Alive	86.73	0	female	0.0237666	0.817028	0	0	0.0950865	0.519515	1.29643	0	3.8665	0.113764	0.345716	0.521471	0.296328	0.438865	13.6751	0.285656
TCGA-20-1687-01A-01R-1566-13	OV	16961	Alive	2.7	0	female	0.25848	1.71095	0.0986785	0.0458424	0.256531	1.2797	1.48102	0.0452927	0.164953	0.184152	0.0349761	0.738601	0.00881749	0	19.8942	-0.149152
TCGA-EJ-A46H-01A-31R-A26U-07	PRAD	22059	Alive	24.13	0	male	0.910805	0.42356	0.120578	0.112032	0.0783654	3.50438	0.534227	0.0553444	0.287943	0.0984463	0.598334	1.16038	1.46531	2.02407	26.2459	-0.130074
TCGA-24-1565-01A-01R-1566-13	OV	27048	Dead	10.4	1	female	0.118438	0.78976	0.0762456	0.106263	0.0619414	1.88487	1.30479	0	0.145661	0.0978229	1.05397	2.81269	0.429218	0.237506	21.7243	-0.154217
TCGA-AC-A62Y-01A-11R-A29R-07	BRCA	28876	Alive	17.66	0	female	0.660177	2.92839	0.366334	0.661832	0.363743	2.56273	6.0245	0.0233534	1.16642	0.391672	0.288545	0.326426	2.39141	1.02139	46.8702	-0.014575
TCGA-E2-A10B-01A-11R-A10J-07	BRCA	24577	Alive	38.03	0	female	0.934277	2.25414	0.115478	0.469411	0.281442	2.07671	2.58215	0.0828184	1.50809	0.412487	0.793032	1.73641	1.1415	1.17407	35.2719	0.0202895
TCGA-CN-6012-01A-11R-1686-07	HNSC	24286	Alive	48.66	0	male	0.624379	1.71983	0.154297	0.256003	0.107443	2.06097	2.4354	0.0252933	0.23687	0.0642737	0.390641	0.883853	0.0393924	0.0572187	26.608	-0.134143
TCGA-24-1413-01A-01R-1565-13	OV	18846	Alive	6.4	0	female	0.0746208	1.4919	0.127823	0.0494847	0.536519	2.49759	1.58099	0.0244457	0.33068	0.53423	0.52857	0.51254	0.00951807	0.0368675	24.0055	-0.122923
TCGA-AG-3581-01A-01R-0821-07	READ	23345	Alive	7.16	0	male	0.235328	1.28308	0.0482889	0	0.117689	1.90106	1.53774	0	0.0288287	0	0.342315	0.903596	0.280468	0.543184	20.9249	-0.165231
TCGA-BH-A0H9-01A-11R-A056-07	BRCA	25289	Alive	41.56	0	female	0.463195	1.01144	0.100712	0.374297	0.114545	1.45767	1.62309	0.0693392	2.50123	0.24668	0.392665	0.376911	1.01691	1.34202	22.1408	0.14032
TCGA-NJ-A7XG-01A-12R-A39D-07	LUAD	18127	Alive	20.56	0	male	0.053186	1.27906	0.0410869	0	0	1.90297	3.23686	0	0.26982	0.0599027	0.400483	1.42783	1.41347	1.40429	27.3075	-0.135771
TCGA-B6-A0WZ-01A-11R-A109-07	BRCA	18584	Alive	209.73	0	female	0.344121	4.15803	0.488078	0.0419895	0.513997	1.3239	5.76655	0.082972	1.45693	0.59036	0.256291	0.773169	1.61528	0.954141	43.6575	0.0375771
TCGA-CF-A3MH-01A-11R-A20F-07	BLCA	27458	Alive	13.26	0	male	0.0214497	1.43908	0.422539	0.204475	0.65793	1.04986	2.65699	0.0404047	0.55707	0	0.249611	0.329445	1.77769	1.32535	25.4057	-0.0771822
TCGA-55-7725-01A-11R-2170-07	LUAD	24848	Alive	14.73	0	female	0.34275	1.94765	0.176519	0.102505	0.107552	4.36885	2.74949	0	0.158074	0.102943	0.469247	2.00544	1.41957	0.687323	37.027	-0.140763
TCGA-60-2711-01A-01R-0851-07	LUSC	23651	Alive	42	0	female	0.252795	1.15615	0.0488217	0.0378013	0.198312	2.98198	1.59977	0	0.204028	0.0189813	0.461456	1.60962	1.06154	2.01365	27.6632	-0.141439
TCGA-J4-A6M7-01A-11R-A31N-07	PRAD	19640	Alive	17.06	0	male	0.28425	0.094969	0.0717879	0.0416875	0	3.4444	0.0944241	0.0205938	8.35726	5.35876	0.508896	0.86356	0.553264	0.605637	22.565	0.840305
TCGA-XF-AAMZ-01A-11R-A42T-07	BLCA	29667	Dead	44.93	1	female	0.176988	0.859847	0.166024	0.192821	1.31505	1.23753	1.10337	0.0476273	0.0743379	0	0	0.221906	0.037088	0.0718286	19.2703	-0.145088
TCGA-HC-7818-01A-11R-2118-07	PRAD	24391	Alive	31.26	0	male	0.244081	0.355535	0.0476056	0.184298	0.0773489	2.79286	0.496539	0.0546265	3.60944	1.10125	0.956167	1.44226	1.39667	2.29303	23.4961	0.274559
TCGA-BH-A0EI-01A-11R-A115-07	BRCA	18741	Alive	64.2	0	female	0.943062	2.68805	0.483228	0.623583	0.625206	4.70935	3.15694	0.0821475	0.512871	0.333996	2.41057	2.82273	0	0	48.3739	-0.0716074
TCGA-J9-A52C-01A-11R-A26U-07	PRAD	20966	Alive	5.93	0	male	0.556709	1.08038	0.21324	0.283039	0	4.32974	2.51377	0	1.29124	0.0177654	0.539871	0.325732	1.08881	0.527179	31.7523	0.00148659
TCGA-OL-A66N-01A-12R-A31O-07	BRCA	21608	Alive	26.4	0	female	0.378395	3.15527	0.269655	0.0894797	0.266009	1.4385	5.70692	0.486238	2.78275	0.0898614	0.443753	0.205953	0.00860543	0	36.35	0.227805
TCGA-D8-A1JT-01A-31R-A13Q-07	BRCA	25677	Alive	13.5	0	female	0.155983	2.17317	0.53376	0.402106	0.128915	3.74163	6.35554	0.033107	1.91195	0.681448	0.766979	1.31115	1.35349	0.536747	45.713	0.0958352
TCGA-2A-A8VV-01A-11R-A37L-07	PRAD	19065	Alive	22.36	0	male	0.195146	0.290945	0.06407	0	0.05205	3.42493	0.390315	0.0490128	10.4805	2.74005	0.529882	0.856354	1.18317	0.665262	22.0462	1.10672
TCGA-G9-6384-01A-11R-1789-07	PRAD	19620	Alive	25.5	0	male	0.386461	0.269923	0.0701006	0.260529	0.0113899	3.09254	0.55517	0.112615	2.56125	5.71521	0.646016	1.31174	0.275611	0.36394	24.6296	0.165402
TCGA-25-2400-01A-01R-1569-13	OV	27789	Dead	42.6	1	female	0.081945	0.842082	0.143488	0.083324	0.174853	1.20454	1.10756	0.0823249	0.0428315	0.491617	0.508585	0.623301	0.368617	1.28813	17.1197	-0.135593
TCGA-BB-4225-01A-01R-1436-07	HNSC	26687	Alive	4.86	0	male	0.185921	0.975897	0.174403	0.121532	1.00596	4.67997	1.76273	0.0200125	0.301947	0	0.463622	1.21215	0.303887	0.709266	32.6075	-0.107418
TCGA-KS-A4I5-01A-11R-A250-07	THCA	17963	Alive	18.9	0	female	0.0887366	4.16689	0.522399	0.233353	0.0652914	1.67506	7.80594	0	0.0479808	0	0.320472	0.751945	0	0	44.7596	-0.116972
TCGA-AC-A5XS-01A-11R-A29R-07	BRCA	27160	Alive	19.6	0	female	0.482616	2.45496	0.331092	0.384533	0.230552	1.75255	5.72362	0.298511	1.10127	0.275838	0.167648	0.505755	1.55321	1.02317	38.8156	0.0267521
TCGA-13-0800-01A-01R-1564-13	OV	19087	Alive	88.7	0	female	0.351391	0.959869	0.156431	0.09084	0.206511	1.96979	2.72357	0.0673131	0.0700426	0.205262	0.381192	0.47044	0.637746	1.31973	24.7163	-0.126078
TCGA-C8-A274-01A-11R-A16F-07	BRCA	23337	Alive	16.93	0	female	0.300427	1.93681	0.137952	0.769049	0.179314	2.00466	2.73132	0.0316595	3.60728	1.3918	0.6601	1.06944	0.357477	0.417785	30.5931	0.294307
TCGA-78-7220-01A-11R-2039-07	LUAD	19480	Dead	26.9	1	female	0.179863	1.83031	0	0.268955	0.451516	3.18419	3.07163	0	0.23503	1.06691	0.0410406	0.680953	2.08997	1.82345	35.3932	-0.118965
TCGA-BH-A0GZ-01A-11R-A056-07	BRCA	22714	Alive	10.93	0	female	0.769589	2.67688	0.103553	1.15457	0.471105	2.39807	4.46181	0.118825	3.32601	0.37442	0.403742	0.221453	0.629209	0.663059	40.8876	0.267908
TCGA-AA-3688-01A-01R-0905-07	COAD	29220	Alive	19.26	0	male	0.256399	1.23904	0.0410636	0	0.100079	2.17529	2.28555	0.141359	0.0490304	0.19158	0.436643	1.31725	2.34833	2.73592	28.3398	-0.125985
TCGA-D1-A17L-01A-11R-A12I-07	UCEC	29899	Alive	26.73	0	female	0.0626704	0.540538	0	0	0.0371459	2.2501	1.25348	0	0.21838	0	0.0810331	0.122229	1.40957	0.989102	17.7862	-0.119642
TCGA-D1-A1NW-01A-11R-A14M-07	UCEC	26556	Alive	0.73	0	female	0.215378	1.00844	0.471417	0.109501	0.0765952	2.19705	2.36277	0.0540942	0.0562877	0	0.334182	0.126018	0.273805	0.203954	21.4136	-0.110475
TCGA-24-2038-01A-01R-1568-13	OV	24957	Dead	45.13	1	female	0.07723	1.1869	0.0768363	0	0.17478	1.61477	2.10639	0	0.0733947	0.179238	0.108937	1.19131	0.0686576	0.119673	20.0286	-0.132369
TCGA-G9-6365-01A-11R-1789-07	PRAD	26207	Alive	45.43	0	male	0.648467	0.613855	0.141412	0.0729941	0	3.58863	0.922395	0	3.85534	0.623096	0.445534	0.462024	2.07791	1.15563	25.3023	0.325359
TCGA-31-1950-01A-01R-1568-13	OV	28100	Alive	19.03	0	female	0.0694627	0.970579	0.182447	0.105948	0.172922	2.03772	1.07779	0.0523386	0.045384	0.0354665	0.754451	1.21928	0	0.0263113	18.6201	-0.124215
TCGA-24-1930-01A-01R-1567-13	OV	19387	Dead	82.23	1	female	0.423934	1.83546	0.0592276	0.27515	0.240581	2.2674	2.49701	0.050972	0.123757	0.164067	0.341135	0.593724	0.15877	0.204994	26.8664	-0.116573
TCGA-VP-A876-01A-11R-A352-07	PRAD	16934	Alive	111.1	0	male	0.117388	0.0957616	0.0265796	0	0	4.84728	0.191364	0	8.94965	5.08423	0.706574	1.42104	1.11627	1.26493	27.549	0.939664
TCGA-B6-A0IH-01A-11R-A115-07	BRCA	29907	Dead	98.83	1	female	0.779729	2.0758	0.543027	0.900966	0.294101	2.50759	3.8022	0.207705	1.34307	1.14609	0.824885	1.31336	0.300378	0.156624	37.5092	0.0731203
TCGA-AJ-A3NH-01A-11R-A22K-07	UCEC	32871	Dead	0.03	1	female	0.0443905	1.38039	0.255049	0	0.1776	1.00725	2.52738	0	0.0217522	0	0.290573	0.633092	0.659284	0.851227	20.4214	-0.118215
TCGA-KC-A7FE-01A-12R-A33R-07	PRAD	22718	Alive	11.73	0	male	0.652094	0.49136	0.10293	0.0956347	0	4.21904	0.285023	0.094488	0.884875	0.372165	0.474277	0.60533	1.51757	1.35376	24.5054	-0.0130921
TCGA-YL-A9WY-01A-11R-A41O-07	PRAD	21164	Alive	36.6	0	male	0.552146	0.967375	0.0496656	0.153819	0.107595	2.78432	1.6641	0.0569904	2.19415	1.11029	0.205376	0.708082	1.40534	2.30631	27.0611	0.138808
TCGA-BJ-A3PR-01A-11R-A220-07	THCA	25565	Alive	36.9	0	female	0.662832	4.10266	0.414513	0.218827	0.122454	2.28528	5.52001	0.0864812	0.427443	0.021976	0.133565	0.402935	0.12627	0.0489096	41.3586	-0.0497241
TCGA-VN-A88L-01A-11R-A352-07	PRAD	20026	Alive	24.86	0	male	0.35198	0.447873	0.06667	0.103241	0	5.00493	0.578463	0.0765026	12.4979	4.22503	0.236308	0.534664	1.10211	0.884553	28.295	1.38128
TCGA-39-5029-01A-01R-1443-07	LUSC	24713	Dead	24.66	1	male	1.53979	2.30364	0.204949	0.119015	1.45687	3.16906	3.2538	0.137185	0.2753	0	0.332947	1.14139	0.0305222	0	40.7759	-0.0729655
TCGA-X4-A8KQ-01A-12R-A36G-07	PRAD	23999	Alive	46.1	0	male	0.393107	1.01345	0.165467	0.153739	0.107539	3.1996	2.73083	0	4.9985	0.559683	0.527839	0.265394	0.517489	0.11454	26.881	0.479672
TCGA-HC-7817-01B-11R-A29R-07	PRAD	19207	Alive	30.93	0	male	0.817899	1.02818	0.0434867	0	0.0706567	3.54989	2.02906	0.124751	1.94714	0.646696	0.308273	0.639364	2.19547	1.58038	30.3759	0.119105
TCGA-EL-A3ZL-01A-11R-A23N-07	THCA	12649	Alive	63.16	0	female	0.27304	6.128	0.214075	0.435099	0.108696	3.54772	2.82318	0.583411	0.0958528	0	0.806199	1.64525	0.107599	0.185234	45.8449	-0.0527019
TCGA-G9-6379-01A-11R-A31N-07	PRAD	25126	Alive	59.26	0	male	0.192072	0.97728	0.0741891	0.45954	0	1.56773	3.88961	0.0283769	1.65354	0.0288438	0.350612	0.330535	0.994384	0.534953	25.342	0.0781477
TCGA-LT-A8JT-01A-11R-A36F-07	BLCA	25498	Alive	21.36	0	female	0.047061	0.365315	0.115882	0.0897243	1.27092	0.788304	0.502726	0.0443242	0.207547	0	0.171141	0.826065	1.76893	1.18654	16.9483	-0.0909573
TCGA-BH-A0DO-01B-11R-A12D-07	BRCA	28529	Alive	54.8	0	female	0.516567	1.11489	0.145891	0.338878	0.370378	2.69226	1.4796	0.0627777	1.0234	0.818902	0.387827	0.779986	0.317757	0.142016	24.729	0.0112205
TCGA-S3-A6ZG-01A-22R-A32P-07	BRCA	26141	Alive	18.73	0	female	0.420684	1.4341	0.255774	0.237646	0.31861	2.00401	2.07285	0.0195664	1.58806	1.54135	0.785699	1.09397	0.0685646	0.0442632	25.6044	0.081632
TCGA-BT-A20T-01A-11R-A14Y-07	BLCA	23220	Dead	15.1	1	male	0.808409	1.45263	0.0737264	0.513759	0.838528	1.69668	2.48049	0.0845997	0.17606	0	0.0653298	0.788337	1.21876	1.21209	29.8199	-0.0909261
TCGA-97-7546-01A-11R-2039-07	LUAD	27913	Alive	42.83	0	female	0.673571	1.14583	0.180527	0.209665	0.0366647	2.91337	1.26849	0	0.121247	0.0921197	0.9598	1.50807	0.93762	0.585773	25.8429	-0.0984851
TCGA-61-2009-01A-01R-1568-13	OV	23772	Alive	40.4	0	female	1.01974	4.38463	0.35712	0.248857	0.507714	2.71881	7.67386	0.184405	0.191882	1.15587	0.189869	0.525056	0.199442	0.478964	53.5948	-0.0642142
TCGA-BH-A1FR-01A-11R-A13Q-07	BRCA	26684	Dead	54.73	1	female	0.337724	1.45267	0.100801	0.643889	0.225197	4.07049	2.58192	0.0578335	0.391161	0.058785	0.312622	1.01047	0.461615	0.348883	32.4646	-0.0642811
TCGA-CN-4739-01A-02R-1514-07	HNSC	26081	Dead	46.46	1	male	0.34886	1.39272	0.196349	0.266048	0.106342	1.53936	1.13273	0	0.674023	0	0.289978	1.22471	2.93146	6.11629	28.1421	-0.0303129
TCGA-A8-A08A-01A-11R-A32Y-07	BRCA	32750	Alive	1	0	female	0.517827	2.70814	0.0719627	0.292523	0.306926	1.67171	3.21325	0.0825759	1.21368	0.57705	0.542019	1.34659	0.771633	0.793915	32.8238	0.0357667
TCGA-25-1631-01A-01R-1569-13	OV	26687	Dead	0.3	1	female	0.0969037	0.90853	0.173537	0.0671826	0.258465	0.891663	1.21337	0.0497828	0.0259007	1.7289	0.358805	1.04377	0.290748	0.275291	16.5253	-0.104379
TCGA-G9-6364-01A-21R-1789-07	PRAD	26603	Alive	39.93	0	male	0.499636	0.331972	0.145351	0.24116	0.0674757	4.78457	0.241495	0	8.5164	2.7004	0.257595	0.777101	2.62542	1.2577	28.4178	0.908728
TCGA-EY-A2ON-01A-21R-A18M-07	UCEC	22624	Dead	20.33	1	female	0.0500235	1.33989	0.126335	0.117382	0.410537	1.72614	2.51881	0.0579871	0.0905076	0.0294706	0.40301	0.675436	0.135466	0.153042	22.2783	-0.0970537
TCGA-VQ-A91Z-01A-11R-A414-31	STAD	24652	Alive	56.33	0	female	0.146705	1.39037	0.0267587	0.217544	0.141301	2.9512	1.09664	0.0153526	0	0.156052	0.260823	1.35909	0.842843	1.21557	24.3657	-0.114652
TCGA-GM-A5PX-01A-12R-A28M-07	BRCA	23753	Alive	18.36	0	female	0.950461	3.82932	0.418863	0.486471	0.969803	2.87968	3.19545	0.432574	3.58841	0.158777	0.556739	0.503864	0.795341	0.507408	42.5905	0.373834
TCGA-AG-3909-01A-01R-1119-07	READ	25537	Alive	20.26	0	female	0.190111	1.27716	0	0.126072	0.220466	2.78091	1.08212	0	0.0324028	0	0.384754	1.3058	0.193993	0.375709	22.0207	-0.112601
TCGA-FJ-A3Z9-01A-11R-A26T-07	BLCA	26515	Dead	12.83	1	male	0.053837	1.10525	0.24474	0	1.50223	1.16502	1.16716	0.0312038	0.0162345	0	0.144578	0.508849	0.0485975	0.0235298	19.1313	-0.0988576
TCGA-BG-A0VV-01A-21R-A118-07	UCEC	19581	Alive	51.76	0	female	0.114281	0.855431	0.0938009	0	0.190508	1.01823	1.94808	0.0538174	3.47198	0	0.914298	1.12836	1.46679	0.649313	19.1854	0.310329
TCGA-XK-AAJA-01A-11R-A41O-07	PRAD	22771	Alive	31	0	male	0.151255	0.369998	0.0438173	0.101779	0	2.60444	0.57836	0.100559	1.79626	1.29471	0.491808	0.663746	1.46825	0.897303	18.5229	0.111867
TCGA-68-7755-01A-11R-2125-07	LUSC	21936	Alive	2.76	0	female	3.21967	4.50081	0.105557	0.490378	0.502272	2.26114	2.60144	0.069214	0.0810231	0	0.427589	0.967449	1.81905	3.36639	51.3793	-0.0930216
TCGA-HC-7745-01A-11R-2118-07	PRAD	24078	Alive	24.03	0	male	0.466017	0.53308	0.124055	0.0960525	0.0503909	2.98658	0.996212	0.0949008	3.49324	0.590831	0.659561	1.05014	1.19164	1.1271	22.5369	0.319945
TCGA-FD-A6TE-01A-12R-A33J-07	BLCA	19874	Alive	12.53	0	male	0.0772123	0.624341	0.0475316	0.0368024	0.785159	4.35706	2.06643	0.0181805	0.0567532	0	0.224631	1.39767	0.54506	0.479828	28.9997	-0.101104
TCGA-GV-A3JZ-01A-11R-A21D-07	BLCA	20420	Alive	20.1	0	male	0.400643	1.17292	0.0601318	0.209513	0.415231	2.06268	1.22802	0.01725	0.071798	0	0.0532834	0.361672	0.523879	0.715424	20.6743	-0.097704
TCGA-67-6217-01A-11R-1755-07	LUAD	26920	Alive	14.06	0	female	0.293391	0.979072	0.026757	0.186455	0.0652118	2.45531	1.56336	0	0.511171	0.530543	0.569033	1.64511	4.11234	4.23688	30.4637	-0.0475565
TCGA-05-4433-01A-22R-1858-07	LUAD	30194	Alive	24.33	0	male	0.213809	1.42261	0.0979499	0.303359	0.848788	2.39118	1.92575	0	0.233906	0	0.173589	1.13463	0.933588	1.13005	27.5588	-0.0771789
TCGA-A2-A1G6-01A-11R-A13Q-07	BRCA	18514	Alive	16.7	0	female	0.46258	1.73808	0.196542	0.0830055	0.0580616	4.70666	2.63711	0.0410051	0.565349	1.91727	0.633301	1.24184	1.42892	0.680255	36.7093	-0.0266485
TCGA-60-2716-01A-01R-0851-07	LUSC	14345	Alive	49.16	0	male	0.254465	0.456874	0.104432	0	0.0605998	4.9664	0.371805	0.0855954	0.0801596	0	0.396592	0.997019	0.379928	0.309815	22.6889	-0.0846375
TCGA-55-8097-01A-11R-2241-07	LUAD	22260	Alive	15.86	0	female	0.309682	0.832382	0.0726243	0.168693	0.0235998	2.4849	1.11009	0.016667	0.164757	0.144001	0.231671	0.81538	0.525641	0.301634	19.0035	-0.0811651
TCGA-AR-A24W-01A-11R-A169-07	BRCA	20123	Alive	51.66	0	female	0.78216	1.45977	0.197536	0.417127	0.087533	3.02542	3.7693	0.0824251	0.868395	0.345598	0.763806	1.34413	1.28371	0.994467	35.3327	0.0157453
TCGA-EJ-7792-01A-11R-2118-07	PRAD	19454	Alive	46.53	0	male	1.00397	0.435968	0.0800048	0.185836	0.0909936	3.66843	0.367758	0.110165	1.35648	2.3142	0.340287	0.342188	0.829271	1.05224	24.2678	0.071105
TCGA-EJ-7783-01A-11R-2118-07	PRAD	25600	Alive	26.23	0	male	0.30003	0.440335	0.0583735	0.203386	0.0474223	3.63721	0.396023	0.0334913	3.18	2.88509	1.00865	1.24835	1.39528	2.3992	26.247	0.282013
TCGA-FE-A23A-01A-11R-A16R-07	THCA	10177	Alive	82.96	0	female	0.097506	3.03022	0.442361	0.513761	0.0945714	2.1297	4.52583	0.0400738	0.097297	0	0.618917	0.4979	0.161231	0.201456	34.1616	-0.0664771
TCGA-H4-A2HQ-01A-11R-A180-07	BLCA	23538	Alive	19.66	0	female	0.0694425	0.844517	0.0911967	0.105917	0.685311	2.11192	0.902804	0	0.204169	0.0265921	0.484863	1.88934	2.03724	1.4993	23.192	-0.0737488
TCGA-B5-A11S-01A-11R-A118-07	UCEC	23085	Alive	74.3	0	female	0.377377	0.939765	0.173894	0.100981	0.0706353	1.61081	0.746371	0.0498851	0.363355	0.0253529	0	0.581064	2.25307	2.40747	19.2383	-0.0459976
TCGA-86-8278-01A-11R-2287-07	LUAD	23117	Alive	31.46	0	female	0.874497	1.99158	0.218984	0.480401	0.296502	1.78549	3.44294	0	1.77218	1.36221	1.14271	1.62607	0.744652	1.14742	34.989	0.120994
TCGA-ZF-A9R1-01A-11R-A39I-07	BLCA	29610	Alive	25.76	0	male	0.471396	1.73186	0.283544	0.10977	2.18832	1.38849	2.08722	0.0271134	0.0423193	0	0.293126	1.32644	2.48084	1.73786	33.7805	-0.0803696
TCGA-AA-3552-01A-01R-0821-07	COAD	31290	Dead	13.2	1	male	0.252038	1.42853	0.0551657	0	0.134449	2.98621	1.49704	0.189905	0.164671	0.160858	0.195532	1.03228	1.62669	1.24108	25.3354	-0.0615057
TCGA-78-7160-01A-11R-2039-07	LUAD	22385	Dead	23.23	1	male	0.555917	2.23653	0.254675	0.591564	0.390805	2.28538	5.35184	0	0.354766	0.132019	0.300894	0.302575	1.52976	1.27322	39.2004	-0.0454785
TCGA-J2-A4AE-01A-21R-A24H-07	LUAD	28163	Alive	35.96	0	female	0.270266	1.7256	0.107555	0.187374	0.15291	4.42109	2.65815	0	1.95844	0.250897	0.857755	0.790668	0.648722	0.395529	32.9981	0.139862
TCGA-A7-A425-01A-11R-A24H-07	BRCA	25678	Alive	14.9	0	female	0.463339	2.38309	0.186653	0.130068	0.21229	1.91811	4.81197	0.0428362	2.40695	0.326558	0.297712	0.59875	0.984033	1.09825	34.4763	0.201538
TCGA-G2-A2EK-01A-22R-A18C-07	BLCA	20995	Alive	16.16	0	male	0.217409	0.77224	0.131272	0.190576	0.639869	1.197	0.836063	0.112974	0.176333	0	0.407126	1.00888	0.0879745	0.0993889	15.8956	-0.0601181
TCGA-K4-A3WV-01A-11R-A22U-07	BLCA	28444	Alive	21.53	0	female	0.13461	1.83723	0.181312	0	0.791721	3.36561	1.5878	0.0260066	0.0405917	0	0.642651	1.69638	1.28598	1.15703	30.771	-0.0810074
TCGA-FP-A8CX-01A-11R-A36D-31	STAD	22000	Alive	0.23	0	male	0.248324	1.1141	0.0159861	0.0371327	0.428571	1.80012	1.44311	0.073375	0.0668065	0.0186456	0.141654	0.769208	0.564237	1.25875	20.2066	-0.0787681
TCGA-XF-A9SH-01A-11R-A39I-07	BLCA	24060	Dead	65.7	1	female	0.192495	1.01342	0.0766053	0	2.24041	0.964622	0.625776	0.0439516	0.0457338	0	0.271523	0.716731	0.564723	0.231998	20.6989	-0.0786576
TCGA-E9-A249-01A-11R-A169-07	BRCA	16689	Alive	7.23	0	female	0.336644	1.98053	0.0798983	0.216521	0.302908	3.2534	3.00895	0.0305606	1.16069	0.411591	0.353994	0.391569	0.00594948	0.0115224	29.9546	0.0548646
TCGA-A2-A25C-01A-11R-A169-07	BRCA	18508	Alive	17.43	0	female	1.0288	2.05371	0.222585	1.0082	0.262199	2.1295	2.41305	0.0510826	4.35862	2.71298	0.3353	1.07102	0.362979	0.394828	33.4324	0.447709
TCGA-EJ-5502-01A-01R-1580-07	PRAD	18447	Alive	39.03	0	male	0.450277	0.450757	0.12655	0.080169	0.037385	2.50436	0.509717	0	1.62779	1.97923	1.14177	1.32242	1.47004	1.97103	22.193	0.110758
TCGA-A4-8312-01A-11R-2404-07	KIRP	22231	Alive	23.6	0	male	0.0873303	2.58729	0.44601	0.0493333	1.58738	2.60675	2.57595	0.0243709	0	0	0.188197	0.851619	0.123356	0.0735093	32.4423	-0.0654917
TCGA-ZF-A9R7-01A-11R-A38B-07	BLCA	28063	Alive	22.16	0	female	0.119088	1.19047	0.475986	0.23692	2.26489	3.33637	2.62669	0.0390132	0.893094	0	0.241015	0.636199	5.92411	1.32384	40.6997	0.0453294
TCGA-A8-A092-01A-11R-A00Z-07	BRCA	17807	Alive	31.4	0	female	0.348833	1.30423	0.131306	0.305	0.296312	2.39038	2.06848	0.0334825	3.54499	2.28024	1.13766	2.57404	0.00651831	0.0252481	28.3028	0.346035
TCGA-59-2355-01A-01R-1569-13	OV	0	Dead	2.16	1	female	0.307002	0.934249	0.187524	0.25409	0.126953	2.17585	1.67032	0	0.177259	0.227834	0.193861	0.334191	0.286254	0.243391	19.2951	-0.0562557
TCGA-43-5668-01A-01R-1635-07	LUSC	28635	Dead	18.63	1	male	0.427831	1.54699	1.5977	0.216484	0.11898	1.38362	2.70244	0	0.0874349	0.551284	0.519104	2.66934	0.535364	0.668188	26.2184	0.00484369
TCGA-75-7025-01A-12R-1949-07	LUAD	0	Alive	110.16	0	male	0.715476	1.62476	0.235745	0.31291	0.136799	3.17326	3.07283	0.0193224	0.713759	0.589209	0.596847	1.93559	2.03129	1.44247	35.5682	0.0145784
TCGA-PG-A916-01A-11R-A37O-07	UCEC	25617	Alive	17.4	0	female	0.256567	1.54272	0.168471	0.0434808	0.0608289	1.19752	1.93862	0	1.94451	0	1.2938	2.15169	0.451616	0.40493	21.7349	0.157649
TCGA-EJ-A8FN-01A-11R-A352-07	PRAD	21506	Alive	10.96	0	male	0.402484	0.238579	0.0952378	0.055305	0.0386853	1.95739	0.487887	0	3.8521	1.93005	0.928304	1.082	0.978655	1.33912	17.6868	0.384661
TCGA-AO-A1KO-01A-31R-A13Q-07	BRCA	16817	Alive	20.73	0	female	0.923447	0.716353	0.042702	0.330629	0.0462544	2.53402	0.776481	0.0816662	0.64583	0.390147	0.227032	1.33175	0.489677	0.357175	20.8735	0.00536492
TCGA-J7-A8I2-01A-12R-A36F-07	KIRP	27431	Alive	10.23	0	male	0.0973664	1.68226	0.663022	0.110006	0.19237	1.69993	1.7704	0.298888	0.0141367	0	0.377686	0.126599	0.327962	0.0819571	19.1352	-0.0188022
TCGA-CU-A0YO-01A-11R-A10U-07	BLCA	30817	Dead	4.96	1	male	0.662356	1.6162	0.0237665	0.11041	0.17377	1.84378	1.7835	0.0545432	0.198642	0	0.252717	0.571789	1.29544	1.66574	24.2555	-0.0505709
TCGA-AN-A03X-01A-21R-A00Z-07	BRCA	27163	Alive	0.33	0	female	1.42826	3.52491	0.974025	0.193927	1.15303	1.5145	4.26923	0.159668	2.29276	0.941311	0.986393	0.595142	0.683844	0.144481	41.9743	0.258318
TCGA-DD-AAVQ-01A-11R-A41C-07	LIHC	13911	Alive	90.93	0	male	0.228753	1.20284	0.0563278	0.0872261	0.0915207	1.14138	2.32406	0.0861802	0.257815	0	0	0.0501915	0.00838869	0	16.4921	-0.0381764
TCGA-EJ-5497-01A-02R-1580-07	PRAD	17523	Not Reported	13.5	1	male	0.418715	0.212394	0.0401377	0.139849	0.0163038	3.99106	0.316763	0.0690858	7.56014	3.55794	0.924727	1.07295	2.18778	2.20538	26.727	0.837072
TCGA-A5-A7WK-01A-11R-A34R-07	UCEC	26044	Alive	18.66	0	female	0.0157182	1.49073	0.103211	0.102746	0.50309	0.691438	3.42146	0.016919	0.0352101	0.249362	0.365827	1.37951	0.329376	0.446534	23.0282	-0.06727
TCGA-D8-A1XU-01A-11R-A14M-07	BRCA	20715	Alive	13.16	0	female	0.932567	2.83177	0.149918	0.562527	0.337271	2.00629	3.02411	0.0132329	3.59384	0.21521	0.306563	0.524068	2.13306	2.02564	36.1958	0.362009
TCGA-EL-A3H7-01A-11R-A21D-07	THCA	13407	Alive	140.93	0	female	0.337461	3.72133	0.278645	0.215747	0.183252	1.95505	3.50525	0.0456772	0.134666	0.0309525	0.540851	1.13504	0.00592822	0.0344437	32.9999	-0.0390515
TCGA-BJ-A290-01A-11R-A180-07	THCA	25803	Alive	30.63	0	male	0.278519	3.27089	0.509681	0.940151	0.133961	1.94405	4.47898	0.292425	0.0715958	0	0.292234	1.16211	0.0870673	0.0648554	35.8901	-0.0127092
TCGA-EM-A22P-01A-11R-A19O-07	THCA	23723	Alive	41.86	0	male	0.640336	3.10957	0.1484	0.689413	0.187537	3.47005	4.79424	0.359494	0.265787	0	0.672106	1.1901	0.169439	0.17121	41.9877	0.000136951
TCGA-EJ-7328-01A-31R-2118-07	PRAD	25756	Alive	28.06	0	male	0.583026	0.689645	0.133992	0.0889257	0.046652	4.15024	0.77388	0.131789	3.96543	1.28376	0.305311	0.562865	1.89858	1.83849	26.2771	0.423513
TCGA-A1-A0SF-01A-11R-A144-07	BRCA	19731	Alive	48.76	0	female	0.726786	1.45003	0.145879	0.242036	0.101581	2.15364	2.81036	0.0239134	3.8942	1.03304	0.627859	0.891341	0.446919	0.216388	26.8648	0.408114
TCGA-04-1542-01A-01R-1566-13	OV	19263	Dead	85.36	1	female	0.0278131	2.83169	0.182631	0.121205	0.275541	0.936498	2.63698	0	0.0311519	0.197798	0.3699	0.348718	0.023313	0	22.7421	-0.0556547
TCGA-DM-A28H-01A-11R-A16W-07	COAD	18325	Alive	118.7	0	male	0.141398	0.899432	0.0193431	0.134791	0.0628568	2.28452	0.74988	0.0887833	0.0346438	0.0564025	0.754165	2.22343	1.1494	0.954019	20.0162	-0.0551907
TCGA-A1-A0SE-01A-11R-A084-07	BRCA	20717	Alive	44.03	0	female	0.730316	1.57152	0.148315	0.344508	0.307919	1.92246	1.47851	0.0378197	1.41672	0.634292	0.408873	1.10131	0.47121	0.598892	24.1111	0.114009
TCGA-5N-A9KM-01A-11R-A42T-07	BLCA	26906	Dead	17.66	1	female	0.626179	1.65818	0.859511	0.0539591	0.698262	2.89825	3.15198	0.0533121	0.0554738	0	0.370519	0.496785	0.871809	0.341708	30.7816	-0.0121609
TCGA-HI-7168-01A-11R-2118-07	PRAD	22881	Alive	110.76	0	male	0.692682	0.78142	0.0842295	0.391299	0.0957986	4.51071	1.26416	0.135313	3.79153	0.284902	0.44782	0.40529	0.496742	0.466446	26.6062	0.40484
TCGA-E5-A2PC-01A-11R-A206-07	BLCA	22308	Alive	44.2	0	female	5.19751	3.4236	0.243265	0.0332389	0.581257	2.7919	3.72475	0.0328403	0.0939729	0.00834516	0.17752	0.497283	1.46406	1.47345	53.832	-0.0400022
TCGA-B5-A121-01A-31R-A118-07	UCEC	21018	Alive	16.8	0	female	0.184254	0.812611	0.0834399	0.193815	0.33893	2.00475	1.317	0	0.149442	0	0.665433	1.67288	0.186396	0.108298	19.0556	-0.0442017
TCGA-78-7540-01A-11R-2066-07	LUAD	24440	Dead	39.9	1	female	0.0971645	1.99696	0.127603	0	1.65863	2.38454	1.75888	0	0.101573	0	0.100507	0.303206	0.133024	0.159485	26.6863	-0.0473906
TCGA-24-2026-01A-01R-1567-13	OV	29050	Dead	35.3	1	female	0.116604	0.994803	0.153133	0.0355699	0.174166	2.29619	1.323	0.0527152	0.0365685	0.446521	0.407078	1.14619	0	0.0265006	18.2032	-0.0465647
TCGA-AA-A01C-01A-01R-A00A-07	COAD	27729	Alive	15.23	0	male	0.406841	2.23268	0.102749	0	0	1.96304	2.98747	0	0	0	0.182093	1.09866	0.964023	0.800157	26.9033	-0.0579754
TCGA-E7-A7DU-01A-11R-A32O-07	BLCA	27000	Alive	0.93	0	male	0.0756375	0.615102	0.152819	0.443713	0.620747	1.09487	1.55515	0.131518	0.273702	0	0	0.204257	0.768109	0.495868	16.1716	-0.0103527
TCGA-BG-A0MO-01A-11R-A040-07	UCEC	23287	Alive	43.63	0	female	0.0602767	1.13634	0	0.114921	0.0803861	1.7186	1.60291	0	0.590735	0	0.175361	0.132255	1.83466	0.770572	18.1691	0.00827163
TCGA-CA-6716-01A-11R-1839-07	COAD	23943	Alive	12.36	0	male	0.267349	1.62168	0.0846029	0.393034	0.0859136	1.57963	3.9768	0.0242701	0.0757626	0.271363	0.524773	1.52657	0.198444	0.311122	27.4955	-0.0462876
TCGA-A7-A3IZ-01A-11R-A213-07	BRCA	22997	Alive	10.73	0	female	0.242408	1.38499	0.103809	0.723386	0.140556	3.52586	1.88763	0.0595594	0.877971	2.71418	1.50244	2.82125	0.0695693	0.119765	32.4492	0.0551528
TCGA-AG-A00H-01A-01R-A00A-07	READ	27485	Alive	26.33	0	male	0.329165	2.11766	0	0.320461	0.1868	2.56925	2.41953	0	0	0	0.2445	0.614665	0.0205462	0	25.8136	-0.0602319
TCGA-LD-A7W6-01A-81R-A352-07	BRCA	20077	Alive	13.46	0	female	0.581198	1.40112	0.539267	0.289066	0.117949	3.19412	2.99805	0.1666	0.792481	0.641076	0.47785	1.05345	0.546732	0.789659	30.1902	0.0769408
TCGA-13-0727-01A-01R-1564-13	OV	26185	Dead	15.4	1	female	0.0872365	1.01756	0.339452	0.0492803	0.0517067	3.44533	1.39234	0.0486894	0.0253319	0.272198	0.225594	0.396995	0.037915	0.0917879	20.0195	-0.0351724
TCGA-UB-AA0V-01A-11R-A38B-07	LIHC	25340	Alive	10.46	0	female	0.465808	0.630261	0.144276	0.134051	0.0937674	1.46175	0.838982	0	0.0344535	0	0.051138	0.0771355	0	0.0249679	12.2382	-0.0473763
TCGA-EJ-5499-01A-01R-1580-07	PRAD	22286	Alive	47.16	0	male	0.258821	0.403529	0.0168268	0.195428	0.05468	3.65319	0.908605	0	5.23381	1.06963	0.32803	0.719699	1.4735	1.12111	22.1702	0.570774
TCGA-IN-7806-01A-11R-2055-13	STAD	18404	Alive	36.86	0	male	0.420194	1.00552	0.072609	0.337315	0.188759	3.00143	0.760012	0.0499905	0.0606872	0	0.926491	2.9891	0.207617	0.326701	23.7494	-0.0412758
TCGA-DK-AA75-01A-11R-A39I-07	BLCA	30090	Dead	11.33	1	male	0.0183292	0.501374	0.160474	0	0.130368	2.21814	0.833192	0.0920707	0	0	0.0710991	0.428978	0.82451	1.0067	14.5318	-0.0391923
TCGA-V1-A9OT-01A-11R-A41O-07	PRAD	22630	Alive	15.86	0	male	0.290046	0.428859	0.18581	0.0539502	0.0188688	3.98024	1.08693	0.0266516	5.14435	0.148996	0.164648	0.186264	0.985812	0.623012	20.4788	0.574244
TCGA-44-2661-01A-01R-1107-07	LUAD	25313	Alive	38.63	0	female	0.998365	3.81869	0.219853	0.557103	0.276029	2.55724	9.42525	0.0229343	0.775589	0.0815908	0.495891	0.427424	0.750087	1.12411	55.3251	0.0519817
TCGA-39-5036-01A-01R-1443-07	LUSC	26963	Alive	72.16	0	male	3.7222	4.57617	0.293385	0	0.330016	1.56136	5.16195	0.0776895	0.175153	0	0.399957	0.48263	0.453733	1.28883	50.4827	-0.00938374
TCGA-E7-A4IJ-01A-31R-A26T-07	BLCA	20723	Dead	22.46	1	male	0.0330289	1.19954	0.02711	0.314857	0	1.92267	1.83922	0.0311082	0.0647392	0	0.336314	0.942109	1.15065	1.0556	20.4107	-0.0400546
TCGA-E9-A1NI-01A-11R-A14D-07	BRCA	18985	Alive	10	0	female	0.941748	2.84248	0.316496	0.791713	0.909807	2.60052	2.21125	0.111746	5.17432	1.4198	0.258878	0.455567	0.728773	0.779442	36.2112	0.594842
TCGA-B6-A0I8-01A-11R-A034-07	BRCA	17073	Dead	24.96	1	female	0.539815	1.74747	0.120668	0.420434	0.245075	1.70721	1.92966	0	0.56731	1.63613	0.614819	1.04834	1.50953	2.20569	28.0496	0.0242608
TCGA-56-7823-01B-11R-2247-07	LUSC	21344	Alive	33.7	0	female	0.832163	1.01863	0.50761	0	0.121288	2.74	1.36428	0.0342632	0.160436	0	0.21167	0.957837	0.0933839	0.568409	21.2817	-0.00181811
TCGA-H9-A6BY-01A-11R-A30B-07	PRAD	23297	Alive	3.73	0	male	0.059457	0.211409	0.0185912	0.043184	0	2.69084	0.344922	0.0213331	11.2545	0.444524	0.560113	0.44728	0.814004	0.579119	13.8882	1.30389
TCGA-34-7107-01A-11R-1949-07	LUSC	25677	Dead	1.13	1	male	0.748622	1.93353	0.220577	0.475762	0.217594	2.63158	1.61425	0	0.12228	0.0091883	0.111689	0.547525	0.063353	0.0817975	24.8972	-0.0235683
TCGA-AP-A05D-01A-11R-A00V-07	UCEC	24597	Alive	58.6	0	female	0.0951764	0.827804	0.0735249	0	0.0895968	0.649148	1.47608	0	0	0.0643175	0.0651512	0.0982728	0.24637	0.508957	11.1942	-0.0452016
TCGA-EL-A4KH-01A-11R-A250-07	THCA	13275	Alive	27.43	0	female	0.0840991	4.33469	0.207084	0.561188	0.028039	1.34877	7.33042	0.811886	0.0412101	0	0.917497	0.41518	0.0308402	0.0447964	42.2257	0.0399438
TCGA-AO-A03V-01A-11R-A115-07	BRCA	15284	Alive	45.03	0	female	0.409178	3.94349	0.253105	0.587916	0.253072	1.7415	6.51811	0	0.534679	0.488235	0.759098	0.98887	1.20041	1.17927	45.2618	0.0295407
TCGA-DM-A1D8-01A-11R-A155-07	COAD	18311	Dead	12.76	1	female	0.155469	2.30919	0.0464028	0.21557	0.0628289	2.99095	3.30229	0.0177488	0.0646397	0.0811837	0.466004	0.868303	0.677238	0.334595	30.032	-0.0330349
TCGA-BH-A1EY-01A-11R-A13Q-07	BRCA	28940	Dead	17.93	1	female	1.0051	2.27367	0.209149	0.539794	0.320944	2.37464	3.06952	0.0799983	1.80358	0.203286	0.205922	0.683338	0.176504	0.0804323	31.0459	0.190308
TCGA-EJ-7781-01A-11R-2118-07	PRAD	23937	Alive	35.76	0	male	0.436768	0.232704	0.128178	0	0.0130163	1.99898	0.337189	0.0183852	7.60444	3.89638	1.1358	1.45623	1.62495	2.77274	20.9492	0.877121
TCGA-G4-6310-01A-11R-1723-07	COAD	25243	Alive	64.5	0	male	0.159214	1.31999	0.0373377	0.0867286	0.0606659	4.34493	1.86105	0	0.0222908	0	0.198512	0.698674	0.934175	0.419999	26.2994	-0.0386604
TCGA-BH-A0DP-01A-21R-A056-07	BRCA	22199	Alive	15.86	0	female	0.965509	2.11302	0.125958	0.195051	0.460473	2.10261	3.12748	0	1.77967	0.661105	0.223225	2.02025	2.37294	2.14345	35.7199	0.17669
TCGA-A2-A0D4-01A-11R-A00Z-07	BRCA	13805	Alive	25.56	0	female	0.266136	1.40008	0.0759801	0.588292	0.113164	3.44943	1.97071	0.14531	0.498966	0.0369251	0.650826	0.947841	0.605375	0.832758	27.3203	0.0350009
TCGA-04-1536-01A-01R-1566-13	OV	21939	Dead	29.5	1	female	0.129974	2.37884	0.138398	0	0.3373	1.56244	1.88425	0.0264681	0.0137707	0.0672591	0.122636	0.246642	0.113361	0.0399176	20.3185	-0.0297933
TCGA-23-2077-01A-01R-1568-13	OV	16552	Alive	117.5	0	female	0.376588	0.688599	0.230796	0.0382926	0.174104	1.74659	1.33297	0.0189167	0.177154	0.19228	0.175295	0.837302	0.0810186	0.313819	15.5697	-0.00621985
TCGA-J4-A83K-01A-11R-A352-07	PRAD	19299	Alive	10.93	0	male	0.21708	0.326703	0.0339386	0.0788332	0	4.19008	0.371218	0	8.44907	1.50422	0.300734	0.997966	1.21304	0.807577	21.0235	0.976011
TCGA-21-5784-01A-01R-1635-07	LUSC	29362	Alive	42.26	0	female	0.418823	1.33349	0.073337	0.212935	2.7853	1.80448	3.24924	0.0210382	0.799032	0.0106922	0.357416	1.07824	0.0491481	0.063457	33.4813	0.0618929
TCGA-BG-A0MK-01A-51R-A19W-07	UCEC	19034	Dead	43.9	1	female	0.225338	2.42747	0.164406	0	0.62965	1.78806	2.6795	0	3.68767	0	1.2487	2.00908	0.818475	1.07709	30.0408	0.411203
TCGA-13-1492-01A-01R-1565-13	OV	24332	Dead	127.3	1	female	0.0315627	1.79828	0.0552672	0.224657	0.269392	3.69963	2.29943	0.0317091	0.00824871	0	0.440756	1.21885	0.0555575	0.143465	27.555	-0.0326472
TCGA-HU-A4G9-01A-11R-A24K-31	STAD	24753	Alive	24.53	0	female	0.0505547	0.885783	0.016598	0.154216	0	0.667851	0.900845	0	0	0	0.411815	1.5973	0.69707	1.40747	13.3017	-0.0371803
TCGA-22-5478-01A-01R-1635-07	LUSC	28978	Dead	0.8	1	male	0.574891	3.45678	1.32454	0.123066	3.58324	2.42321	3.97954	0.0607954	0.466547	0.162214	1.29106	2.26607	0.0118355	0.0343829	49.8059	0.0897615
TCGA-KL-8333-01A-11R-2315-07	KICH	25229	Alive	99.7	0	male	0.608419	1.59601	0.246801	0.429955	0.51378	2.75946	2.46457	0.2301	0.119715	0.0089956	0.41005	0.371106	1.92275	2.81622	31.6785	0.0114663
TCGA-FK-A4UB-01A-11R-A250-07	THCA	18792	Alive	117.7	0	male	0.0407948	4.67093	0.200905	0.544442	0.462439	1.89009	6.42555	0.115267	0.319843	0	0.296706	0.984601	0.04488	0	43.4727	0.0232398
TCGA-61-1910-01A-01R-1567-13	OV	20779	Alive	37.56	0	female	0.0543767	1.04074	0	0.276459	0.19338	1.37811	1.68083	0.136572	0.0473699	3.8638	0.140618	0.742371	0.03545	0.0686564	18.7512	-0.0168118
TCGA-A2-A0CK-01A-11R-A22K-07	BRCA	22094	Alive	138.63	0	female	0.694813	2.06133	0.511302	0.228396	0.191713	3.88238	3.16931	0.135395	0.375692	0.103217	0.243961	0.420555	0.0527166	0.0170161	31.7996	0.0486187
TCGA-CG-4436-01A-01R-1157-13	STAD	20941	Alive	8.1	0	male	0.185716	2.49481	0.0297433	0.276353	0.277878	1.45507	2.98151	0.0170649	0.0443923	0	0.184491	1.47092	1.07638	1.69859	28.3026	-0.0253874
TCGA-BG-A0VZ-01A-11R-A109-07	UCEC	21414	Alive	53.36	0	female	0.181537	1.51925	0.238407	0.221511	0.426098	1.91855	2.93117	0.164141	0.910915	0.0834208	0.253506	0.89223	0.55388	0.783899	24.7701	0.102516
TCGA-DK-A3IS-01A-21R-A21D-07	BLCA	25098	Alive	50.96	0	male	0.0314396	0.618625	0.349366	0.110661	0.348328	1.17222	0.927853	0.0911117	0.0474031	0	0.16886	0.339608	0.510838	0.384745	11.8763	-0.00156584
TCGA-KK-A8IC-01A-11R-A36G-07	PRAD	19902	Alive	68.36	0	male	0.450495	0.814356	0.20993	0.310309	0.0775209	3.25944	1.04637	0.0875968	4.59162	1.458	0.845552	0.969315	1.27046	1.35411	24.5382	0.537066
TCGA-AG-3725-01A-11R-1736-07	READ	32872	Alive	0	0	female	0.162668	0.758561	0.0205411	0.0954264	0.0333749	2.34277	2.90658	0	0	0	0.436841	1.20802	1.0921	1.04866	22.9742	-0.0300308
TCGA-D5-5541-01A-01R-1653-07	COAD	23109	Alive	56.7	0	male	0.577513	1.95499	0.0907214	0.210729	0.221105	2.43181	2.43177	0.0624607	0.0649934	0.0211628	0.289401	0.97006	1.16733	1.42869	28.1407	-0.01294
TCGA-HC-7821-01A-12R-2118-07	PRAD	19894	Alive	31.86	0	male	0.66673	0.955133	0.187385	0.514398	0.0830346	3.93508	0.867955	0.0390946	1.84077	0.615937	0.422657	0.546451	2.19193	3.31651	29.0566	0.203067
TCGA-KK-A8IJ-01A-11R-A352-07	PRAD	21793	Alive	51.96	0	male	0.175089	0.433744	0.0201701	0	0	1.74577	0.921572	0.162013	1.734	2.69368	0.571933	1.34796	1.83836	2.07688	18.864	0.194185
TCGA-KM-8440-01A-11R-2315-07	KICH	13860	Alive	45.53	0	male	0.102191	0.226648	0.124842	0.108744	0.342294	1.38229	0.0864246	0	0.0186328	0	0.165935	0.584018	11.1553	13.6649	34.3329	-0.0204664
TCGA-AR-A5QM-01A-11R-A27Q-07	BRCA	22780	Alive	74.36	0	female	0.827623	1.94682	0.31439	0.260811	0.456087	2.24919	3.38282	0.0773051	1.0055	0.484559	0.278585	0.660333	1.57519	1.4379	32.3865	0.115468
TCGA-4X-A9F9-01A-11R-A42C-07	THYM	21168	Alive	22.3	0	female	0.0889226	1.06222	0.43024	0.142767	0.199728	2.44638	2.88483	0.105791	0.146775	0	0.108926	0.164302	0.0686507	0	20.695	0.0235629
TCGA-13-1498-01A-01R-1565-13	OV	26820	Dead	67.06	1	female	0.163327	1.57413	0.0784731	0.0911392	0.340006	2.12015	1.71667	0	0.0468489	0.404249	0.394037	0.629319	0.134397	0.113169	20.2298	-0.0144256
TCGA-FD-A62O-01A-11R-A30C-07	BLCA	27310	Dead	7.2	1	male	1.47604	1.02117	0.0478627	0.277941	3.05235	3.15201	0.722324	0.137304	0	0	0.551352	1.15151	0.203148	0.227781	34.5937	-0.00638927
TCGA-BH-A28Q-01A-11R-A16F-07	BRCA	16882	Alive	37.3	0	female	0.903035	1.84059	0.127519	0.444306	0.269349	2.29971	2.42589	0.0877957	0.243615	1.15269	0.587581	1.26127	0.558335	0.60687	29.3569	0.0227061
TCGA-AX-A060-01A-11R-A00V-07	UCEC	28472	Alive	35.83	0	female	0.0103157	0.983797	0.0677365	0	0.0275143	1.04902	0.881574	0	0.121317	0	0.120044	0.45268	0.302632	0.556805	10.6812	-0.00177664
TCGA-OL-A5RX-01A-11R-A28M-07	BRCA	18942	Alive	29.26	0	female	0.39446	2.47498	0.0900925	0.104634	0.0914883	1.72776	2.7567	0.10338	1.99007	1.7601	0.518908	1.445	0.271697	0.136422	26.981	0.232956
TCGA-EM-A3SX-01A-11R-A22U-07	THCA	10447	Alive	30.26	0	female	0.0773059	5.04269	0.253809	1.57214	0.0137462	2.04249	4.03419	0.252409	0.0707118	0	1.22947	2.53298	0.0755976	0.175693	43.2285	0.0246969
TCGA-A2-A0EW-01A-21R-A115-07	BRCA	19413	Dead	62.8	1	female	1.07773	1.28816	0.179613	0.333767	0.466934	2.70885	1.81042	0.0824412	0.718442	0.89035	0.381978	0.960279	0.441361	0.38854	26.8954	0.0836482
TCGA-VQ-A91V-01A-11R-A414-31	STAD	21505	Alive	43.23	0	male	0.147453	2.24743	0.0265269	0.184851	1.49774	1.73542	0.646408	0.0913173	0.0395917	0.0309399	0.282069	0.780023	1.36886	2.5019	26.2738	-0.00332813
TCGA-AA-A029-01A-01R-A00A-07	COAD	24686	Alive	52.7	0	male	0.0381321	0.67658	0	0	0	1.90867	0.993804	0.191545	0	0.048674	0.147915	0.223112	0.74579	0.938846	13.1262	-0.000380308
TCGA-AS-3777-01A-01R-0864-07	KIRC	23039	Alive	41.26	0	male	0.233196	1.78306	0.326098	0.263467	0.702615	1.04657	1.80207	0.146423	0.0846446	0	0.452284	0.0379009	0.753807	1.16547	20.7086	0.0225531
TCGA-KM-8438-01A-11R-2315-07	KICH	16683	Alive	154.06	0	female	0.138685	0.532364	0.280202	0.122036	1.4654	2.82368	0.664371	0.0602864	0.0418206	0	0.0310363	0.0936291	5.53959	4.60662	29.1096	0.00779123
TCGA-EJ-7788-01A-11R-2118-07	PRAD	19623	Alive	28.63	0	male	0.497163	0.335589	0.0473123	0.0732652	0.0128121	2.25979	0.423607	0.0180967	9.71653	2.33609	0.866429	1.77064	1.66991	2.40172	20.5413	1.15387
TCGA-KC-A4BR-01A-32R-A32Y-07	PRAD	27741	Alive	44.96	0	male	0.404763	0.888291	0.0837107	0.243056	0.034003	3.82866	2.57881	0.0720424	3.63574	2.1236	0.185442	0.559435	0.729303	0.832982	27.8008	0.432113
TCGA-51-4079-01A-01R-1100-07	LUSC	26899	Dead	0.4	1	female	2.77202	2.89687	0.156465	0	0.395456	1.62549	2.41666	0	0.0311367	0	0.06162	0.325312	0.411663	0.8424	33.1585	-0.00315772
TCGA-CN-5360-01A-01R-1436-07	HNSC	25034	Alive	72.3	0	male	0.75598	1.16059	0.105618	0.196264	0.154446	3.77278	1.86008	0	0.390937	0.0369565	0.374356	0.903474	2.35939	5.7575	33.7686	0.0375768
TCGA-BG-A3PP-01A-11R-A22K-07	UCEC	30227	Alive	22.7	0	female	0.612766	2.14773	0.169672	0.168907	0.27568	1.77517	3.72514	0.0556272	0.0578828	0.0282712	0.300696	0.388769	0	0	26.7652	0.0061558
TCGA-AY-4071-01A-01R-1113-07	COAD	23320	Dead	0.96	1	female	0.230871	1.46146	0.0473744	0.110042	0.0769734	3.34613	2.19078	0	0.141414	0	0.167916	1.26641	0.740806	0.983812	25.5221	0.00634946
TCGA-VQ-A91N-01A-11R-A414-31	STAD	21753	Dead	19	1	female	0.24607	1.1764	0.0119687	0.333614	0.61257	1.51751	1.34559	0.0137339	0.0214362	0.00697995	0.127268	0.351941	1.27268	1.61559	19.7743	-0.00780131
TCGA-55-7573-01A-11R-2039-07	LUAD	26302	Alive	16.23	0	female	0.539551	1.54213	0.158164	0.514341	0.0513967	2.89358	1.92708	0	0.472125	0.368954	0.504544	2.28313	2.37433	2.13496	30.8019	0.0532255
TCGA-09-2056-01B-01R-1568-13	OV	22864	Alive	12.63	0	female	0.306763	2.044	0.16786	0.149964	0.0839189	1.90252	4.61602	0.0296332	0.115631	0.828322	0.137301	1.00099	0.27114	0.580983	29.4668	0.0142826
TCGA-HC-7081-01A-11R-1965-07	PRAD	0	Alive	37.86	0	male	0.904868	1.27158	0.0736572	0.342184	0.0398924	4.43494	1.03342	0	5.24754	1.23139	0.522148	0.656331	0.987254	1.35966	29.0833	0.623961
TCGA-K6-A3WQ-01A-11R-A22K-07	UCEC	22092	Dead	14.23	1	female	0.038461	1.68536	0.573974	0.266647	0.130562	0.81746	3.31229	0	0.0822398	0	0.406884	0.736483	0.656485	0.615844	21.0114	0.0297356
TCGA-YL-A8SL-01B-21R-A37L-07	PRAD	27033	Alive	32.9	0	male	0.115824	0.459276	0.0230466	0.321198	0.0936147	4.27636	0.478638	0.0264456	5.87508	6.74706	0.285906	1.29377	1.55481	1.41587	27.8202	0.699738
TCGA-EJ-5531-01A-01R-1580-07	PRAD	22760	Alive	42.43	0	male	0.381236	0.494949	0.101761	0.0945492	0.0661363	2.33302	0.512853	0.0233539	1.19074	1.19878	0.829582	1.25132	2.80973	2.78245	21.1627	0.141305
TCGA-BS-A0U7-01A-21R-A104-07	UCEC	23166	Dead	31.16	1	female	0.300494	2.95217	0.175391	0.10185	0.178108	2.41163	2.27053	0	0.157064	0.153427	0	0.117213	0.313444	0.303525	25.4928	0.0190179
TCGA-HC-7819-01A-11R-2118-07	PRAD	19663	Alive	18.1	0	male	0.13099	0.0988574	0.0537578	0	0	3.76069	0.138936	0.10281	12.1635	4.65033	0.698652	1.48495	2.50586	2.82194	24.419	1.46322
TCGA-XK-AAIW-01A-11R-A41O-07	PRAD	28721	Alive	40.6	0	male	0.091724	0.282869	0.051625	0.159887	0.0419399	1.98756	0.605175	0	0.410939	0	0.91491	2.25405	3.04458	2.65043	19.3331	0.0443642
TCGA-61-1918-01A-01R-1568-13	OV	16689	Dead	15.96	1	female	0.319719	0.676336	0.10393	0	0.168865	2.92427	1.06483	0.0715548	0.0868657	0.0606101	0.2947	1.27799	0.213596	0.215829	17.8404	0.0148044
TCGA-2H-A9GJ-01A-11R-A37I-31	ESCA	21180	Dead	59.36	1	male	0.064794	0.850961	0	0.1744	0.304977	2.5791	1.06033	0.0287181	0.0149413	0	0.377005	1.43839	0.844208	1.26684	19.5438	-0.00126668
TCGA-NC-A5HI-01A-11R-A26W-07	LUSC	24981	Alive	58.1	0	female	0.129438	2.27795	0.248762	0.144457	0.202092	1.91426	1.56138	0.0237875	0.0618801	0.0241788	0.69803	0.775817	0.240806	0.358748	21.174	0.0164514
TCGA-AA-3858-01A-01R-0905-07	COAD	24806	Alive	31.5	0	male	0.269546	1.7049	0	0.114201	0.239648	1.3805	3.26742	0.0564159	0.0293517	0.0573441	0.348525	1.05141	1.25205	2.12707	25.7875	0.00321088
TCGA-KN-8437-01A-11R-2315-07	KICH	15475	Alive	102.26	0	female	0.185415	2.43015	0.67639	0.628452	0.354119	1.59248	1.19455	0.0172477	0.0717882	0	0.13319	0.763427	0.0604394	0.0910416	20.7721	0.0387328
TCGA-BH-A1EN-01A-11R-A13Q-07	BRCA	28724	Dead	70.9	1	female	0.471363	1.65734	0.118474	0.378391	0.144371	9.22109	3.40779	0.05098	2.23682	0.431824	0.367434	0.55423	1.30344	1.92212	49.5788	0.27373
TCGA-V1-A8MU-01A-11R-A37L-07	PRAD	20805	Alive	62.53	0	male	0.472243	0.721702	0.185129	0.107505	0.0563992	3.2489	1.11499	0.0531081	0.925631	0.499333	1.27135	0.494884	1.19932	0.620731	21.4879	0.120529
TCGA-AR-A5QN-01A-12R-A28M-07	BRCA	25089	Alive	33.76	0	female	0.770517	1.61307	0.208804	0.186544	0.326214	2.09227	3.32687	0.202738	0.709587	1.62985	0.227721	0.901662	0.674553	0.806084	28.915	0.110258
TCGA-55-8615-01A-11R-2403-07	LUAD	24786	Alive	14.86	0	male	0.144522	1.69264	0.0499464	0.290041	0.486914	3.71575	1.24476	0.0859689	0.685821	0.131075	0.442581	0.467306	2.07529	1.72871	27.994	0.0890503
TCGA-CQ-6225-01A-11R-1915-07	HNSC	23988	Dead	13.43	1	male	0.0889198	2.34754	0.169018	0	0.511788	3.06011	0.923288	0.123419	0.990698	0.00896072	0.0544612	0.451815	2.09378	2.97813	26.9669	0.135285
TCGA-BG-A18B-01A-11R-A12I-07	UCEC	19550	Alive	15.66	0	female	0.195647	1.32043	0.0828832	0.288783	0.0673338	1.9074	1.04428	0	0.470076	0	0.80788	1.66171	0.129606	0.107576	17.7151	0.0578626
TCGA-YL-A8HM-01A-11R-A36G-07	PRAD	24121	Alive	49.4	0	male	0.217704	0.442605	0.039709	0.0461183	0.0806483	2.79321	0.670744	0	14.8165	0.868407	0.422239	0.424598	1.97813	1.83823	18.3198	1.77789
TCGA-A8-A08S-01A-11R-A034-07	BRCA	25994	Alive	33.46	0	female	0.507405	1.60187	0.195106	0.244028	0.219465	1.93763	5.80994	0.0344431	1.04831	1.64546	2.02143	3.53051	1.32095	1.31161	40.7657	0.136597
TCGA-78-7539-01A-11R-2066-07	LUAD	27445	Alive	26.36	0	female	0.228834	1.79852	0.102119	0.135545	0.0829607	2.29307	2.58943	0	0.243862	0.714645	0.956594	1.36491	1.34266	0.858368	26.6286	0.0334351
TCGA-HC-A8D0-01A-11R-A36G-07	PRAD	22465	Alive	25.83	0	male	0.476706	0.414619	0.105218	0.1222	0.042739	3.66254	0.837653	0	4.97813	4.09584	0.559407	1.19538	0.822657	0.660059	23.545	0.601874
TCGA-EF-5830-01A-01R-1660-07	READ	19802	Alive	3.53	0	male	0.149586	0.655233	0.0491116	0.285193	0	2.08983	1.19675	0.0563547	0.0293199	0	0.304628	0.656422	1.20681	1.04114	16.3308	0.0103799
TCGA-B5-A11Y-01A-21R-A10J-07	UCEC	21860	Alive	18.66	0	female	0.0469627	1.1874	0.185024	0	0.100208	1.57108	2.2031	0	0.920504	0.179838	0.437205	0.659471	0.771538	0.533659	17.6449	0.121027
TCGA-E2-A15E-01A-11R-A12D-07	BRCA	14894	Alive	21	0	female	0.485929	2.05488	0.0510525	0.237171	0.124424	2.18719	3.72508	0.0878727	0.731487	2.42649	1.35714	1.36473	0.809725	1.01602	33.0128	0.0997046
TCGA-24-1558-01A-01R-1566-13	OV	27004	Dead	19.8	1	female	0.172849	1.17429	0.21505	0.166507	0.194117	1.85717	1.18768	0.0411277	0.0285303	1.33077	0.317597	1.43717	0.250875	0.485872	18.1497	0.0201652
TCGA-EY-A1GU-01A-11R-A13S-07	UCEC	24304	Dead	33.23	1	female	0.0655523	1.2424	0.195654	0.181788	0.0635794	1.85769	1.98294	0	0.163529	0.684611	0.208046	0.209208	2.01053	1.8284	20.7209	0.0325864
TCGA-AA-A02Y-01A-43R-A32Y-07	COAD	26724	Alive	40.53	0	male	0.0258702	0.894656	0	0.0438425	0.0306674	1.40418	0.517433	0	0.033805	0	0.200701	0.504556	1.16373	0.881925	11.5579	0.00816275
TCGA-VS-A9UP-01A-11R-A42T-07	CESC	15849	Alive	48.13	0	female	0.282879	1.96773	0.168862	0.0653725	0.160046	2.5744	4.23174	0	0.403246	0.426734	0.698275	6.09389	1.2574	1.6803	38.6816	0.0611779
TCGA-BG-A0MQ-01A-11R-A104-07	UCEC	26284	Alive	60.56	0	female	0.172653	1.05943	0.0566852	0.526677	0.0921014	1.69011	0.926104	0.13009	0.203048	0	0.401835	0.15153	1.31694	1.03002	16.3597	0.0433215
TCGA-A2-A3XV-01A-21R-A239-07	BRCA	16971	Alive	33.2	0	female	0.125214	5.03327	0.145094	0.374474	0.275038	0.560012	4.24101	0.129494	0.615979	0.150429	0.399994	0	0.979577	0.697484	33.7428	0.0974799
TCGA-CU-A0YR-01A-12R-A10U-07	BLCA	30674	Dead	15.33	1	male	0.403408	1.54515	0.151367	0.410197	1.57811	1.24147	3.34621	0.0868454	0.120489	0	0.0447093	0	0.214154	0.26195	26.5067	0.0347319
TCGA-EO-A1Y7-01A-11R-A157-07	UCEC	24085	Alive	49.83	0	female	0.0387971	1.60622	0.0212296	0.19725	0.137975	1.54865	1.48143	0.0487213	1.71102	0.0247615	0.451484	0.170252	1.50811	1.85533	18.9848	0.216924
TCGA-AG-4015-01A-01R-1119-07	READ	31291	Alive	0	0	female	0.118022	1.51602	0.096872	0.112508	0.0786982	2.17325	2.54836	0	0.0578331	0	0.257518	1.8127	0.476084	0.922036	22.9335	0.0179636
TCGA-A8-A076-01A-21R-A00Z-07	BRCA	24230	Alive	54.73	0	female	0.918104	2.19263	0.171836	0.365882	0.476963	2.15964	2.46639	0.0328632	11.3615	7.13173	0.913597	2.44987	1.65701	1.79663	39.4108	1.38248
TCGA-ZH-A8Y6-01A-11R-A41I-07	CHOL	14976	Alive	17.3	0	female	0.681526	1.12871	0.0390842	0.0907853	0.142883	8.12334	2.03468	0.0896968	0.0583337	0	0.796557	1.46271	0.165889	0.0338188	38.695	0.0246702
TCGA-75-6212-01A-11R-1755-07	LUAD	0	Dead	50.53	1	female	0.24213	1.51408	0.0993693	0.0769389	0.188363	1.16018	2.87087	0	0.177972	0	0.939224	1.50525	1.03591	1.06045	22.7212	0.034133
TCGA-58-8393-01A-11R-2326-07	LUSC	25132	Alive	35.26	0	female	2.37817	2.21128	0.251532	0.0973769	1.32823	3.4889	3.00082	0.0240523	0.200221	0.12224	0.334327	0.784455	0.159203	0.253919	40.1894	0.0467876
TCGA-DD-A3A4-01A-11R-A22L-07	LIHC	13739	Dead	20.4	1	male	0.0418019	0.622832	0	0.147134	0.0171531	0.372834	0.982255	0	0.0126054	0	0.0748385	0.0564424	0	0	6.34099	0.0101826
TCGA-HE-7130-01A-11R-1965-07	KIRP	0	Alive	59	0	female	0.0787553	0.396977	0.42311	0.163801	0.343732	1.5514	0.27989	0	0.1684	0	0.374923	1.06822	0.346567	0.528824	11.11	0.0506114
TCGA-KQ-A41R-01A-21R-A352-07	BLCA	29351	Alive	45	0	female	0.0618725	1.52092	0.135425	0.393211	0.247542	1.9405	2.85942	0	0.0808498	0	0.300005	0.543026	0.847073	0.351543	22.6294	0.025747
TCGA-EJ-7314-01A-31R-2118-07	PRAD	22766	Alive	38.33	0	male	0.167952	0.231653	0.0164602	0.114702	0.0267443	3.3687	0.227899	0.0566632	2.58445	2.611	0.670935	0.880021	1.34579	1.09668	18.6302	0.326312
TCGA-34-2600-01A-01R-0851-07	LUSC	28072	Dead	62.46	1	female	0.110872	1.04713	0.25481	0.295938	0.133075	1.63327	0.503995	0	0.0977932	0.0955286	0.161278	0.583845	2.11424	2.03158	16.3066	0.0349099
TCGA-AA-3861-01A-01R-1022-07	COAD	26602	Alive	30.46	0	male	0.0836956	1.07939	0	0.14184	0.0992158	2.86357	1.04837	0.140139	0.0364555	0.0356113	0.649312	1.14264	2.70092	1.74363	22.3229	0.0282775
TCGA-DD-A3A2-01A-11R-A213-07	LIHC	27930	Dead	71.03	1	female	0.0451006	0.147958	0.0370183	0	0.0300735	0.546508	0.266519	0	0.0221002	0.0107942	0	0.0494784	0	0	2.84899	0.0171335
TCGA-A7-A4SF-01A-11R-A266-07	BRCA	19985	Alive	18.16	0	female	0.322839	1.85224	0.0298574	0.138707	0.024256	2.53238	5.4981	0	4.99102	1.93276	1.21702	2.15499	0.613625	0.387526	36.2665	0.613262
TCGA-25-1323-01A-01R-1565-13	OV	26602	Dead	13.16	1	female	0.76067	1.65573	0.196518	0.152158	0.305996	1.73979	1.90916	0.0187917	0.0488843	0.0955046	0.0870684	0.569106	0.256083	0.623491	21.1247	0.030296
TCGA-A2-A0ER-01A-21R-A034-07	BRCA	23021	Alive	75.43	0	female	0.302499	1.39236	0.217678	0.221211	0.154735	4.5093	2.15868	0.0624454	0.657898	0.285628	0.795659	1.4911	0.218821	0.341389	29.033	0.10873
TCGA-C8-A27A-01A-11R-A169-07	BRCA	17779	Alive	24.9	0	female	0.681904	1.9479	0.0529896	1.01545	0.107621	9.64062	2.31105	0.0304023	0.316351	0.0463538	0.845184	3.85999	2.19582	2.23523	56.5734	0.0566443
TCGA-EJ-5530-01A-01R-1580-07	PRAD	22316	Alive	61.06	0	male	0.459036	0.215823	0.0396604	0.122832	0.01074	2.54488	0.223308	0.0151699	7.33213	5.08071	1.10116	1.51961	2.60476	4.09521	24.8389	0.897902
TCGA-86-A456-01A-11R-A24H-07	LUAD	28533	Alive	29.86	0	female	0.217467	1.96079	0.111997	0.130074	0.159225	3.22581	3.96192	0	0.23402	0.163287	0.347347	0.224542	1.87642	0.920635	31.433	0.0493456
TCGA-E2-A15H-01A-11R-A12D-07	BRCA	13985	Alive	13.1	0	female	0.677786	2.19586	0.0791214	0.551353	0.257111	2.67972	3.46718	0.0226976	7.00273	3.35684	0.280441	1.32191	1.21957	1.16386	35.9567	0.862692
TCGA-DF-A2KU-01A-11R-A180-07	UCEC	0	Alive	102.23	0	female	0.127092	1.94671	0.104317	0	0.444918	1.23053	5.71949	0.239403	0.295819	0	0.0924362	0.139429	0	0	27.183	0.07962
TCGA-3C-AALI-01A-11R-A41B-07	BRCA	18538	Alive	133.5	0	female	0.333499	5.11907	0.218987	0.445083	0.400283	2.6545	12.8177	0	7.55003	1.81985	0.29107	1.02444	0.0244597	0	65.2389	0.936398
TCGA-CG-5732-01A-11R-1602-13	STAD	24379	Dead	70	1	male	0.216272	1.06129	0.0205814	0	0.183922	1.99585	1.81804	0.0472335	0.0491488	0	1.02129	3.30107	1.11263	2.4754	24.2073	0.0306399
TCGA-G4-6323-01A-11R-1723-07	COAD	18334	Alive	13.96	0	male	0.153298	1.01352	0	0	0.070094	2.70574	1.32999	0	0.0515101	0.0167724	0.407757	0.845696	1.63188	1.29406	19.6322	0.0268839
TCGA-EL-A3ZM-01A-12R-A23N-07	THCA	21987	Alive	36.53	0	male	0.223714	5.91662	0.388035	0.0643809	0.14636	0.962793	8.62674	0.111316	0.0661882	0	0.122801	0.37046	0	0	46.3259	0.0588726
TCGA-CV-A45Z-01A-21R-A24Z-07	HNSC	27397	Dead	48.86	1	male	0.511177	2.52109	0.608237	0.261634	0.0366021	3.40399	5.35223	0.0258497	0.443814	0	0.279464	0.240878	0.392524	0.370356	35.9562	0.107599
TCGA-D5-5537-01A-21R-1928-07	COAD	30505	Dead	46.03	1	male	0.266915	2.25237	0.050076	0.407111	0.203407	1.8337	4.27782	0.114923	0.0597913	0.0584067	0.443729	0.803174	0.626441	0.584952	29.3024	0.0423039
TCGA-AQ-A04L-01B-21R-A10J-07	BRCA	17759	Alive	131.9	0	female	0.570122	3.67631	0.225311	0.241548	0.436482	3.42162	7.04055	0.059663	0.98297	0.101074	0.645024	0.787619	0	0	46.2358	0.157036
TCGA-BR-6801-01A-11R-1884-13	STAD	25637	Alive	40.76	0	male	0.323444	1.38265	0.0171278	0.397847	0.904443	2.30053	2.20068	0.0982691	0.0306761	0.0199772	0.485668	0.686786	1.01011	1.18563	26.0054	0.035844
TCGA-AG-3894-01A-01R-1119-07	READ	23954	Alive	14.2	0	male	0.0875728	1.09473	0.0522758	0.242854	0.127406	1.42245	1.89631	0	0	0.0304863	0.185289	0.698714	0.0934229	0.0904665	15.0871	0.0251334
TCGA-AA-3819-01A-01R-0905-07	COAD	15280	Alive	25.36	0	female	0.215636	1.47019	0	0.274081	0.0319528	2.94884	2.34164	0.0902648	0.0234812	0	0.209114	0.525704	0.720475	1.12309	23.5911	0.0339817
TCGA-DD-A4NV-01A-11R-A311-07	LIHC	22438	Alive	79.93	0	male	0.314825	0.589897	0	0.289767	0.0289556	4.73058	0.972166	0.102247	0.063836	0	0.0631661	0.0476392	0	0.0154203	19.9917	0.0408747
TCGA-EW-A1J5-01A-11R-A13Q-07	BRCA	21559	Alive	15.9	0	female	0.522548	1.87744	0.259942	0.513228	0.285087	2.7653	4.10289	0.0745697	1.00095	1.51593	1.05955	3.0227	2.14853	2.09178	39.7175	0.165011
TCGA-CM-6161-01A-11R-1653-07	COAD	13363	Alive	15.23	0	female	0.344936	1.12447	0.0647136	0.350741	0.0350486	1.51112	2.10259	0.0495051	0.141659	0	0.420518	0.92262	0.144563	0.279977	17.5399	0.0522659
TCGA-E7-A8O8-01A-11R-A36F-07	BLCA	21629	Alive	0.43	0	male	0.0520371	0.961768	0.227796	0.317477	0.351614	1.8991	0.889413	0.0522784	0.0543982	0	0	0	0.111952	0.0197107	12.9962	0.050389
TCGA-AJ-A2QK-01A-11R-A18M-07	UCEC	23945	Alive	21.43	0	female	0.498496	1.50764	0.942314	0.115201	0.322329	1.27774	1.75788	0.17073	0.414523	0	0.61526	1.06062	1.41813	1.02994	20.4953	0.140018
TCGA-AA-3509-01A-01R-1410-07	COAD	19786	Alive	63.83	0	female	0.341637	1.6316	0.0448662	0.208432	0.0728981	2.75337	2.52205	0	0.214283	0.0261651	0.0795129	0.239871	1.98448	2.17402	26.16	0.0575383
TCGA-BT-A0YX-01A-11R-A10U-07	BLCA	25570	Dead	13.33	1	female	0.168643	1.45373	0.155032	0.102889	0.359848	3.55815	0.88926	0.0254137	0	0	0.196251	0.29602	3.99757	4.63762	28.5318	0.0408018
TCGA-NJ-A55O-01A-11R-A262-07	LUAD	20628	Alive	0.43	0	female	0.171746	0.923425	0.384459	0.178605	0.374798	3.02711	1.63949	0	0.137714	0.0448418	0.317962	0.890699	1.03061	1.10888	21.8269	0.0665212
TCGA-A2-A1FX-01A-11R-A13Q-07	BRCA	22344	Alive	61.56	0	female	0.640747	1.96019	0.311657	0.789733	0.184137	4.44521	4.81323	0.0162555	0.541268	0.413074	0.778277	2.99165	0.0253167	0.049031	41.8919	0.113828
TCGA-G3-A25U-01A-11R-A16W-07	LIHC	23207	Alive	54.53	0	female	0.0632533	0.518642	0	0.306971	0.0153374	2.07125	0.669164	0.0433272	0.0563551	0	0.0669164	0.302806	0.00843485	0	10.5025	0.0428376
TCGA-EJ-A6RC-01A-11R-A32O-07	PRAD	23598	Alive	29.1	0	male	0.530004	0.746924	0.163134	0.0842068	0	3.57321	0.96872	0.103996	1.94784	1.00422	0.449727	0.823721	1.12567	1.01947	21.38	0.284504
TCGA-AN-A04A-01A-21R-A034-07	BRCA	13445	Alive	3	0	female	1.46068	3.34143	0.133419	0.550947	0.433555	1.85382	5.13946	0.0850533	5.20392	2.20454	0.472896	0.752935	0.33116	0.282199	41.271	0.673461
TCGA-AC-A3W7-01A-11R-A22K-07	BRCA	24327	Alive	15.7	0	female	0.631828	1.85649	0.1817	0.457226	0.344427	2.13895	2.50733	0.0868737	1.45538	0.909522	0.375681	0.688098	0.216479	0.44546	25.7004	0.226787
TCGA-97-8176-01A-11R-2403-07	LUAD	23170	Dead	15.6	1	male	0.207613	1.66917	0.22721	0.197913	0.415314	1.86626	2.97281	0	0.135646	0.364388	0.251667	0.455531	0.951681	1.05673	24.1151	0.0633193
TCGA-77-7140-01A-41R-2045-07	LUSC	25303	Dead	21.06	1	female	2.07529	3.10324	0.259872	0.150909	0.145144	2.48247	6.60244	0.0186374	0.0969658	0	0.201491	0.564433	0.834508	1.12431	45.0004	0.0623399
TCGA-A1-A0SG-01A-11R-A144-07	BRCA	22380	Alive	14.46	0	female	0.680744	1.22798	0.1788	0.456852	0.508397	1.24737	2.23297	0.082068	1.31296	1.61623	0.982309	1.86407	0.15178	0.108299	23.5428	0.210334
TCGA-95-A4VK-01A-11R-A262-07	LUAD	27040	Alive	21.7	0	female	0.281986	2.24567	0.0468764	0.21777	0.399862	2.01507	3.09585	0.0537898	0.0139927	0.519411	0.53999	1.06513	1.74877	2.12946	30.1163	0.0454583
TCGA-G4-6306-01A-11R-1774-07	COAD	26163	Alive	45.3	0	male	0.05808	0.792405	0	0.161066	0.028166	2.07748	0.700841	0.0397836	0	0	0.307218	0.18536	2.74173	1.64998	15.6617	0.0403008
TCGA-KK-A8I4-01A-11R-A36G-07	PRAD	23706	Alive	75.3	0	male	0.54976	0.999958	0.133701	0.177464	0.0620672	2.5765	2.36419	0.263004	7.66273	3.96542	0.372346	1.07222	0.810684	0.363593	25.1973	0.98822
TCGA-XF-A8HI-01A-11R-A38B-07	BLCA	21059	Dead	18.13	1	female	0.0581103	0.961243	0.286179	0.443161	0.929962	1.74657	0.653779	0.0820965	0.341702	0	0.0845289	0.892512	0.841738	0.701605	16.9575	0.101394
TCGA-D8-A146-01A-31R-A115-07	BRCA	20861	Alive	21.43	0	female	1.25543	2.65403	0.0864109	1.00358	0.589677	2.53138	3.26857	0.079324	3.23971	1.11873	0.765697	1.38595	0.702639	0.538342	38.167	0.439066
TCGA-NH-A8F7-01A-11R-A41B-07	COAD	19535	Alive	18.1	0	female	0.0316289	1.13018	0	0.107204	0.018747	1.93051	0.964898	0	0.0551067	0	0.654341	2.83761	3.2992	4.39284	23.8407	0.0461302
TCGA-KK-A8II-01A-11R-A36G-07	PRAD	22460	Dead	115.56	1	male	0.060237	0.103235	0.0539369	0.0417619	0.043818	5.92786	0.179228	0	11.7532	1.54129	0.637255	1.97051	1.59046	1.52457	25.5531	1.45288
TCGA-B6-A0RM-01A-11R-A084-07	BRCA	21047	Dead	79.1	1	female	0.845011	0.949005	0.565467	0.123138	0.272758	2.43997	1.56583	0.0608309	2.16267	1.44274	0.5637	1.5116	0.213164	0.152902	21.8926	0.333226
TCGA-A8-A0A2-01A-11R-A034-07	BRCA	24380	Alive	19.3	0	female	0.608638	2.46137	0.23839	0.423445	0.546823	2.85772	4.13548	0.0321821	1.53203	2.86227	1.06862	2.77395	0.551333	0.521752	40.0956	0.238999
TCGA-G9-A9S4-01A-11R-A41O-07	PRAD	22684	Alive	30.2	0	male	0.048081	0.365915	0.130001	0	0.0301749	4.06962	0.431983	0.0426211	0.365882	0.194951	0.427869	0.645388	0.979092	0.594576	16.7321	0.095894
TCGA-EL-A3H8-01A-11R-A20F-07	THCA	12992	Alive	152.56	0	female	0.226788	2.5359	0.148917	0.345906	0.120979	2.27931	2.67522	0.234959	0.0777911	0	2.21028	4.82674	0	0.0161068	32.0312	0.0806685
TCGA-BH-A18T-01A-11R-A12D-07	BRCA	25674	Dead	7.46	1	female	0.175024	1.34435	0.194032	0.242685	0.109129	1.36962	1.78547	0.0513804	0.0801958	0.0522258	0.18516	0.438886	0.106695	0.103318	14.9081	0.0679557
TCGA-AG-4007-01A-01R-1119-07	READ	31776	Alive	1.03	0	male	0.231634	1.78331	0.104896	0	0.213042	2.00406	2.48349	0	0.0313117	0	0.0929493	0.420609	0.398354	0.771496	20.5772	0.0569298
TCGA-B5-A11P-01B-11R-A14D-07	UCEC	32047	Alive	27.5	0	female	0.0259786	1.58448	0.127938	0.198118	0.277164	1.27153	3.46008	0	0.10184	0.422797	0.377892	1.02601	0.685922	0.922522	22.511	0.0689168
TCGA-09-1670-01A-01R-1566-13	OV	21147	Alive	18.23	0	female	0.0638188	1.01058	0.270359	0.0313997	0.120801	2.99743	1.38126	0	0.225968	0.930243	0.479137	0.686584	0.0362372	0.0701809	17.6749	0.0921714
TCGA-KL-8336-01A-11R-2315-07	KICH	18821	Dead	30.66	1	female	0.150235	0.513028	0.219222	0.290978	0.241699	1.43689	1.0103	0.0539042	0.0467416	0.00913185	0.388509	0.334868	5.87661	9.30827	26.4733	0.0743644
TCGA-HU-8244-01A-11R-2343-13	STAD	28184	Alive	24.73	0	female	0.120622	0.684421	0.0792049	0.0919892	0.080432	1.88007	0.488	0.318102	0.212786	0.0461908	0.456198	1.69383	0.822749	1.55916	14.0301	0.111512
TCGA-AX-A3GI-01A-11R-A213-07	UCEC	24388	Alive	0.4	0	female	0.0655327	1.13247	0.161367	1.062	0.0655466	0.965368	0.268104	0	0.0481684	0.0627373	0.476629	1.79734	0.084111	0.302526	13.0265	0.0683174
TCGA-AX-A06J-01A-11R-A00V-07	UCEC	26000	Alive	30.43	0	female	0.0137229	0.451465	0.135164	0.104654	0.0732045	0.521687	0.598854	0	1.99045	0	0.479083	2.77012	0.161036	0.545791	8.85717	0.300439
TCGA-AC-A8OS-01A-12R-A41B-07	BRCA	26248	Alive	2.33	0	female	0.839837	1.1162	0.351121	0.143928	0.285249	2.52905	1.79587	0.0948012	0.332928	0.831114	0.695472	0.662549	0.322975	0.393177	22.0295	0.121427
TCGA-AJ-A8CW-01A-11R-A37O-07	UCEC	23554	Alive	0.13	0	female	0.15625	1.89595	0.0669127	0.103617	0.253678	2.22749	2.33463	0.102375	0.159789	0	0.0395281	0.834727	1.53462	1.69835	23.8454	0.0872071
TCGA-B5-A11H-01A-11R-A118-07	UCEC	24556	Alive	89.56	0	female	0.2822	1.88736	0.0861871	0	0.490125	1.67158	3.69924	0.0494491	0.18009	0.0251313	0.229114	0.345591	0.654611	1.08135	24.9462	0.086639
TCGA-F4-6460-01A-11R-1774-07	COAD	18637	Dead	32.4	1	female	0.610167	1.20291	0.151191	0.35119	0.163769	3.90246	1.33275	0	0.0150437	0.0146953	0.17863	0.808325	0.630458	0.763134	23.9886	0.0672216
TCGA-OL-A66H-01A-11R-A29R-07	BRCA	27280	Alive	27.06	0	female	0.367702	2.01495	0.296512	0.147588	0.292503	2.63629	5.18448	0.121515	0.467837	0.395247	0.187674	0.622783	1.12604	0.586437	32.7241	0.140133
TCGA-US-A77G-01A-11R-A32O-07	PAAD	23443	Dead	0.4	1	male	0.595759	1.81462	0.0223541	0.103849	1.54363	3.11251	2.56888	0.102604	0.0133455	0	0.118849	0.717079	0.549303	0.715674	30.9486	0.0704759
TCGA-QG-A5YX-01A-11R-A28H-07	COAD	22617	Alive	33.43	0	female	0.061761	1.06615	0.0405545	0.235501	0.0988386	2.57681	0.729945	0	0.0484225	0.319283	0.503101	1.73455	2.68159	2.31601	21.1525	0.0679971
TCGA-CM-5868-01A-01R-1653-07	COAD	21672	Alive	17.26	0	female	0.404827	2.56213	0.0359221	0.250321	0.321012	3.24433	2.13864	0.0412199	0.064337	0.335185	0.190986	0.480132	2.98515	1.91158	31.5527	0.0738594
TCGA-59-2352-01A-01R-1569-13	OV	0	Dead	9.53	1	female	0.146539	0.68534	0.125508	0.0971773	0.271898	1.33215	1.48865	0.0720091	0.0999053	0.536755	0.518999	1.39794	0.224297	0.380098	14.034	0.087611
TCGA-29-2425-01A-01R-1569-13	OV	22089	Alive	65.9	0	female	0.109583	1.93249	0.157953	0.122299	0.142578	1.0872	2.25497	0.0201387	0.136209	0.388931	0.155515	1.26671	0	0	17.3829	0.0893354
TCGA-BH-A0B1-01A-12R-A056-07	BRCA	24315	Alive	38.26	0	female	0.530837	1.34228	0.117873	0.234683	0.314637	1.048	2.42469	0.154579	1.28678	0.756153	0.507321	1.48545	1.46704	2.34584	23.2708	0.23772
TCGA-DC-4745-01A-01R-A32Z-07	READ	17958	Alive	21.3	0	female	0.294419	3.1182	0.021722	0.252281	0.0705873	1.94298	3.72932	0.174479	0.0518727	0.0126679	0.346466	1.33554	1.31017	2.06752	31.8543	0.0865324
TCGA-J9-A8CK-01A-11R-A352-07	PRAD	24285	Alive	10.7	0	male	0.62335	1.15675	0.0413448	0.288109	0.0503824	4.18888	1.31661	0.0474424	2.71514	1.18146	0.219816	0.221044	0.720407	0.62606	24.176	0.395877
TCGA-A7-A4SB-01A-21R-A266-07	BRCA	20539	Alive	13.93	0	female	0.412321	2.15893	0.0837355	0.453838	0.181403	3.64396	1.91681	0.128113	0.766522	0.179054	0.643057	1.41766	0.112234	0.0966062	27.6456	0.171836
TCGA-AN-A0XL-01A-11R-A10J-07	BRCA	22341	Alive	5.43	0	female	1.32038	1.56858	0.187258	0.13049	0.395531	3.59388	0.668912	0.0644626	0.458356	1.26678	0.398236	1.35155	0.0167326	0	25.3771	0.13598
TCGA-PG-A914-01A-11R-A37O-07	UCEC	26992	Alive	22.9	0	female	0.0815048	0.795795	0.092274	0.0428671	0.344829	0.988304	1.27758	0.0211766	0.0330529	0	0.359766	0.64133	0.338054	0.654712	11.4242	0.0771838
TCGA-AG-3587-01A-01R-0821-07	READ	24075	Alive	46.66	0	male	0.296572	1.70088	0	0	0.0479411	2.28905	2.23872	0.0677153	0.105692	0	0.313748	0.788751	0.421846	1.27655	20.9805	0.0854965
TCGA-44-2659-01A-01R-0946-07	LUAD	23808	Alive	45.56	0	female	0.533797	1.50889	0.176728	0.30788	0.0957151	6.54823	2.69565	0.118295	0.0967152	0.0687095	0.704702	0.472426	1.34229	1.09592	36.886	0.0981868
TCGA-AF-2691-01A-01R-0821-07	READ	17759	Alive	43.63	0	female	0.321528	1.26087	0.137691	0.106611	0.11186	3.65366	2.45291	0	0.0822026	0.0802991	0.32536	0.490766	0.717706	0.635423	24.1503	0.0844614
TCGA-AR-A2LJ-01A-12R-A19W-07	BRCA	14723	Alive	87.73	0	female	0.47118	2.36142	0.611592	0.0835656	0.584533	2.53583	4.76686	0.0619227	1.9867	0.335688	0.127515	0.0480852	0.208953	0.249034	31.2389	0.344014
TCGA-J4-A6G3-01A-11R-A311-07	PRAD	20836	Alive	28.3	0	male	0.341798	0.708084	0.123317	0.34373	0.0400727	3.74818	1.18151	0.113203	3.5338	0.402729	1.09272	0.857085	1.63082	1.40849	23.1902	0.510358
TCGA-BG-A0RY-01A-11R-A104-07	UCEC	24952	Alive	15.63	0	female	0.0961661	1.88402	0.225522	0	0.14657	1.26648	2.03584	0	0.0807826	0	0	0.241144	0.826218	0.975697	16.6773	0.0913616
TCGA-09-0367-01A-01R-1564-13	OV	24473	Dead	18.23	1	female	0.00991086	1.96951	0.130156	0.0302329	0.105738	0.956992	5.25486	0.0298704	0.0543929	0.333981	0.115333	0.347932	0.0697814	0.270292	23.4203	0.0874
TCGA-B6-A0X4-01A-11R-A109-07	BRCA	22688	Dead	28.66	1	female	0.110242	1.37345	0.0268107	0.311382	0.0871236	4.6566	2.53906	0	0.160062	0.281439	0.61769	2.22177	0	0.0231988	28.7081	0.0933918
TCGA-38-4626-01A-01R-1206-07	LUAD	20903	Alive	122.46	0	female	0.320521	1.2929	0.581933	0.135172	0.441241	2.47347	2.15663	0	0.214241	0.0678744	0.412526	0.466684	0.576323	0.646203	21.1519	0.127676
TCGA-A2-A0ES-01A-11R-A115-07	BRCA	19160	Alive	73	0	female	0.505123	1.62934	0.0926484	0.215205	0.150534	3.28268	1.99598	0.106312	0.973485	1.84785	1.08368	1.13926	1.00172	0.785635	27.6534	0.203963
TCGA-67-6215-01A-11R-1755-07	LUAD	19310	Alive	5.8	0	female	0.0773053	0.849943	0.0390472	0.211632	0.126887	1.89893	1.56782	0	0.0777047	0.0683148	0.484403	0.661076	2.27373	2.30876	18.5752	0.0843638
TCGA-B6-A1KC-01B-11R-A157-07	BRCA	24791	Alive	44.2	0	female	0.435457	1.62379	0.153429	0.453585	0.135976	6.04431	2.93154	0.112036	2.29828	0.0732085	1.18652	3.13201	0.280427	0.289657	38.5165	0.368358
TCGA-55-8087-01A-11R-2241-07	LUAD	21655	Alive	15.4	0	female	0.196282	0.9775	0.056653	0.164493	0.115061	2.24264	1.50603	0	0.0760999	0.115636	0.276105	1.06011	0.55685	0.551483	16.6347	0.0868799
TCGA-D8-A1XO-01A-11R-A14M-07	BRCA	20606	Alive	56.06	0	female	1.09856	2.02883	0.181034	0.679285	1.06344	2.94676	2.29442	0.0639181	0.532079	1.90849	0.148077	0.483938	0.983031	0.927823	33.725	0.153881
TCGA-30-1853-01A-02R-1567-13	OV	21404	Dead	36.76	1	female	0.0320127	0.795796	0.0262758	0	0	0.859496	2.63392	0	0	0.21453	0.1397	0.913122	0.0352184	0.0682079	12.2653	0.0767344
TCGA-AA-A02J-01A-01R-A00A-07	COAD	25749	Dead	5.1	1	female	0.0639561	0.756518	0	0.195097	0.102352	2.41918	1.0001	0	0	0	0.223278	0.785839	0.506597	0.726764	14.2984	0.0759899
TCGA-78-7167-01A-11R-2066-07	LUAD	28295	Dead	89.36	1	male	0.201967	1.04371	0	0.0304998	0	2.17034	0.952626	0.0301341	0.384111	0.0536024	0.302513	1.05301	0.557313	0.56808	14.2465	0.125853
TCGA-AA-3862-01A-01R-1022-07	COAD	30163	Alive	30.46	0	male	0.266911	1.28262	0	0	0	2.12693	2.50126	0.0773504	0.0402434	0	0.836244	0.540589	1.53596	1.34153	20.9771	0.0894062
TCGA-G5-6235-01A-11R-1736-07	READ	26348	Alive	56.53	0	male	0.11213	1.21176	0	0.100603	0.105556	2.98389	1.28327	0.0248492	0.0904989	0.0252581	0.383782	1.38933	0.841741	0.618354	19.1663	0.091881
TCGA-25-1632-01A-01R-1566-13	OV	24993	Dead	59.96	1	female	0.108331	1.53701	0.0605393	0.0351554	0.122954	1.73055	2.59422	0	0	3.23927	0.34869	1.29466	0.0338096	0	20.9537	0.0819247
TCGA-FD-A5BR-01A-11R-A26T-07	BLCA	20964	Alive	27.1	0	male	0.447517	1.19896	0.226042	0.291697	0.204039	1.84667	2.55242	0.0576399	0.0749714	0.0146471	0.801195	0.87281	1.27922	0.825825	21.8508	0.105205
TCGA-EO-A3AS-01A-11R-A19W-07	UCEC	31450	Alive	34.86	0	female	0.189703	1.47259	0.254793	0.197279	0.321989	1.008	3.1828	0	0.202817	0.0495302	0	0.227037	0.0126485	0.0244964	17.3121	0.117234
TCGA-G9-6498-01A-12R-A311-07	PRAD	19568	Alive	65.06	0	male	0.551764	1.09422	0.137368	0.358965	0.0139496	1.59555	2.18721	0.236441	0.0820093	0	0.0912923	0.229506	0.874565	0.371443	17.0216	0.118988
TCGA-A8-A08I-01A-11R-A00Z-07	BRCA	19389	Alive	12.16	0	female	0.697655	0.857232	0.233294	0.123159	0.0947633	3.07887	1.6767	0.0121682	2.31075	0.426711	1.27793	2.5229	0.307955	0.330324	23.3482	0.371123
TCGA-D8-A145-01A-11R-A115-07	BRCA	29280	Alive	13.66	0	female	1.00904	1.63302	0.339779	0.493278	0.24153	3.47324	2.0523	0.219314	3.46113	2.06822	0.602165	1.47598	0.18027	0.294004	29.7207	0.533519
TCGA-D1-A176-01A-11R-A12I-07	UCEC	24521	Alive	30.56	0	female	0.0321513	1.22649	0.0844467	0.098077	0.102906	1.33226	1.99934	0	0.756227	0.0492477	0.149658	1.01584	0.471612	1.31526	15.5768	0.177312
TCGA-A6-2683-01A-01R-0821-07	COAD	20871	Dead	16.8	1	female	0.0238389	0.487596	0	0	0	0.906252	0.693534	0	0.0311506	0	0	0.278964	0	0	4.75774	0.0860925
TCGA-B6-A0RG-01A-11R-A056-07	BRCA	9840	Alive	69.4	0	female	0.527538	1.92275	0.0242238	0.675208	0.236151	5.1399	2.34102	0.0277963	1.98126	0.84761	0.300509	0.7123	1.01733	1.4253	34.8948	0.323844
TCGA-55-7914-01A-11R-2170-07	LUAD	26105	Dead	6.23	1	female	0.429337	1.96623	0.099794	0.405655	0.141876	5.27923	3.98619	0.028628	0.074472	0.029099	0.442143	2.60099	0.0334394	0.0215874	37.7336	0.0991041
TCGA-EM-A4FO-01A-11R-A250-07	THCA	26589	Alive	26.73	0	male	0.641875	3.25423	0.423241	0.69637	0.0143266	2.65964	4.23383	0.101179	0.568524	0	0.125013	0.329992	0	0	32.588	0.182183
TCGA-44-2666-01A-01R-0946-07	LUAD	15970	Dead	3.23	1	male	0.192303	1.31553	0.0673455	0.156431	0.0136778	9.86435	2.60615	0.0386389	0.0402057	0.00981866	1.01449	2.56538	0.925223	1.20916	46.0697	0.0960613
TCGA-2F-A9KP-01A-11R-A38B-07	BLCA	24428	Dead	12.13	1	male	0.0479903	0.716675	0.0840323	0.146394	0.0853342	2.3717	0.796976	0.0241064	0.0627097	0	0.335079	0.954694	1.07939	1.43605	14.7271	0.0982993
TCGA-J2-A4AG-01A-11R-A24H-07	LUAD	24224	Alive	32.93	0	female	0.596646	1.43197	0.0567795	0	0.230637	3.64883	2.42917	0.0651535	0.203386	0.149007	0.654068	1.82139	1.48402	0.835213	28.404	0.11857
TCGA-55-7283-01A-11R-2039-07	LUAD	27946	Alive	20.3	0	female	0.20915	1.40707	0.137335	0.0531675	0.0185951	2.46481	3.4797	0	0.341625	0.961097	0.324519	1.52968	4.18261	3.36695	31.1342	0.133875
TCGA-61-1728-01A-01R-1568-13	OV	21582	Alive	28.26	0	female	0.22728	1.80752	0.395048	0.050979	0.169382	1.35003	2.28205	0.0629597	0.0851665	0.460768	0.602874	1.46672	0.0833467	0.151923	18.7268	0.122424
TCGA-DJ-A4UW-01A-11R-A250-07	THCA	12563	Alive	27.3	0	female	0.700265	3.80491	0.414874	1.16444	0.238738	2.45695	5.05962	0.218194	0.0619205	0	0.673978	1.24766	0.100402	0.0598304	40.3889	0.134597
TCGA-A7-A3J0-01A-11R-A213-07	BRCA	22672	Alive	10.43	0	female	0.198102	1.28795	0.0510122	0.029623	0.020721	5.42675	2.96994	0.0585355	0.0913636	0.22312	0.113006	0.409095	0.176631	0.275874	28.2179	0.106098
TCGA-AP-A0LG-01A-11R-A16W-07	UCEC	20047	Alive	67.16	0	female	0.0677066	1.64681	0.0889171	0	0.144471	1.59583	2.00669	0.0510154	0.106168	0.0259274	0.236371	0.237692	0.31781	0.307753	15.4344	0.109832
TCGA-CH-5764-01A-21R-1580-07	PRAD	24257	Alive	1.03	0	male	0.217415	0.205382	0.0396562	0	0	4.48846	0.27453	0	5.06645	6.12859	0.843356	0.848068	2.0198	2.36765	25.1459	0.698624
TCGA-B5-A11R-01A-11R-A118-07	UCEC	18878	Alive	78.3	0	female	0.0675428	1.34572	0.044351	0.257548	0.41435	1.29668	2.65888	0.025446	4.48798	0.0258646	0.668098	0.948466	1.08983	1.88042	21.0364	0.632928
TCGA-66-2795-01A-02R-0980-07	LUSC	24897	Alive	4.06	0	male	3.13871	3.7462	0.126131	0.29298	0.368886	2.24912	6.47547	0.144733	0.225903	0.0882689	0.13412	0.741779	0.1916	0.305589	48.3675	0.136903
TCGA-AZ-6599-01A-11R-1774-07	COAD	26438	Dead	6.86	1	male	0.0487494	0.443571	0	0.0571959	0	2.22389	0.381835	0	0.102903	0.660558	0.349107	0.724055	3.5204	2.79112	15.8197	0.103291
TCGA-E2-A572-01A-13R-A31O-07	BRCA	26399	Alive	40.26	0	female	0.0661256	3.12139	0.0651307	0.252144	0.0176372	1.25691	13.6768	0.0498242	1.55533	0.025322	0.0769507	0.174106	0.969966	0.20664	51.1971	0.285561
TCGA-J4-A67Q-01A-21R-A30B-07	PRAD	28447	Alive	32.5	0	male	0.26122	0.995766	0.214408	0.0622537	0.0435459	2.09471	2.77562	0.153768	1.40803	0.109409	0.427475	0	0.155663	0.0927614	16.9495	0.284817
TCGA-CV-6955-01A-11R-2016-07	HNSC	27261	Dead	11.13	1	female	1.14681	0.675317	0.0373714	0.0434034	0.0455405	1.50912	0.82788	0.042883	0.390441	0	0.198691	0.399603	1.50271	2.32825	15.7095	0.144367
TCGA-BJ-A4O8-01A-11R-A250-07	THCA	17430	Alive	19.7	0	male	0.39231	3.63784	0.312806	0.68385	0.17938	3.15857	3.93862	0.190027	0.0439405	0.0107307	0.554362	1.52481	0.0246627	0	36.0803	0.130107
TCGA-CF-A9FF-01A-11R-A38B-07	BLCA	19195	Alive	12.03	0	male	0.202715	1.60322	0.371469	0.575236	0.628707	0.994658	1.96298	0.177606	0.221769	0	0.274303	0.248251	0.248947	0.187498	17.2465	0.153321
TCGA-B5-A5OC-01A-21R-A27V-07	UCEC	26109	Alive	41.63	0	female	0.43463	1.99218	0.153673	0.101987	0.285356	2.24964	2.31613	0	0.235913	0	0	0.176056	1.56932	0.683848	22.5336	0.128678
TCGA-A1-A0SQ-01A-21R-A144-07	BRCA	16458	Alive	18.46	0	female	0.282138	1.41794	0.130993	0.608546	0.106418	1.82012	1.5753	0.128839	0.223439	0.523836	1.12758	2.9014	0.00836071	0	20.7421	0.140323
TCGA-A5-A1OK-01A-11R-A14M-07	UCEC	23179	Alive	30.56	0	female	0.374151	1.18546	0.0779939	0	0.190085	2.3706	1.24184	0	2.07204	0	0.967557	1.14671	4.75648	3.94796	25.6412	0.349066
TCGA-D1-A17D-01A-12R-A12I-07	UCEC	21441	Alive	30.86	0	female	0.10181	0.471676	0.089136	0.103523	0.0724135	0.528952	0.617065	0	0.452325	0	0.236953	1.31052	0.0995601	0.385638	6.03982	0.155809
TCGA-97-8174-01A-11R-2287-07	LUAD	24725	Dead	5.46	1	male	0.348082	1.34239	0.164942	0.301031	0.114855	1.83142	2.6752	0.0405575	0.274313	0.0068708	0.50111	0.881842	0.3632	0.632051	20.0367	0.143119
TCGA-AZ-5407-01A-01R-1723-07	COAD	18820	Alive	89.43	0	female	0.134548	1.61079	0	0.0661997	0.0463061	1.61699	1.51524	0.0654059	0.0680581	0.0166205	0.25254	1.37133	1.15871	1.52894	17.4756	0.112476
TCGA-A7-A26E-01A-11R-A169-07	BRCA	26274	Alive	31.8	0	female	1.00871	2.41163	0.0903794	0.41987	0.786683	1.7641	4.03649	0.0740777	0.770815	1.76947	0.823744	1.27703	0.449944	0.513909	34.2819	0.202611
TCGA-QM-A5NM-01A-11R-A28V-07	UCS	24781	Alive	19.56	0	female	0.0199217	3.15474	0.10465	0	0.276307	2.22658	6.31737	0.0300211	0.171812	0.0915453	0.69549	0.27975	0.198711	0.33957	34.3392	0.128473
TCGA-BH-A1EU-01A-11R-A137-07	BRCA	30339	Dead	42.86	1	female	1.16923	1.7523	0.156473	0.654222	0.449148	3.37294	2.30509	0.0359099	0.64145	0.535344	0.961321	0.975987	0.871527	0.73112	31.633	0.188205
TCGA-CQ-6228-01A-11R-1915-07	HNSC	25942	Dead	15.2	1	female	1.45004	2.10782	0.290849	0.0711147	2.06438	2.12256	2.32715	0.0175655	0.100528	0.00892725	0.162774	0.450128	0.485585	0.543069	31.6299	0.12864
TCGA-FC-7708-01A-11R-2118-07	PRAD	19144	Alive	28.8	0	male	0.568109	0.350322	0.171908	0.119793	0.0418971	3.89145	0.595037	0.0789045	4.76203	1.10279	0.974909	1.83817	1.63594	2.03786	22.6497	0.687656
TCGA-QG-A5Z1-01A-11R-A28H-07	COAD	26220	Dead	8.53	1	male	0.506211	1.45205	0.0332396	0.347443	0.0945128	1.84261	1.261	0.0190709	0	0.0484618	1.4727	2.57681	0.98015	1.33741	21.8418	0.105585
TCGA-KS-A41F-01A-11R-A23N-07	THCA	13545	Alive	145.56	0	female	0.0398191	9.90379	0.48558	0.433812	0.0606896	0.821751	9.74331	0.128583	0.245295	0.0435663	0.397179	0	0.133506	0.0646404	60.0248	0.169188
TCGA-E2-A10C-01A-21R-A10J-07	BRCA	19849	Alive	40.66	0	female	0.412887	2.76221	0.222226	0.051619	0.288856	1.3702	5.42137	0.102	4.11278	0.414714	0.236301	0.178215	1.29072	0.884524	30.8781	0.618634
TCGA-DM-A28E-01A-11R-A32Y-07	COAD	26602	Alive	121.6	0	female	0.0982931	1.49211	0	0.199894	0.017478	1.46976	0.744688	0	0.0128441	0.0501868	0.343152	1.61032	0.826641	0.632939	13.7861	0.107254
TCGA-S3-A6ZH-01A-22R-A32P-07	BRCA	10832	Alive	21.36	0	female	0.209479	2.04606	0.0809124	0.300711	0.144612	1.35848	3.65657	0	5.18798	3.03882	0.659616	1.34102	0.0578399	0.182031	25.5042	0.733087
TCGA-KC-A7F6-01A-11R-A33R-07	PRAD	23367	Alive	8.76	0	male	0.232761	0.521452	0.0926298	0.161372	0	4.06231	1.11578	0.106291	4.49317	1.0939	0.246241	0.74285	2.05891	1.18222	21.0769	0.660287
TCGA-DK-A6B2-01A-11R-A30C-07	BLCA	25625	Alive	15.9	0	male	0.684393	1.50423	0.0404862	0.094042	0.756487	3.24049	2.34871	0.139372	0.0725115	0	0.251127	0.432908	0.334635	0.350319	25.2488	0.13103
TCGA-ZG-A9L5-01A-12R-A41O-07	PRAD	21293	Alive	30.26	0	male	0.260828	0.495844	0.0772641	0.17947	0.104615	4.58501	0.570538	0	0.553525	0	0.387966	0.654047	0.517799	0.412273	18.3023	0.178732
TCGA-ZG-A9L0-01A-11R-A41O-07	PRAD	26055	Alive	11.83	0	male	0.827049	1.29496	0.166004	0.11017	0.211924	3.78252	1.43814	0	1.96795	0.276601	1.0507	1.01431	0.92179	1.1286	25.5518	0.353204
TCGA-4Z-AA87-01A-11R-A39I-07	BLCA	26430	Alive	48.46	0	male	0.0908594	0.775726	0.404158	0.178816	0.0781752	1.87189	1.88124	0	0.0344693	0	0.0682151	0.102894	0.0343942	0.0166529	12.1231	0.133672
TCGA-05-5423-01A-01R-1628-07	LUAD	23863	Alive	5.03	0	male	0.500147	2.31875	0.153465	0.142588	0.174543	1.29718	5.60945	0	1.72244	0.143196	0.761526	0.738431	1.7964	3.13384	33.8407	0.323725
TCGA-62-8395-01A-11R-2326-07	LUAD	29311	Alive	40.53	0	female	0.353483	1.47482	0.183849	0.213524	0.0933486	4.08459	1.45092	0.0791113	0.164638	0.147424	0.977464	1.16722	0.431234	0.636324	24.2807	0.145628
TCGA-AA-3548-01A-01R-1873-07	COAD	26175	Alive	34.46	0	female	0.186341	1.70322	0.333703	0.387565	0.180732	2.52765	2.77217	0	0.0332038	0	0.49283	0	0.844851	0.529369	22.472	0.130511
TCGA-E2-A1BC-01A-11R-A12P-07	BRCA	23168	Alive	16.7	0	female	0.980522	1.86401	0.239942	0.0928903	0.552295	2.70882	3.54359	0.0458882	0.453615	1.37598	0.0708718	1.49662	0.536006	0.761264	31.1117	0.180883
TCGA-25-1870-01A-01R-1567-13	OV	21550	Dead	15.16	1	female	0.146361	0.993874	1.56617	0.0826802	0.375921	1.44253	1.14829	0.0816888	0.0850012	0.913361	0.536196	1.33212	0.063612	0.0769987	13.5185	0.206435
TCGA-E2-A15O-01A-11R-A115-07	BRCA	32583	Alive	9.63	0	female	0.381255	1.12002	0.153721	0.204037	0.196243	2.54911	1.79389	0.0503977	2.64828	4.35429	1.79024	2.58295	4.88604	5.62449	36.1715	0.440887
TCGA-BH-A18F-01A-11R-A12D-07	BRCA	18594	Alive	33.36	0	female	1.24822	2.68516	0.105622	0.686952	0.583484	2.96575	3.66766	0.0727195	3.08978	1.20729	0.561556	1.75055	0.0471896	0.109671	37.2158	0.493661
TCGA-G5-6572-01A-11R-1830-07	READ	20475	Dead	47.73	1	male	0.957982	1.88055	0.156284	0.272265	0.253929	1.67954	3.26739	0.156917	0.139954	0.0113928	0.276971	1.35777	0.462587	0.507112	25.3631	0.150128
TCGA-AX-A06B-01A-11R-A00V-07	UCEC	26348	Alive	68.6	0	female	0.500923	1.15891	0.657847	0.0898858	0.0628743	2.44198	1.16799	0	0.0693068	0	0.137159	0.310332	0.864448	1.13844	16.38	0.154467
TCGA-23-1029-01B-01R-1567-13	OV	16889	Alive	8.93	0	female	0.207863	0.723345	0.124082	0.0320244	0.179206	1.72808	1.00406	0.0474607	0.0246926	0.168845	0.390935	0.884519	0.234068	0.345957	11.4525	0.127279
TCGA-EI-7002-01A-11R-1928-07	READ	21192	Alive	12.13	0	male	0.372532	1.36085	0.0539597	0.250677	0.102285	3.0615	2.47041	0.0412785	0.0214762	0.0629366	0.191257	0.576977	0.835746	1.35402	23.2016	0.12292
TCGA-KK-A7B4-01A-11R-A32O-07	PRAD	23644	Alive	32.9	0	male	0.285546	0.663736	0.0844592	0.196183	0.082337	2.25906	0.682917	0	6.48435	2.79768	0.179617	0.767635	1.58485	1.5347	16.759	0.897177
TCGA-24-1474-01A-01R-1566-13	OV	20902	Dead	22.53	1	female	0.0613557	0.893121	0.236173	0.0322698	0.180579	2.93571	1.01945	0.0318828	0.265405	0.0648148	0.320068	1.03984	0.670343	1.04582	16.2238	0.162437
TCGA-K7-A5RF-01A-11R-A28V-07	LIHC	23557	Alive	21.03	0	male	0.323285	0.512812	0.103049	0	0.0334865	0.775578	1.19277	0	0.0984331	0	0.1461	0.275468	0	0	6.39636	0.13355
TCGA-29-1694-01A-01R-1567-13	OV	16523	Dead	39.56	1	female	0.450423	2.58482	0.185681	0.12323	0.334017	1.39366	3.56614	0.015219	0.0554264	0.611042	0.282059	0.744541	0.444421	0.53938	25.3076	0.134874
TCGA-EL-A3T8-01A-21R-A22L-07	THCA	13290	Alive	108.96	0	male	0.131571	4.01529	0.328298	0.441491	0.070186	2.12075	4.81817	0.237926	0.0412622	0	1.22488	2.17091	0	0	35.6445	0.161056
TCGA-S3-AA11-01A-31R-A41B-07	BRCA	24813	Alive	14.03	0	female	0.237155	2.23401	0.175818	0.350051	0.142833	2.28299	5.00072	0	2.98398	1.34759	0.534152	1.40998	0.594749	0.499862	31.811	0.4862
TCGA-E2-A15C-01A-31R-A12D-07	BRCA	22583	Alive	23.13	0	female	0.781523	1.78771	0.0603736	0.42071	0.52317	2.90111	3.36033	0.18474	1.76613	6.3141	0.641973	1.72149	1.08794	0.644295	36.515	0.353318
TCGA-AG-A00Y-01A-02R-A002-07	READ	24837	Alive	23.33	0	male	0.0911982	0.910201	0	0	0.0486494	1.83749	1.64166	0	0.0357511	0	0.212255	0.480243	0.749137	0.932696	13.1751	0.128073
TCGA-44-3917-01A-01R-A278-07	LUAD	12179	Alive	39.43	0	female	0.522907	3.57588	0.0746433	0.0866913	0.0909597	2.86296	5.78745	0.128478	0.222812	0	1.05828	1.49652	1.43401	2.80955	42.5855	0.166004
TCGA-VP-A87E-01A-31R-A352-07	PRAD	21811	Alive	67.9	0	male	0.600462	0.743365	0.139983	0.108385	0.170582	3.66718	0.969064	0.0535425	1.53212	1.29256	0.372121	0.623666	1.44887	1.35255	21.2733	0.319998
TCGA-AJ-A2QL-01A-11R-A18M-07	UCEC	22057	Alive	20.06	0	female	0.240274	0.817113	0.368136	0	0.256347	2.02475	0.684457	0	2.91992	0.0613399	0.279608	2.38994	0.775383	0.409552	14.0782	0.494517
TCGA-AG-3605-01A-01R-0826-07	READ	31078	Alive	1	0	female	0.181558	1.50868	0	0	0.154962	2.33289	2.11279	0.0547198	0.0569387	0	0.253535	0.382427	0.937441	1.36166	18.9885	0.137933
TCGA-D1-A175-01A-11R-A12I-07	UCEC	17802	Alive	6.73	0	female	0.223123	0.719381	0.122092	0	0.0991869	4.3	0.969177	0	0.194372	0.0237339	0.0721248	0.870332	0.218193	0.563434	17.9076	0.155895
TCGA-BG-A0M4-01A-11R-A104-07	UCEC	22090	Alive	72.23	0	female	0.0709709	3.04317	0.23301	0.13531	0.141972	0.725091	3.45197	0.133687	0.139108	0	0.103236	0.467159	0.13013	0.554453	20.9541	0.166982
TCGA-PG-A915-01A-11R-A37O-07	UCEC	22119	Alive	8.3	0	female	0.00850929	0.907982	0.55875	0.17305	0.105916	1.74144	1.01086	0.0854874	0	0.0217235	0.0330076	0.547669	0.39942	0.257854	10.4078	0.162425
TCGA-29-1763-01A-02R-1567-13	OV	16021	Alive	67.73	0	female	0.0973819	0.983464	0.0965199	0.224198	0.284244	1.80562	1.49673	0.0692217	0.0720286	0.211082	0.81251	2.67691	0.086246	0.156594	16.6128	0.147492
TCGA-FI-A2F4-01A-11R-A17B-07	UCEC	23621	Alive	74.33	0	female	0.0587242	1.15772	0.128535	0	0.208842	2.5053	1.19828	0	0.102315	0	0.227792	1.48892	1.78022	2.40974	18.9959	0.146564
TCGA-A6-A567-01A-31R-A28H-07	COAD	20493	Dead	62.7	1	male	0.184164	3.15985	0.050387	0.234079	0	2.6546	2.94401	0.115636	0	0.0293847	0.357188	2.42449	1.35071	1.87475	31.1072	0.142052
TCGA-DM-A285-01A-11R-A16W-07	COAD	26021	Dead	5.96	1	female	0.357076	1.71978	0.051721	0.320369	0.168071	2.3955	1.64226	0.019783	0.0308777	0.150813	0.458305	1.19825	1.55593	1.29784	22.1092	0.137214
TCGA-HC-7212-01A-11R-2118-07	PRAD	20576	Alive	29	0	male	0.335906	0.63325	0.0315097	0.109787	0.0639957	2.1298	0.466805	0	4.4395	6.0824	1.25645	1.72674	3.5617	4.6759	25.845	0.663497
TCGA-M7-A71Z-01A-12R-A32O-07	PRAD	22785	Alive	21.43	0	male	0.0384705	0.0995435	0.147356	0	0.0342032	4.86276	0.262314	0	5.94443	0.859354	0.111921	0.0562729	1.20385	0.546448	15.5143	0.850123
TCGA-DD-A1ED-01A-11R-A155-07	LIHC	25039	Alive	76.7	0	male	0.12436	0.753899	0.10393	0.0689745	0.0603088	1.71485	0.55914	0.0340737	0.0620469	0	0	0.0396892	0	0.012847	7.07953	0.145866
TCGA-A8-A0AD-01A-11R-A056-07	BRCA	30407	Alive	38.56	0	female	0.832466	2.61064	0.0881656	0.358387	1.02066	1.61424	3.1616	0.101168	0.315812	1.22114	1.24999	1.53194	1.40821	1.73555	34.2034	0.181869
TCGA-78-7152-01A-11R-2039-07	LUAD	23782	Dead	40.5	1	male	0.345091	1.56508	0.0435767	0.404882	0.0354014	3.29233	1.61695	0.0500034	0.052031	0.0508262	0.0772275	0.465954	0.44779	0.678709	20.5963	0.143463
TCGA-DM-A28F-01A-11R-A32Y-07	COAD	26856	Dead	36.46	1	male	0.210452	1.2309	0.0174924	0.0812632	0.127896	2.94194	2.51878	0.0401444	0.0417722	0.122415	0.248003	0.981968	1.14884	1.08978	21.935	0.14008
TCGA-BG-A0M0-01A-11R-A104-07	UCEC	24427	Alive	19.6	0	female	0.18951	2.20663	0.0888849	0	0.649886	2.40574	1.99366	0.0509969	0.0530648	0.025918	0.0787619	0.237606	0.575822	0.461462	21.1542	0.146159
TCGA-AJ-A8CT-01A-11R-A37O-07	UCEC	21515	Alive	2.73	0	female	0.643695	1.37708	0.369839	0.245448	0	1.64411	1.54349	0.0606262	1.54557	0	1.91949	1.9773	0.212446	0.182865	18.7399	0.340677
TCGA-AR-A24Z-01A-11R-A169-07	BRCA	20900	Alive	100.03	0	female	0.502814	1.50381	0.046177	0.643564	0.234462	2.04181	1.66549	0.0662341	1.10961	1.07045	0.491015	1.11096	0.799447	0.679253	21.4293	0.272812
TCGA-XU-A92W-01A-11R-A42C-07	THYM	22554	Alive	109.3	0	male	0.033055	0.380137	1.08525	0	0.646546	4.58663	0.387334	0.110694	0.20157	0	0.384662	0.193406	0.0430994	0.0208678	16.2002	0.219855
TCGA-97-7938-01A-11R-2170-07	LUAD	27980	Dead	0.6	1	female	0.450537	0.890347	0.14223	0.198225	0.0924375	4.82534	1.64629	0	0.0169824	0.530854	1.10908	1.52083	1.9572	1.35376	28.2223	0.140632
TCGA-50-5935-01A-11R-1755-07	LUAD	31610	Dead	21.76	1	female	0.373303	1.69781	0.0310283	0.288292	0.201658	9.916	2.74086	0	0.148193	0.180951	0.824837	1.74183	2.2735	1.42296	49.0057	0.151617
TCGA-AX-A063-01A-11R-A00V-07	UCEC	23045	Alive	80.56	0	female	0.486385	1.07875	0.49135	0.285329	0.299377	3.6625	1.15651	0.70477	0.0733347	0.143273	0.870782	0	1.37203	0.744023	21.4765	0.229122
TCGA-63-7020-01A-11R-1949-07	LUSC	0	Alive	71.1	0	male	0.181522	1.66967	0.776143	0.257548	0.630534	1.48445	2.33343	0.0954226	0.165486	0.17782	0.343875	1.25968	0.198151	0.527671	19.7797	0.200239
TCGA-BG-A0M9-01A-21R-A104-07	UCEC	26708	Alive	75.66	0	female	0.166331	1.89831	0.0682618	0.15856	0.221822	1.26464	0.926216	0.0783292	2.20065	0.039809	0.725851	1.45981	1.06743	1.12225	16.2745	0.408108
TCGA-AG-3591-01A-01R-1736-07	READ	24167	Alive	34.5	0	female	0.199871	2.40116	0	0.0508087	0.0888505	2.4821	2.33197	0	0.0914113	0.102051	0.155061	1.11098	1.36818	1.55201	24.1354	0.144942
TCGA-B5-A0JS-01A-11R-A104-07	UCEC	19995	Alive	87.56	0	female	0.281655	1.66047	0	0.110152	0.770502	1.18055	2.07478	0	3.73706	0	0.420209	0.507068	0.953416	0.902728	18.7243	0.582472
TCGA-CA-5797-01A-01R-1653-07	COAD	20662	Alive	12.76	0	male	0.26407	1.7593	0.0806501	0.37467	0.0982794	2.6206	2.48452	0	0.0601857	0	0.678917	2.8566	1.38726	1.65739	27.0542	0.146924
TCGA-B5-A11Z-01A-11R-A10J-07	UCEC	22505	Alive	17.6	0	female	0.234475	0.762723	0.0439899	0	0.0714743	2.78873	1.80282	0.0504777	0.420196	0.153925	0.23388	0.587966	1.78849	2.35994	19.0988	0.192891
TCGA-PE-A5DE-01A-11R-A27Q-07	BRCA	15216	Alive	88.16	0	female	0.810413	2.27989	0.164824	0.273468	0.191288	2.297	5.76385	0.135095	1.26515	0.274635	0.166917	0.314717	0.599638	0.651972	33.0128	0.308051
TCGA-CM-6172-01A-11R-1653-07	COAD	25902	Alive	11.16	0	female	0.409499	0.766397	0.0242245	0.393883	0.0590395	1.8162	0.684216	0.0555943	0.0433865	0.127145	0.601036	1.74843	3.57159	3.52144	19.9607	0.147415
TCGA-BG-A0YU-01A-21R-A10J-07	UCEC	13644	Alive	15.03	0	female	0.247089	0.470517	0.0491659	0	0.0399421	1.80749	0.680726	0.112834	4.40285	0.0573452	1.13273	2.2343	1.27404	1.53152	13.9017	0.677114
TCGA-69-7764-01A-11R-2170-07	LUAD	27693	Alive	13.8	0	male	0.204149	0.824829	0.0623495	0	0.253262	11.3796	1.79558	0	0.13028	1.90895	0.0552486	0.750022	1.8246	1.91522	45.8988	0.155818
TCGA-E7-A6MD-01A-41R-A352-07	BLCA	24180	Alive	4.3	0	male	0.562917	0.659834	0.291814	0.282429	0.237068	1.61202	0.989875	0.0279043	0.0871073	0	0.0430966	0.455042	1.82527	1.32563	14.1382	0.164797
TCGA-09-2045-01A-01R-1568-13	OV	18285	Dead	35.63	1	female	0.133185	0.92782	0.16818	0.0781303	0.0273257	1.91814	1.1177	0.0385967	0.0200809	1.92236	0.536495	0.809238	0.255474	0.349255	13.3655	0.151585
TCGA-V4-A9EA-01A-11R-A405-07	UVM	24234	Alive	44.93	0	male	0.325075	0.0724792	0.406582	0	0	0.480587	0.0375289	0	0	0	0	0.0905724	0	0	0.0566869	0.158087
TCGA-23-1021-01B-01R-1564-13	OV	16484	Dead	48.2	1	female	0.0380746	3.69681	0.222232	0.129051	0.428783	1.26248	5.8846	0	0.11609	0.194402	0.196923	1.18814	0	0	32.3011	0.164365
TCGA-A2-A3KD-01A-12R-A213-07	BRCA	17372	Alive	40.2	0	female	0.346505	0.911013	0.120544	0.175002	0.0856883	2.96603	1.58555	0.0345806	0.431794	1.08085	0.560783	1.12783	0.363533	0.352028	18.6554	0.200956
TCGA-A2-A1G0-01A-11R-A13Q-07	BRCA	18002	Alive	20.53	0	female	0.81451	0.993387	0.0800652	0.223172	0.611418	3.12423	0.931175	0.0367494	0.258117	1.39144	1.13515	2.82518	1.252	1.99523	27.0188	0.178328
TCGA-EJ-7327-01A-11R-2118-07	PRAD	22475	Alive	30.76	0	male	0.508507	0.555513	0.0596257	0.138499	0.0363297	3.04209	0.268303	0	8.38306	5.24196	0.73969	1.11573	1.74489	2.9021	22.1838	1.15026
TCGA-GM-A3XG-01A-31R-A24H-07	BRCA	16948	Alive	44.33	0	female	0.166181	2.04371	0.207848	0.321862	0.0562849	3.32922	4.01448	0.0596256	1.34427	0.262629	0.184177	0.277809	0.255371	0.119898	26.9793	0.318581
TCGA-VQ-AA6A-01A-11R-A414-31	STAD	20764	Alive	39.46	0	male	0.189209	1.27999	0	0.124124	0.694591	3.86329	1.40204	0	0.0319022	0	0.686592	2.99979	0.0179059	0.023119	24.3739	0.146159
TCGA-EL-A3CR-01A-12R-A206-07	THCA	28785	Dead	7.76	1	female	0.543547	3.82559	0.345399	0.768868	0.759958	2.26213	5.3242	0.330282	0.171837	0	0.382577	0.384714	0.0321493	0	38.0557	0.21036
TCGA-E2-A15K-01A-11R-A12P-07	BRCA	21514	Alive	9.16	0	female	0.574094	2.35532	0.165701	0.57734	0.504805	1.86468	4.62284	0.0475348	0.779031	0.978418	0.513904	1.10738	0.592254	0.465979	31.8989	0.24887
TCGA-24-2020-01A-01R-1567-13	OV	24682	Dead	154.13	1	female	0.124601	1.40222	0.0259737	0.180996	0.274312	1.72554	1.59311	0.0298044	0.0310129	0.00757369	0.483328	1.04149	0.104441	0.179796	14.9706	0.150592
TCGA-13-0762-01A-01R-1564-13	OV	23960	Alive	113.33	0	female	0.099291	2.60354	0.485517	0.193331	0.586012	1.41749	4.14857	0.175096	0.0662529	0.323594	0.196673	0.741644	0.0433837	0.0240062	25.1699	0.191104
TCGA-DM-A282-01A-12R-A16W-07	COAD	22265	Alive	141.1	0	female	0.193213	1.64374	0	0.219923	0.0153834	2.49954	2.69517	0.0217286	0.0113048	0.0220861	0.167793	0.506191	0.473768	0.245773	19.7215	0.147518
TCGA-UY-A9PA-01A-11R-A38B-07	BLCA	17520	Alive	35.73	0	male	0.435699	1.6987	0.301153	0.0699522	1.19881	2.26657	2.06812	0.0345567	0.125853	0	0.853935	1.52957	0.551649	0.442989	24.6887	0.177925
TCGA-FY-A40K-01A-11R-A23N-07	THCA	17092	Alive	15.36	0	female	0.173744	2.52487	0.408669	0.435078	0.0415	1.69562	2.04167	0.0976958	0.101657	0	0.84496	2.91319	0.0304307	0	22.1644	0.18661
TCGA-C8-A26Z-01A-11R-A16F-07	BRCA	0	Alive	15.66	0	female	0.538633	1.07991	0.101885	0.236659	0.236487	4.81999	1.74517	0.0835077	7.69011	3.13213	1.13496	2.56793	2.10042	2.17878	34.2505	1.08072
TCGA-A6-6652-01A-11R-1774-07	COAD	21638	Alive	25.03	0	male	0.154957	2.89198	0.0226112	0.157565	0.0183692	1.87852	2.26658	0.051892	0.0269981	0.329661	0.120216	1.45066	1.22237	1.2326	23.4926	0.154761
TCGA-WX-AA46-01A-11R-A39D-07	LIHC	22639	Alive	25.2	0	male	0.100596	0.201862	0.0471822	0	0.0383305	1.17459	0.30921	0	0.122062	0	0.0557449	0.0420423	0	0.0136086	2.43397	0.164638
TCGA-BH-A0HL-01A-11R-A10U-07	BRCA	20804	Alive	2.4	0	female	0.250838	3.07011	0.0998236	0.57968	0.148676	3.92508	7.24685	0.0954548	1.46008	0.582152	0.737124	3.02427	0	0	45.9841	0.336489
TCGA-13-1409-01A-01R-1565-13	OV	26836	Dead	58.06	1	female	0.0712119	1.45655	0.38101	0.160912	0.112556	1.9251	2.01899	0.0198728	0.0310179	0.535294	0.583156	0.833325	0.0464255	0.0899127	16.0524	0.173522
TCGA-EY-A1GQ-01A-21R-A13S-07	UCEC	27905	Alive	18.13	0	female	0.470494	1.48852	0.0908656	0.105532	0.110728	2.61717	1.83679	0.104267	0.433978	0	0.322068	0.364351	0.690146	0.19656	18.205	0.21719
TCGA-CM-4752-01A-01R-1410-07	COAD	21519	Alive	13.2	0	male	0.276572	2.04468	0.0518877	0.120526	0.0843065	2.73366	3.41964	0.0595402	0.0309773	0	0	0.416116	0.834564	0.853051	24.3508	0.163652
TCGA-AJ-A3NG-01A-11R-A22K-07	UCEC	30351	Alive	15.83	0	female	0.224597	0.818895	0	0.155711	0.0136148	2.55661	1.05344	0.0192305	0.420217	0.801425	0.534609	1.65759	0.958403	0.913572	16.3467	0.204153
TCGA-DD-A1EB-01A-11R-A131-07	LIHC	26471	Alive	67.23	0	female	0.102892	0.69765	0.0193036	0.0896776	0.0784108	1.07846	0.443665	0.0221506	0.0115244	0	0.0684207	0.103204	0	0	4.47306	0.157269
TCGA-ZF-A9R0-01A-11R-A38B-07	BLCA	30222	Dead	22.66	1	male	0.425677	2.24105	0.0847014	0	0.275243	1.63459	1.42291	0.0647955	0.0505672	0	0.0500365	0.226422	0.353199	0.171011	15.7773	0.169255
TCGA-A6-6137-01A-11R-1774-07	COAD	20095	Alive	27.46	0	male	0.219851	0.877171	0.0687438	0.212906	0.0744627	2.12925	1.12946	0.0262941	0.0820809	0.0133634	0.446708	2.08267	0.563077	0.832757	15.1243	0.168791
TCGA-DM-A28C-01A-11R-A32Y-07	COAD	27073	Dead	82.5	1	male	0.106595	1.14924	0.0194428	0	0.0315904	1.50835	1.67978	0.0446206	0.0116075	0.0793707	0.310113	0.779613	1.11189	2.01882	14.4918	0.160536
TCGA-YZ-A984-01A-11R-A405-07	UVM	18342	Dead	46.53	1	female	0.104121	0.0586482	0.0976704	0	0	0.838766	0.0811376	0	0.0194366	0	0.0576979	0	0	0	0.027235	0.162802
TCGA-G9-6347-01A-11R-A31N-07	PRAD	21721	Alive	69.63	0	male	0.178442	0.860355	0.118869	0.276112	0	2.04491	1.81039	0.0389716	1.14559	0.0792256	0.331042	0	0.227607	0.191017	12.6714	0.303318
TCGA-24-1562-01A-01R-1566-13	OV	24747	Dead	46.13	1	female	0.38694	1.36674	0.0898257	0.0596138	0.708888	1.51927	1.1584	0.0147248	0.0995919	0.239473	0.136449	0.58315	0.114663	0.022207	13.9229	0.175822
TCGA-BH-A0EA-01A-11R-A115-07	BRCA	26548	Dead	33.03	1	female	0.767215	2.08618	0.638941	0.627907	0.339393	3.44304	3.00099	0.451184	1.59916	0.702243	0.47907	1.31385	0.38428	0.31896	30.7337	0.423175
TCGA-K4-A6MB-01A-11R-A31N-07	BLCA	23664	Alive	15.63	0	male	0.709335	1.01924	0.0875516	0.244039	0.384083	1.46488	1.03764	0.120557	0.0313613	0	0.0930965	0.327658	1.48642	1.1818	14.8238	0.1782
TCGA-UY-A78M-01A-21R-A352-07	BLCA	29706	Dead	23	1	female	0.470173	2.06868	0.493114	0.398405	1.93334	1.30952	3.92427	0.0984069	0.0511986	0	0.18998	0.343874	0.0383153	0.0556542	28.4093	0.199519
TCGA-EY-A1G7-01A-11R-A13S-07	UCEC	31603	Dead	6.3	1	female	0.0916488	1.51482	0.128957	0.0998477	0.384134	1.77938	1.23793	0	0.102651	4.81313	0.15236	0.804359	0.211256	0.297557	17.7278	0.179249
TCGA-D1-A17K-01A-11R-A12I-07	UCEC	27283	Alive	28.46	0	female	0.0414136	1.07596	0.077696	0	0.410278	0.730956	2.02239	0	0.046385	0.0226554	0.0688473	1.24617	0.399199	0.873975	12.2842	0.170391
TCGA-OL-A66J-01A-11R-A29R-07	BRCA	29345	Alive	66.53	0	female	0.906002	2.31894	0.0676038	0.314062	0.292911	3.79649	6.87653	0.336154	0.672664	2.35237	0.279554	0.240956	0.0402719	0	41.3404	0.275447
TCGA-KK-A5A1-01A-11R-A29R-07	PRAD	26415	Dead	82.3	1	male	0.446352	0.559212	0.246106	0.103938	0.0181759	3.08928	0.95409	0	0.814777	0.130477	0.237903	0.538272	1.37944	1.49066	15.9087	0.272446
TCGA-55-A4DG-01A-11R-A24H-07	LUAD	26044	Alive	20.26	0	male	0.321768	1.46892	0.132053	0.122694	0.107279	3.70026	1.34565	0	0.236509	0.231032	1.45097	4.09481	1.67555	1.30259	27.7273	0.197476
TCGA-90-7766-01A-21R-2125-07	LUSC	24354	Alive	9.63	0	female	0.264463	0.627199	0.103162	0.0399376	0.27936	2.61298	1.39976	0	0.451646	0.030081	0.396122	1.47077	2.45816	3.63006	20.7405	0.221896
TCGA-CV-A6JY-01A-11R-A31N-07	HNSC	25321	Alive	21.53	0	male	0.158574	0.613428	0.145291	0.112495	0.0786892	2.18702	0.455969	0.0277865	0.245763	0	0.300403	0.517854	0.129826	0.230482	8.69024	0.203119
TCGA-EJ-A46G-01A-31R-A26U-07	PRAD	26219	Alive	22.26	0	male	0.423679	0.490136	0.231835	0.359007	0.0418537	6.19651	0.741837	0	0.230678	3.63543	0.456515	1.17062	0.840141	1.0253	27.8841	0.203796
TCGA-DJ-A2PV-01A-11R-A19O-07	THCA	19547	Alive	32.43	0	female	0.354278	3.23324	0.235775	1.16835	0.0638474	1.85187	2.62459	0.234475	0.0750715	0	2.28422	5.25225	0.0421357	0.0952054	33.8192	0.206507
TCGA-EJ-7784-01A-11R-2118-07	PRAD	23183	Alive	26.03	0	male	0.195362	0.222061	0.0160352	0.0744937	0.0130269	2.8222	0.266418	0	10.8176	7.99547	1.07988	1.54314	2.47881	2.66399	22.4417	1.46388
TCGA-78-7147-01A-11R-2039-07	LUAD	24809	Dead	19.53	1	female	0.119742	2.44918	0.187207	0.478332	0.0912515	3.02389	4.07458	0	0.894109	0.556795	0.895786	1.90167	1.86517	1.31209	33.5763	0.281724
TCGA-22-5472-01A-01R-1635-07	LUSC	24482	Dead	65.83	1	male	0.197113	2.04597	0.362408	0.280602	0.406577	3.39201	1.85416	0	0.61817	0.0704498	0.397594	0.784253	1.14112	0.940753	24.6288	0.257572
TCGA-AR-A2LN-01A-21R-A18M-07	BRCA	23992	Alive	38.7	0	female	1.04019	1.59693	0.275414	0.255895	0.626486	3.12523	1.80748	0.0948099	0.707023	2.47349	0.390476	0.515363	0.221489	0.309804	25.9194	0.272496
TCGA-AO-A0J7-01A-11R-A034-07	BRCA	26281	Alive	20.6	0	female	0.306812	1.31164	0.0875929	0.529002	0.113856	1.63292	3.75958	0.0402045	1.34917	0.173681	0.155234	0.327813	0.352212	0.19706	20.0187	0.335428
TCGA-A8-A0A1-01A-11R-A00Z-07	BRCA	30742	Alive	12.16	0	female	1.1552	1.83426	0.104267	0.302742	0.296472	2.4297	2.85839	0	0.497986	1.8394	0.184785	1.95108	0.512429	0.496213	28.2387	0.232173
TCGA-AX-A05U-01A-11R-A00V-07	UCEC	20533	Alive	30.1	0	female	0.0335321	0.842864	0.165138	0.255723	0.715504	1.37036	0.71641	0	0.0657255	0.0321018	0.292661	0.73574	0.393494	0.0952604	10.499	0.183547
TCGA-2F-A9KO-01A-11R-A38B-07	BLCA	23323	Dead	24.46	1	male	0.685477	1.26074	0.137228	0.255005	0.423637	1.91469	2.39399	0	0.081926	0	0.340478	1.02714	1.64313	1.68612	22.3624	0.184386
TCGA-63-A5MP-01A-11R-A26W-07	LUSC	20818	Alive	25.63	0	male	0.809987	2.19761	0.348553	0.479777	0.346087	2.38042	2.44512	0	0.131018	0.0075285	0.13727	0.517637	0.444108	0.971809	24.7193	0.201638
TCGA-EW-A2FS-01A-11R-A17B-07	BRCA	15302	Alive	53.46	0	female	0.514239	4.24878	0.203619	0.0788281	0.137849	4.23402	4.52011	0.155766	2.65409	0.376031	0.300714	0.54431	2.3198	1.87933	42.5695	0.511663
TCGA-BR-A4CS-01A-11R-A24K-31	STAD	28211	Dead	1.5	1	male	0.58593	3.41184	0.335775	0.389972	0.431904	2.38945	3.30077	0.0802699	3.59992	0	0.0247945	1.00979	0.043755	0	29.1773	0.625141
TCGA-B5-A0K2-01A-12R-A104-07	UCEC	20080	Alive	73.63	0	female	0.0907366	3.86021	0.270822	0.125814	0.572037	0.972108	4.55959	0.0621527	0.355701	0	0.191983	0.434374	0.798584	0.18747	28.3644	0.231439
TCGA-VS-A9UO-01A-11R-A42T-07	CESC	15813	Alive	48.53	0	female	0.0296576	1.51287	0.0278203	0.129243	1.90979	3.77698	1.59082	0	0.282351	0	0.246519	0.892427	1.08758	0.6981	27.4619	0.205132
TCGA-95-7947-01A-11R-2187-07	LUAD	24752	Alive	15.9	0	male	0.197505	1.52931	0.136515	0.118912	0.415888	2.76128	2.02242	0	0.845562	1.76143	0.756044	1.18602	1.15884	1.21076	23.6964	0.279512
TCGA-KQ-A41Q-01A-11R-A33J-07	BLCA	32511	Alive	12.03	0	male	0.145044	0.533471	0.166672	0.0553069	0.831764	3.31527	0.586804	0.0273219	0	0	0.0421971	0.636493	1.70207	1.09194	16.8907	0.182126
TCGA-AX-A2HA-01A-12R-A18M-07	UCEC	13142	Alive	82.5	0	female	0.0993583	1.37728	0.326211	0.252576	0.0883373	1.6053	2.34861	0	0.324583	0.0317067	0.192706	1.01736	1.77322	1.69358	18.3745	0.226836
TCGA-A6-6782-01A-11R-1839-07	COAD	30012	Alive	20.56	0	male	0.685249	2.52642	0.116872	0.316719	0.269015	2.48098	2.48117	0.044703	0.0697735	0	0.207124	1.19762	0.818052	0.640474	25.8271	0.190172
TCGA-4V-A9QS-01A-11R-A42C-07	THYM	19443	Alive	25.8	0	female	0.141805	0.639933	0.193988	0.225299	0.126075	4.63273	0.918562	0.133558	0.173718	0	0.275031	0.0518565	0.121337	0.0503561	16.6497	0.214739
TCGA-D8-A4Z1-01A-21R-A266-07	BRCA	25097	Alive	21.96	0	female	0.641985	1.61626	0.142416	0	0.323953	3.33927	2.96561	0.0653677	0.884238	1.57803	0.454306	0.913687	0.4963	0.468272	26.615	0.291516
TCGA-2A-A8VT-01A-11R-A37L-07	PRAD	17365	Alive	45.76	0	male	0.15628	0.280914	0.120728	0.233692	0	3.63456	0.395599	0	6.59492	1.8071	0.499235	1.61365	2.95765	3.41249	20.9394	0.97236
TCGA-G4-6294-01A-11R-1774-07	COAD	27755	Dead	28.6	1	male	0.46127	2.37456	0.0445421	0	0.289486	3.15897	1.82545	0.0511112	0.0930715	0	0.276285	1.42883	0	0	22.6734	0.193638
TCGA-AR-A2LM-01A-11R-A180-07	BRCA	18053	Alive	64.5	0	female	1.22516	1.67855	0.236178	0.65146	0.611584	2.09802	1.71675	0.152443	1.33068	1.06744	0.7848	1.53891	0.230823	0.217133	25.0052	0.361991
TCGA-CH-5790-01A-11R-1580-07	PRAD	23529	Alive	32.46	0	male	0.201686	0.301134	0.0779023	0.0603176	0	5.6978	0.237291	0	4.92986	8.0716	0.552241	1.04124	2.0767	2.06716	28.3699	0.774416
TCGA-TP-A8TT-01A-12R-A41O-07	PRAD	23476	Alive	17.53	0	male	0.652511	0.451524	0.0342769	0.079619	0.0278464	5.7053	0.702379	0.0786643	4.56336	4.51766	0.728956	0.733028	1.28639	1.15671	26.8675	0.736475
TCGA-24-1845-01A-01R-1567-13	OV	15599	Alive	3.86	0	female	0.02226	2.12291	0.146167	0.237663	0.249365	1.56129	1.28306	0.0167724	0.0610838	0.383588	0.440369	0.429804	0.0261217	0.0126475	14.1105	0.196251
TCGA-AN-A0XV-01A-11R-A109-07	BRCA	24779	Alive	5.4	0	female	0.981352	2.01358	0.0689188	0.960513	0.447913	3.38155	2.76245	0.0593123	1.65608	0.723458	0.396953	0.73693	1.4241	1.17777	32.5596	0.388006
TCGA-D8-A3Z5-01A-41R-A24H-07	BRCA	19846	Alive	33.83	0	female	0.334192	1.17612	0.181357	0.421259	0.0736667	2.16817	1.91839	0.104052	0.952787	1.03649	0.899934	1.16352	0.494262	0.533544	18.6303	0.314443
TCGA-E2-A1L8-01A-11R-A13Q-07	BRCA	19187	Alive	74.66	0	female	0.963657	6.25293	0.139582	0.648446	1.02056	1.91701	7.83339	0.0355928	5.13875	0.651212	0.632168	1.24376	0.713701	0.335493	55.6064	0.808605
TCGA-CV-7177-01A-11R-2016-07	HNSC	30180	Dead	22.1	1	female	1.70315	2.72068	0.152364	0.141565	0.940723	2.04649	2.08424	0.104901	0.254694	0.0177711	0.48604	2.36232	3.02244	5.00982	37.906	0.229988
TCGA-66-2763-01A-01R-0851-07	LUSC	23315	Alive	1	0	female	0.304949	1.57968	0.40048	0.128309	0.976043	2.68234	1.95408	0	0.329778	0.0563747	0.244738	0.738315	0.740383	1.20687	22.631	0.242148
TCGA-55-8090-01A-11R-2241-07	LUAD	29235	Dead	19.93	1	male	0.282311	2.05431	0.0794467	0.338323	0.118327	3.11236	4.11025	0.0151939	0.189721	0.301157	0.422392	0.707919	0.24255	0.183316	27.3705	0.210906
TCGA-56-8623-01A-11R-A28V-07	LUSC	26231	Dead	23.06	1	male	0.438826	1.3539	0.213972	0.165672	0.243361	3.01437	1.95528	0.0163686	0.902713	0.0499137	0.429766	0.533854	0.344153	0.259204	19.2719	0.303581
TCGA-E7-A3Y1-01A-11R-A22U-07	BLCA	20917	Alive	5.43	0	male	0.123614	0.583862	0.405847	0.157118	0.0915854	1.82097	0.624349	0	0.0269214	0	0.23975	0.301362	0.302206	0.156076	7.39369	0.207518
TCGA-AJ-A5DW-01A-11R-A27V-07	UCEC	20711	Alive	13	0	female	0.155085	0.880635	0.108334	0.352297	0.052806	1.28576	1.32595	0.0497246	0.142287	0.0126357	0.153594	0.868792	0.822824	1.06863	11.3101	0.212141
TCGA-E2-A1LG-01A-21R-A14M-07	BRCA	18492	Alive	50.76	0	female	0.0833903	0.674988	0.0421208	0.0652259	0.0798436	1.69887	0.88255	0.0322219	0.0502927	0	0.29859	2.55219	0.0752747	0.0485951	10.0657	0.19645
TCGA-AC-A2BM-01A-11R-A21T-07	BRCA	15212	Alive	100.73	0	female	0.439707	1.60611	0.265933	0.176489	0.216042	4.27792	3.08233	0.0217966	0.669074	0.952676	1.00991	3.55443	0.746825	0.55883	32.6226	0.283156
TCGA-05-4422-01A-01R-1206-07	LUAD	24837	Alive	12.16	0	male	0.420372	1.36684	0.156984	0.42542	0.138161	3.71117	2.09745	0.0450342	0.616994	0	0.533238	1.39883	0.672149	1.59607	24.8858	0.273957
TCGA-AN-A0FW-01A-11R-A034-07	BRCA	24692	Alive	0.36	0	female	0.487339	0.895161	0.0986796	0.261959	0.114524	1.72207	1.62781	0.0323523	4.81397	1.29894	0.199865	1.16821	0.516459	0.268354	14.7881	0.773837
TCGA-GC-A3BM-01A-11R-A22U-07	BLCA	25609	Dead	21.7	1	male	0.081174	1.1079	0.205007	0.190477	0.399711	1.03852	0.703927	0.164669	0.110151	0	0.472313	0.438417	1.438	1.72067	11.2673	0.226633
TCGA-E2-A1BD-01A-11R-A12P-07	BRCA	19627	Alive	37.76	0	female	0.426275	2.60658	0.161724	0.202276	0.495215	2.66125	3.5413	0.0999253	2.23551	0.594906	0.551175	1.06417	0.844826	0.721212	29.6282	0.473821
TCGA-HI-7169-01A-11R-2118-07	PRAD	20133	Alive	89.46	0	male	0.24125	0.248527	0.259694	0	0	3.85646	0.560912	0.0893983	0.930233	0.499781	0.368189	0.208263	0.487309	0.202237	12.2743	0.32125
TCGA-DM-A1D0-01A-11R-A155-07	COAD	28875	Alive	132.46	0	female	0.0656418	1.43912	0	0.17262	0.0120746	2.66322	2.30068	0.0511651	0.0177466	0.00866782	0.263405	0.675436	0.471474	0.282935	17.3323	0.19556
TCGA-25-1315-01A-01R-1565-13	OV	18263	Dead	52.76	1	female	0.109997	1.07429	0.190074	0	0.432362	1.99545	2.75097	0	0.0983453	0.91634	0.314397	0.880712	0.452912	1.41442	18.8685	0.210899
TCGA-YZ-A985-01A-11R-A405-07	UVM	15164	Alive	39.46	0	female	0.135521	0.10019	0.0847505	0	0	1.03039	0.0704047	0	0	0	0	0	0	0	0	0.194356
TCGA-AX-A3GB-01A-11R-A22K-07	UCEC	26724	Alive	14.66	0	female	0.335474	1.6345	0.106161	0.123296	0.0862445	3.12686	2.19742	0.0304544	3.02633	0	0.658492	0.851363	1.76678	0.43633	22.2019	0.562558
TCGA-AR-A0TW-01A-11R-A084-07	BRCA	18263	Alive	100.3	0	female	0.345111	0.894861	0.049988	0.27093	0.0541465	2.24288	2.97145	0.133841	1.44242	0.602475	0.502009	1.78169	0.193557	0.302775	19.4727	0.379007
TCGA-D8-A27V-01A-12R-A17B-07	BRCA	22958	Alive	12.7	0	female	0.666199	1.84107	0.0729083	0.60483	0.186152	2.43009	3.58499	0.0478062	1.92139	1.6643	0.443005	0.974486	0.488608	0.540738	27.5852	0.430763
TCGA-78-7166-01A-12R-2066-07	LUAD	30869	Dead	8.6	1	male	0.211662	3.89246	0	0	1.4627	1.2847	5.12567	0.018123	0.141434	0.0644742	0.25191	0.337757	1.80641	0.833627	35.514	0.211106
TCGA-EY-A1GH-01A-11R-A13S-07	UCEC	25802	Alive	23.66	0	female	0.0658202	1.52175	0.0392908	0.182531	0.0638392	1.47858	2.6112	0	0.187655	0	0.34816	0.315095	1.12348	0.645954	15.8096	0.218008
TCGA-CM-4747-01A-01R-1410-07	COAD	17198	Alive	25.36	0	male	0.124664	0.602606	0	0	0.153465	2.16909	0.854389	0	0.0375924	0	0.111594	0	0.39386	1.14419	9.21818	0.19834
TCGA-86-8674-01A-21R-2403-07	LUAD	18479	Alive	26.86	0	male	0.126733	1.8799	0.0268443	0.0623544	0.174465	1.96599	3.53832	0	0	0.0156551	0.142722	0.0717598	0.347811	0.557469	19.6493	0.195177
TCGA-AG-3892-01A-01R-1119-07	READ	20880	Alive	13.2	0	female	0.196697	2.18731	0.107632	0	0.131159	1.62014	3.54671	0.123506	0.224899	0	0.0953737	0.719299	0.649183	1.53667	21.5641	0.237649
TCGA-78-7162-01A-21R-2066-07	LUAD	27593	Dead	105.63	1	male	0.341449	1.68602	0.117123	0.427516	0.135929	2.8092	2.13128	0.0191996	0.259715	0	0.385485	0.581457	0.837251	0.637023	20.9113	0.233219
TCGA-AA-A024-01A-02R-A00A-07	COAD	29708	Dead	39.6	1	male	0.058587	0.705384	0	0.127656	0	2.62495	0.563077	0.0630628	0	0	0.389588	0.293824	1.00671	0.523091	10.3442	0.201672
TCGA-EW-A6SA-01A-21R-A32P-07	BRCA	21623	Alive	17	0	male	0.215183	2.06266	0.0481693	0.298369	0.0652207	3.44875	2.28978	0.0368489	0.54639	1.74167	0.199189	0.643827	0.659978	0.583519	24.3116	0.267578
TCGA-AA-3976-01A-01R-1022-07	COAD	25599	Alive	26.36	0	male	0.397875	2.61338	0	0	0	1.48346	2.86598	0	0	0	0	0	0.852989	1.56504	20.006	0.196542
TCGA-DM-A28M-01A-12R-A16W-07	COAD	23043	Alive	96.5	0	male	0.056108	1.66864	0.0334932	0.0777985	0.0952338	1.64822	2.34183	0.0192164	0.049989	0.00976629	0.207751	1.43253	1.51137	1.08679	17.8197	0.206048
TCGA-A8-A09W-01A-11R-A00Z-07	BRCA	25659	Alive	1	0	female	0.64031	1.60079	0.142181	0.28308	0.429026	1.58751	4.15649	0.0233072	1.80679	1.23191	0.575946	1.35742	1.09805	1.73995	27.815	0.422932
TCGA-BC-A10X-01A-11R-A131-07	LIHC	19140	Dead	25.66	1	female	0.321262	0.604564	0.0590076	0.0685319	0.0359531	0.683246	0.608657	0.0169275	0.0704558	0.0172061	0.0522873	0.118304	0	0.0255291	3.03577	0.213029
TCGA-77-8133-01A-12R-2247-07	LUSC	27139	Dead	54.66	1	male	0.534452	1.21313	0.109669	0.12737	0.133641	2.65081	1.13122	0.0314608	0.638361	0	0.291536	1.24595	0.0489977	0.0237236	15.0687	0.286324
TCGA-AR-A1AM-01A-41R-A22K-07	BRCA	19123	Alive	99.7	0	female	0.672598	2.03745	0.0374281	0.260816	0.319267	2.28065	4.51361	0.021474	1.45241	3.42689	0.862302	1.3507	0.133777	0.194315	31.2631	0.379611
TCGA-A8-A07J-01A-11R-A00Z-07	BRCA	12965	Alive	12.16	0	female	0.899232	2.6117	0.421762	0.544264	0.95177	2.75379	3.01708	0.0268869	0.307749	0.136647	0.166101	0.62636	0.0942172	0.141922	29.7741	0.262441
TCGA-DK-A1A6-01A-11R-A13Y-07	BLCA	19554	Alive	67.33	0	male	0.195124	0.924365	0.354031	0.156638	0.219133	0.917463	1.93268	0.0193449	0.030194	0	0.20914	0.450662	0.0301283	0	9.37841	0.226504
TCGA-24-2036-01A-01R-1568-13	OV	18582	Dead	64.9	1	female	0.200019	1.30712	0.34051	0.18832	0.0790367	2.43136	1.74213	0.0558185	0.106483	0.349877	2.47131	7.412	0.0144888	0.0140303	25.8399	0.240344
TCGA-KB-A93J-01A-11R-A39E-31	STAD	28599	Alive	37.46	0	male	0.252184	1.48986	0.117234	0.136157	1.881	2.6852	5.42137	0.0168155	0.0699894	0	0.4415	0.979339	0.00654721	0	32.9886	0.221436
TCGA-DD-A11D-01A-11R-A131-07	LIHC	21003	Dead	52	1	female	0.118611	1.07132	0.0338627	0.0786568	0.0550197	0.637153	1.93164	0.0777136	0.0202162	0	0	0	0	0	6.99688	0.216957
TCGA-A8-A09A-01A-11R-A00Z-07	BRCA	14883	Alive	10.13	0	female	1.21313	1.93133	0.15277	1.16596	0.425518	4.66236	1.47458	0	2.38435	4.59463	0.734872	1.05013	0.828803	1.5485	37.1345	0.50077
TCGA-EM-A2CR-01A-11R-A180-07	THCA	16807	Alive	13.83	0	female	0.0280349	8.58473	0.349766	2.138	0.119641	4.24176	9.20108	0.295731	0.153862	0.0214712	0.521989	0	0.0575724	0.0318574	67.7736	0.2705
TCGA-44-5643-01A-01R-1628-07	LUAD	19426	Alive	33.76	0	male	0.0518573	1.86258	0.65265	0.131825	0.0461051	4.79705	0.872196	0.0325611	0.101644	0	0.301733	0.758546	1.90168	2.35712	24.3549	0.256012
TCGA-AD-A5EK-01A-11R-A28H-07	COAD	18731	Alive	16.66	0	male	0.228919	3.49265	0.0563685	0.130934	0.0457934	2.34424	3.45999	0.0646819	0.0448698	0.109577	0.432889	1.50683	0.84787	0.796651	28.3555	0.222351
TCGA-4T-AA8H-01A-11R-A41B-07	COAD	15494	Alive	12.83	0	female	0.0426276	0.606651	0	0.0812718	0.0284244	1.70155	0.542565	0	0.062665	0.0408092	0.0620074	0.561184	2.26666	1.66512	9.36615	0.217432
TCGA-E9-A1N9-01A-11R-A14D-07	BRCA	21228	Alive	36.7	0	female	0.705906	2.00642	0.0225011	0.574925	0.420435	4.55944	2.79762	0.129098	7.41518	1.19412	0.91717	0.781945	0.311644	0.311516	32.2627	1.11266
TCGA-67-6216-01A-11R-1755-07	LUAD	20967	Alive	4.7	0	female	0.147735	1.8036	0.131092	0.182702	0.127798	2.86885	3.72446	0	0.406967	0.183481	0.511114	0.630781	0.0234277	0	22.8539	0.265832
TCGA-20-1686-01A-01R-1566-13	OV	27588	Alive	2.96	0	female	0.616724	2.51901	0.0447472	0	0.236291	0.777189	3.27741	0.205387	0.61443	0.548011	0	0	0.789689	0.36783	19.203	0.306433
TCGA-13-1407-01A-01R-1565-13	OV	18896	Alive	84.46	0	female	0.0633896	1.16222	0.18037	0.128913	0.180346	3.0725	1.06808	0.0636835	0	0.550216	0.196711	0.63052	0.0743866	0.180082	14.1137	0.226933
TCGA-AJ-A5DV-01A-11R-A27V-07	UCEC	23892	Alive	22.63	0	female	0.073759	1.84881	0.161443	0.107143	0.487147	0.934668	2.17777	0.0264646	3.19438	0	1.10358	1.91122	1.25711	0.858115	18.3479	0.606574
TCGA-YT-A95G-01A-11R-A42S-07	THYM	22541	Alive	50.46	0	female	0.0844191	0.365007	0.218371	0.0390181	1.5011	4.23524	0.902383	0.0192751	0.0701984	0	0.238155	0.583745	0.375244	0.290695	19.2371	0.234859
TCGA-86-A4P8-01A-11R-A24X-07	LUAD	21738	Alive	26.83	0	female	0.544353	1.1618	0.127658	0.148263	0.120993	4.50217	1.39631	0	0.49538	0.0124079	0.113119	0.170626	0.313691	0.239329	19.7385	0.280764
TCGA-AA-3521-01A-01R-0821-07	COAD						0.278702	1.74804	0	0.685626	0.191836	3.14434	1.16064	0	0.0704873	0.13771	0.209243	0.157809	0.685754	1.22594	19.6549	0.223402
TCGA-KM-8639-01A-11R-2403-07	KICH	24640	Alive	31.76	0	male	0.132418	1.94948	0.509708	0.522334	0.68202	2.45623	1.25783	0	0.161099	0	0.0797044	0.320599	0.127259	0.415097	17.8582	0.26087
TCGA-D1-A161-01A-11R-A118-07	UCEC	28695	Alive	29.73	0	female	0.188091	0.923719	0.220548	0	0.0716689	2.33665	1.22144	0	0.895347	0	0.625377	0.35374	0.768584	0.648843	12.103	0.334614
TCGA-FV-A496-01A-11R-A266-07	LIHC	30950	Alive	0.33	0	female	0.0408318	1.48921	0	0.166076	0.0726053	0.822693	2.62329	0	0.0106711	0	0.0633548	0.0955631	0	0	10.7659	0.218152
TCGA-CH-5762-01A-11R-1580-07	PRAD	22068	Alive	44.63	0	male	0.345215	0.399762	0.100301	0	0.55409	3.15895	0.644364	0.0230187	5.54491	2.46843	0.63992	1.07249	2.43779	2.2565	19.9863	0.890285
TCGA-EP-A12J-01A-11R-A131-07	LIHC	22997	Alive	19	0	male	0.067455	0.244596	0.0210921	0	0	0.934156	0.233624	0	0.0125921	0	0	0.169149	0	0	0	0.22135
TCGA-ED-A66X-01A-11R-A311-07	LIHC	12947	Alive	13.53	0	male	0.545037	1.65164	0.130481	0.34638	0.333149	1.23564	2.94729	0.235281	0.111283	0	0.0330344	0	0.04164	0.0161289	16.4196	0.260796
TCGA-UB-A7ME-01A-11R-A33J-07	LIHC	18846	Alive	16.2	0	male	0.200964	0.75347	0.0188514	0.175154	0	1.68621	1.51906	0.0432634	0.0900353	0	0	0.0503934	0	0	8.07422	0.236097
TCGA-55-8513-01A-11R-2403-07	LUAD	28284	Alive	26.36	0	female	0.250475	1.06771	0.27995	0.487704	0.739146	3.08958	1.30816	0	2.04736	0.163261	0.806217	1.6838	0.609744	0.938661	21.2526	0.481943
TCGA-D1-A17S-01A-11R-A12I-07	UCEC	21794	Alive	24.63	0	female	0.0847311	1.42822	0.278187	0	0.225997	1.33676	2.14151	0	0.166079	0	0.493009	0.743645	0.0745728	0.048142	12.3339	0.256161
TCGA-H7-7774-01A-21R-2081-07	HNSC	27519	Alive	13.56	0	female	0.948379	0.560905	0.0724115	0.0336397	0.0117653	1.6769	0.914346	0	0.648451	0.0084458	0.61598	0.929133	1.08702	1.45362	12.3815	0.303869
TCGA-DJ-A3VD-01A-11R-A23N-07	THCA	12019	Alive	41.26	0	female	0.587724	3.06718	0.315753	0.448211	0.185262	2.15811	4.75064	0.0603869	0.167561	0	0.839377	2.43841	0	0.0303572	32.2837	0.264306
TCGA-VD-AA8P-01A-11R-A405-07	UVM	23555	Alive	2.86	0	female	0.129017	0.248494	0.267528	0	0	1.02611	0.123468	0	0	0	0	0	0.0199209	0.0964526	0	0.236818
TCGA-2W-A8YY-01A-11R-A37O-07	CESC	18886	Alive	17.76	0	female	0.3145	1.18286	0.0200497	0.186287	0.162882	2.00233	2.16526	0.0230066	0.203486	0.0818481	0.177662	0.375175	1.32575	0.98887	16.1518	0.251203
TCGA-57-1994-01A-01R-1568-13	OV	23062	Alive	25.36	0	female	0.716704	0.911662	0.207623	0.281325	0.196784	4.738	0.919887	0	0.175599	0.211894	0.306629	1.11003	0.0618411	0.104797	20.6106	0.255898
TCGA-D1-A0ZV-01A-11R-A10J-07	UCEC	21374	Alive	24.26	0	female	0.11991	1.74497	0.207202	0	0.134664	1.42751	2.12292	0.0475522	0.494804	0	0.367208	0.664668	0.592471	0.430291	13.9359	0.299145
TCGA-33-A5GW-01A-11R-A27Q-07	LUSC	24586	Dead	0.3	1	male	3.01735	1.12433	0.199326	0.0925995	0.194317	1.41364	0.949359	0.0228723	0.0951989	0.0464972	0.388575	0.586118	3.7581	3.139	25.0282	0.248909
TCGA-29-1695-01A-01R-1567-13	OV	22895	Dead	40.96	1	female	0.942796	1.53797	0.16458	0.352882	0.596524	2.06691	1.56704	0.0290542	0.105813	0.00738306	0.134618	0.541479	0.0226248	0.0109544	17.7392	0.249531
TCGA-D1-A16O-01A-11R-A12I-07	UCEC	16114	Alive	34.1	0	female	0.0465959	1.19092	0.131128	0.304586	0	1.68281	1.64608	0	1.90491	0	0.30985	0.350529	0.0585851	0.151283	10.5306	0.461159
TCGA-FD-A43N-01A-11R-A23W-07	BLCA	27833	Alive	23.3	0	male	0.478189	1.3692	0.23259	0.540263	0.337419	1.8852	2.0702	0.076255	0.0396735	0	0.176657	0.666166	0.192987	0.158129	16.6358	0.249582
[truncated: 7,670 more rows]
